# Supplementary material for: Experimental optimization of probe length to increase the sequence specificity of high-density oligonucleotide microarrays
Source: BMC Genomics. 2007 Oct 16;8:373. doi: 10.1186/1471-2164-8-373 (PMC2180184; doi:10.1186/1471-2164-8-373)
Supplement: Additional file 1 — Sequences of all probes. All probe sequences are shown in the 5' to 3' direction. The ID column shows probe IDs, which are identical to those in Table S3. [file 1471-2164-8-373-S1.txt]

Table S1. Sequences of all probes. All probe sequences are shown in the 5' to 3' direction. The ID column shows probe IDs, which are identical to those in Table S3.
ID	sequence
1	AGGTATTAGCCGTTACGTATACAAT
2	AGGTATTAGCCGTTACGTATACAAT
3	AGGTATTAGCCGTTACGTATACAAT
4	TGGTATTAGCCGTTACGTATACAAT
5	GGGTATTAGCCGTTACGTATACAAT
6	CGGTATTAGCCGTTACGTATACAAT
7	AAGTATTAGCCGTTACGTATACAAT
8	ATGTATTAGCCGTTACGTATACAAT
9	ACGTATTAGCCGTTACGTATACAAT
10	AGATATTAGCCGTTACGTATACAAT
11	AGTTATTAGCCGTTACGTATACAAT
12	AGCTATTAGCCGTTACGTATACAAT
13	AGGAATTAGCCGTTACGTATACAAT
14	AGGGATTAGCCGTTACGTATACAAT
15	AGGCATTAGCCGTTACGTATACAAT
16	AGGTTTTAGCCGTTACGTATACAAT
17	AGGTGTTAGCCGTTACGTATACAAT
18	AGGTCTTAGCCGTTACGTATACAAT
19	AGGTAATAGCCGTTACGTATACAAT
20	AGGTAGTAGCCGTTACGTATACAAT
21	AGGTACTAGCCGTTACGTATACAAT
22	AGGTATAAGCCGTTACGTATACAAT
23	AGGTATGAGCCGTTACGTATACAAT
24	AGGTATCAGCCGTTACGTATACAAT
25	AGGTATTTGCCGTTACGTATACAAT
26	AGGTATTGGCCGTTACGTATACAAT
27	AGGTATTCGCCGTTACGTATACAAT
28	AGGTATTAACCGTTACGTATACAAT
29	AGGTATTATCCGTTACGTATACAAT
30	AGGTATTACCCGTTACGTATACAAT
31	AGGTATTAGACGTTACGTATACAAT
32	AGGTATTAGTCGTTACGTATACAAT
33	AGGTATTAGGCGTTACGTATACAAT
34	AGGTATTAGCAGTTACGTATACAAT
35	AGGTATTAGCTGTTACGTATACAAT
36	AGGTATTAGCGGTTACGTATACAAT
37	AGGTATTAGCCATTACGTATACAAT
38	AGGTATTAGCCTTTACGTATACAAT
39	AGGTATTAGCCCTTACGTATACAAT
40	AGGTATTAGCCGATACGTATACAAT
41	AGGTATTAGCCGGTACGTATACAAT
42	AGGTATTAGCCGCTACGTATACAAT
43	AGGTATTAGCCGTAACGTATACAAT
44	AGGTATTAGCCGTGACGTATACAAT
45	AGGTATTAGCCGTCACGTATACAAT
46	AGGTATTAGCCGTTTCGTATACAAT
47	AGGTATTAGCCGTTGCGTATACAAT
48	AGGTATTAGCCGTTCCGTATACAAT
49	AGGTATTAGCCGTTAAGTATACAAT
50	AGGTATTAGCCGTTATGTATACAAT
51	AGGTATTAGCCGTTAGGTATACAAT
52	AGGTATTAGCCGTTACATATACAAT
53	AGGTATTAGCCGTTACTTATACAAT
54	AGGTATTAGCCGTTACCTATACAAT
55	AGGTATTAGCCGTTACGAATACAAT
56	AGGTATTAGCCGTTACGGATACAAT
57	AGGTATTAGCCGTTACGCATACAAT
58	AGGTATTAGCCGTTACGTTTACAAT
59	AGGTATTAGCCGTTACGTGTACAAT
60	AGGTATTAGCCGTTACGTCTACAAT
61	AGGTATTAGCCGTTACGTAAACAAT
62	AGGTATTAGCCGTTACGTAGACAAT
63	AGGTATTAGCCGTTACGTACACAAT
64	AGGTATTAGCCGTTACGTATTCAAT
65	AGGTATTAGCCGTTACGTATGCAAT
66	AGGTATTAGCCGTTACGTATCCAAT
67	AGGTATTAGCCGTTACGTATAAAAT
68	AGGTATTAGCCGTTACGTATATAAT
69	AGGTATTAGCCGTTACGTATAGAAT
70	AGGTATTAGCCGTTACGTATACTAT
71	AGGTATTAGCCGTTACGTATACGAT
72	AGGTATTAGCCGTTACGTATACCAT
73	AGGTATTAGCCGTTACGTATACATT
74	AGGTATTAGCCGTTACGTATACAGT
75	AGGTATTAGCCGTTACGTATACACT
76	AGGTATTAGCCGTTACGTATACAAA
77	AGGTATTAGCCGTTACGTATACAAG
78	AGGTATTAGCCGTTACGTATACAAC
79	GGTATTAGCCGTTACGTATACAAT
80	GGTATTAGCCGTTACGTATACAAT
81	GGTATTAGCCGTTACGTATACAAT
82	AGTATTAGCCGTTACGTATACAAT
83	TGTATTAGCCGTTACGTATACAAT
84	CGTATTAGCCGTTACGTATACAAT
85	GATATTAGCCGTTACGTATACAAT
86	GTTATTAGCCGTTACGTATACAAT
87	GCTATTAGCCGTTACGTATACAAT
88	GGAATTAGCCGTTACGTATACAAT
89	GGGATTAGCCGTTACGTATACAAT
90	GGCATTAGCCGTTACGTATACAAT
91	GGTTTTAGCCGTTACGTATACAAT
92	GGTGTTAGCCGTTACGTATACAAT
93	GGTCTTAGCCGTTACGTATACAAT
94	GGTAATAGCCGTTACGTATACAAT
95	GGTAGTAGCCGTTACGTATACAAT
96	GGTACTAGCCGTTACGTATACAAT
97	GGTATAAGCCGTTACGTATACAAT
98	GGTATGAGCCGTTACGTATACAAT
99	GGTATCAGCCGTTACGTATACAAT
100	GGTATTTGCCGTTACGTATACAAT
101	GGTATTGGCCGTTACGTATACAAT
102	GGTATTCGCCGTTACGTATACAAT
103	GGTATTAACCGTTACGTATACAAT
104	GGTATTATCCGTTACGTATACAAT
105	GGTATTACCCGTTACGTATACAAT
106	GGTATTAGACGTTACGTATACAAT
107	GGTATTAGTCGTTACGTATACAAT
108	GGTATTAGGCGTTACGTATACAAT
109	GGTATTAGCAGTTACGTATACAAT
110	GGTATTAGCTGTTACGTATACAAT
111	GGTATTAGCGGTTACGTATACAAT
112	GGTATTAGCCATTACGTATACAAT
113	GGTATTAGCCTTTACGTATACAAT
114	GGTATTAGCCCTTACGTATACAAT
115	GGTATTAGCCGATACGTATACAAT
116	GGTATTAGCCGGTACGTATACAAT
117	GGTATTAGCCGCTACGTATACAAT
118	GGTATTAGCCGTAACGTATACAAT
119	GGTATTAGCCGTGACGTATACAAT
120	GGTATTAGCCGTCACGTATACAAT
121	GGTATTAGCCGTTTCGTATACAAT
122	GGTATTAGCCGTTGCGTATACAAT
123	GGTATTAGCCGTTCCGTATACAAT
124	GGTATTAGCCGTTAAGTATACAAT
125	GGTATTAGCCGTTATGTATACAAT
126	GGTATTAGCCGTTAGGTATACAAT
127	GGTATTAGCCGTTACATATACAAT
128	GGTATTAGCCGTTACTTATACAAT
129	GGTATTAGCCGTTACCTATACAAT
130	GGTATTAGCCGTTACGAATACAAT
131	GGTATTAGCCGTTACGGATACAAT
132	GGTATTAGCCGTTACGCATACAAT
133	GGTATTAGCCGTTACGTTTACAAT
134	GGTATTAGCCGTTACGTGTACAAT
135	GGTATTAGCCGTTACGTCTACAAT
136	GGTATTAGCCGTTACGTAAACAAT
137	GGTATTAGCCGTTACGTAGACAAT
138	GGTATTAGCCGTTACGTACACAAT
139	GGTATTAGCCGTTACGTATTCAAT
140	GGTATTAGCCGTTACGTATGCAAT
141	GGTATTAGCCGTTACGTATCCAAT
142	GGTATTAGCCGTTACGTATAAAAT
143	GGTATTAGCCGTTACGTATATAAT
144	GGTATTAGCCGTTACGTATAGAAT
145	GGTATTAGCCGTTACGTATACTAT
146	GGTATTAGCCGTTACGTATACGAT
147	GGTATTAGCCGTTACGTATACCAT
148	GGTATTAGCCGTTACGTATACATT
149	GGTATTAGCCGTTACGTATACAGT
150	GGTATTAGCCGTTACGTATACACT
151	GGTATTAGCCGTTACGTATACAAA
152	GGTATTAGCCGTTACGTATACAAG
153	GGTATTAGCCGTTACGTATACAAC
154	GTATTAGCCGTTACGTATACAAT
155	GTATTAGCCGTTACGTATACAAT
156	GTATTAGCCGTTACGTATACAAT
157	ATATTAGCCGTTACGTATACAAT
158	TTATTAGCCGTTACGTATACAAT
159	CTATTAGCCGTTACGTATACAAT
160	GAATTAGCCGTTACGTATACAAT
161	GGATTAGCCGTTACGTATACAAT
162	GCATTAGCCGTTACGTATACAAT
163	GTTTTAGCCGTTACGTATACAAT
164	GTGTTAGCCGTTACGTATACAAT
165	GTCTTAGCCGTTACGTATACAAT
166	GTAATAGCCGTTACGTATACAAT
167	GTAGTAGCCGTTACGTATACAAT
168	GTACTAGCCGTTACGTATACAAT
169	GTATAAGCCGTTACGTATACAAT
170	GTATGAGCCGTTACGTATACAAT
171	GTATCAGCCGTTACGTATACAAT
172	GTATTTGCCGTTACGTATACAAT
173	GTATTGGCCGTTACGTATACAAT
174	GTATTCGCCGTTACGTATACAAT
175	GTATTAACCGTTACGTATACAAT
176	GTATTATCCGTTACGTATACAAT
177	GTATTACCCGTTACGTATACAAT
178	GTATTAGACGTTACGTATACAAT
179	GTATTAGTCGTTACGTATACAAT
180	GTATTAGGCGTTACGTATACAAT
181	GTATTAGCAGTTACGTATACAAT
182	GTATTAGCTGTTACGTATACAAT
183	GTATTAGCGGTTACGTATACAAT
184	GTATTAGCCATTACGTATACAAT
185	GTATTAGCCTTTACGTATACAAT
186	GTATTAGCCCTTACGTATACAAT
187	GTATTAGCCGATACGTATACAAT
188	GTATTAGCCGGTACGTATACAAT
189	GTATTAGCCGCTACGTATACAAT
190	GTATTAGCCGTAACGTATACAAT
191	GTATTAGCCGTGACGTATACAAT
192	GTATTAGCCGTCACGTATACAAT
193	GTATTAGCCGTTTCGTATACAAT
194	GTATTAGCCGTTGCGTATACAAT
195	GTATTAGCCGTTCCGTATACAAT
196	GTATTAGCCGTTAAGTATACAAT
197	GTATTAGCCGTTATGTATACAAT
198	GTATTAGCCGTTAGGTATACAAT
199	GTATTAGCCGTTACATATACAAT
200	GTATTAGCCGTTACTTATACAAT
201	GTATTAGCCGTTACCTATACAAT
202	GTATTAGCCGTTACGAATACAAT
203	GTATTAGCCGTTACGGATACAAT
204	GTATTAGCCGTTACGCATACAAT
205	GTATTAGCCGTTACGTTTACAAT
206	GTATTAGCCGTTACGTGTACAAT
207	GTATTAGCCGTTACGTCTACAAT
208	GTATTAGCCGTTACGTAAACAAT
209	GTATTAGCCGTTACGTAGACAAT
210	GTATTAGCCGTTACGTACACAAT
211	GTATTAGCCGTTACGTATTCAAT
212	GTATTAGCCGTTACGTATGCAAT
213	GTATTAGCCGTTACGTATCCAAT
214	GTATTAGCCGTTACGTATAAAAT
215	GTATTAGCCGTTACGTATATAAT
216	GTATTAGCCGTTACGTATAGAAT
217	GTATTAGCCGTTACGTATACTAT
218	GTATTAGCCGTTACGTATACGAT
219	GTATTAGCCGTTACGTATACCAT
220	GTATTAGCCGTTACGTATACATT
221	GTATTAGCCGTTACGTATACAGT
222	GTATTAGCCGTTACGTATACACT
223	GTATTAGCCGTTACGTATACAAA
224	GTATTAGCCGTTACGTATACAAG
225	GTATTAGCCGTTACGTATACAAC
226	TATTAGCCGTTACGTATACAAT
227	TATTAGCCGTTACGTATACAAT
228	TATTAGCCGTTACGTATACAAT
229	AATTAGCCGTTACGTATACAAT
230	GATTAGCCGTTACGTATACAAT
231	CATTAGCCGTTACGTATACAAT
232	TTTTAGCCGTTACGTATACAAT
233	TGTTAGCCGTTACGTATACAAT
234	TCTTAGCCGTTACGTATACAAT
235	TAATAGCCGTTACGTATACAAT
236	TAGTAGCCGTTACGTATACAAT
237	TACTAGCCGTTACGTATACAAT
238	TATAAGCCGTTACGTATACAAT
239	TATGAGCCGTTACGTATACAAT
240	TATCAGCCGTTACGTATACAAT
241	TATTTGCCGTTACGTATACAAT
242	TATTGGCCGTTACGTATACAAT
243	TATTCGCCGTTACGTATACAAT
244	TATTAACCGTTACGTATACAAT
245	TATTATCCGTTACGTATACAAT
246	TATTACCCGTTACGTATACAAT
247	TATTAGACGTTACGTATACAAT
248	TATTAGTCGTTACGTATACAAT
249	TATTAGGCGTTACGTATACAAT
250	TATTAGCAGTTACGTATACAAT
251	TATTAGCTGTTACGTATACAAT
252	TATTAGCGGTTACGTATACAAT
253	TATTAGCCATTACGTATACAAT
254	TATTAGCCTTTACGTATACAAT
255	TATTAGCCCTTACGTATACAAT
256	TATTAGCCGATACGTATACAAT
257	TATTAGCCGGTACGTATACAAT
258	TATTAGCCGCTACGTATACAAT
259	TATTAGCCGTAACGTATACAAT
260	TATTAGCCGTGACGTATACAAT
261	TATTAGCCGTCACGTATACAAT
262	TATTAGCCGTTTCGTATACAAT
263	TATTAGCCGTTGCGTATACAAT
264	TATTAGCCGTTCCGTATACAAT
265	TATTAGCCGTTAAGTATACAAT
266	TATTAGCCGTTATGTATACAAT
267	TATTAGCCGTTAGGTATACAAT
268	TATTAGCCGTTACATATACAAT
269	TATTAGCCGTTACTTATACAAT
270	TATTAGCCGTTACCTATACAAT
271	TATTAGCCGTTACGAATACAAT
272	TATTAGCCGTTACGGATACAAT
273	TATTAGCCGTTACGCATACAAT
274	TATTAGCCGTTACGTTTACAAT
275	TATTAGCCGTTACGTGTACAAT
276	TATTAGCCGTTACGTCTACAAT
277	TATTAGCCGTTACGTAAACAAT
278	TATTAGCCGTTACGTAGACAAT
279	TATTAGCCGTTACGTACACAAT
280	TATTAGCCGTTACGTATTCAAT
281	TATTAGCCGTTACGTATGCAAT
282	TATTAGCCGTTACGTATCCAAT
283	TATTAGCCGTTACGTATAAAAT
284	TATTAGCCGTTACGTATATAAT
285	TATTAGCCGTTACGTATAGAAT
286	TATTAGCCGTTACGTATACTAT
287	TATTAGCCGTTACGTATACGAT
288	TATTAGCCGTTACGTATACCAT
289	TATTAGCCGTTACGTATACATT
290	TATTAGCCGTTACGTATACAGT
291	TATTAGCCGTTACGTATACACT
292	TATTAGCCGTTACGTATACAAA
293	TATTAGCCGTTACGTATACAAG
294	TATTAGCCGTTACGTATACAAC
295	ATTAGCCGTTACGTATACAAT
296	ATTAGCCGTTACGTATACAAT
297	ATTAGCCGTTACGTATACAAT
298	TTTAGCCGTTACGTATACAAT
299	GTTAGCCGTTACGTATACAAT
300	CTTAGCCGTTACGTATACAAT
301	AATAGCCGTTACGTATACAAT
302	AGTAGCCGTTACGTATACAAT
303	ACTAGCCGTTACGTATACAAT
304	ATAAGCCGTTACGTATACAAT
305	ATGAGCCGTTACGTATACAAT
306	ATCAGCCGTTACGTATACAAT
307	ATTTGCCGTTACGTATACAAT
308	ATTGGCCGTTACGTATACAAT
309	ATTCGCCGTTACGTATACAAT
310	ATTAACCGTTACGTATACAAT
311	ATTATCCGTTACGTATACAAT
312	ATTACCCGTTACGTATACAAT
313	ATTAGACGTTACGTATACAAT
314	ATTAGTCGTTACGTATACAAT
315	ATTAGGCGTTACGTATACAAT
316	ATTAGCAGTTACGTATACAAT
317	ATTAGCTGTTACGTATACAAT
318	ATTAGCGGTTACGTATACAAT
319	ATTAGCCATTACGTATACAAT
320	ATTAGCCTTTACGTATACAAT
321	ATTAGCCCTTACGTATACAAT
322	ATTAGCCGATACGTATACAAT
323	ATTAGCCGGTACGTATACAAT
324	ATTAGCCGCTACGTATACAAT
325	ATTAGCCGTAACGTATACAAT
326	ATTAGCCGTGACGTATACAAT
327	ATTAGCCGTCACGTATACAAT
328	ATTAGCCGTTTCGTATACAAT
329	ATTAGCCGTTGCGTATACAAT
330	ATTAGCCGTTCCGTATACAAT
331	ATTAGCCGTTAAGTATACAAT
332	ATTAGCCGTTATGTATACAAT
333	ATTAGCCGTTAGGTATACAAT
334	ATTAGCCGTTACATATACAAT
335	ATTAGCCGTTACTTATACAAT
336	ATTAGCCGTTACCTATACAAT
337	ATTAGCCGTTACGAATACAAT
338	ATTAGCCGTTACGGATACAAT
339	ATTAGCCGTTACGCATACAAT
340	ATTAGCCGTTACGTTTACAAT
341	ATTAGCCGTTACGTGTACAAT
342	ATTAGCCGTTACGTCTACAAT
343	ATTAGCCGTTACGTAAACAAT
344	ATTAGCCGTTACGTAGACAAT
345	ATTAGCCGTTACGTACACAAT
346	ATTAGCCGTTACGTATTCAAT
347	ATTAGCCGTTACGTATGCAAT
348	ATTAGCCGTTACGTATCCAAT
349	ATTAGCCGTTACGTATAAAAT
350	ATTAGCCGTTACGTATATAAT
351	ATTAGCCGTTACGTATAGAAT
352	ATTAGCCGTTACGTATACTAT
353	ATTAGCCGTTACGTATACGAT
354	ATTAGCCGTTACGTATACCAT
355	ATTAGCCGTTACGTATACATT
356	ATTAGCCGTTACGTATACAGT
357	ATTAGCCGTTACGTATACACT
358	ATTAGCCGTTACGTATACAAA
359	ATTAGCCGTTACGTATACAAG
360	ATTAGCCGTTACGTATACAAC
361	TTAGCCGTTACGTATACAAT
362	TTAGCCGTTACGTATACAAT
363	TTAGCCGTTACGTATACAAT
364	ATAGCCGTTACGTATACAAT
365	GTAGCCGTTACGTATACAAT
366	CTAGCCGTTACGTATACAAT
367	TAAGCCGTTACGTATACAAT
368	TGAGCCGTTACGTATACAAT
369	TCAGCCGTTACGTATACAAT
370	TTTGCCGTTACGTATACAAT
371	TTGGCCGTTACGTATACAAT
372	TTCGCCGTTACGTATACAAT
373	TTAACCGTTACGTATACAAT
374	TTATCCGTTACGTATACAAT
375	TTACCCGTTACGTATACAAT
376	TTAGACGTTACGTATACAAT
377	TTAGTCGTTACGTATACAAT
378	TTAGGCGTTACGTATACAAT
379	TTAGCAGTTACGTATACAAT
380	TTAGCTGTTACGTATACAAT
381	TTAGCGGTTACGTATACAAT
382	TTAGCCATTACGTATACAAT
383	TTAGCCTTTACGTATACAAT
384	TTAGCCCTTACGTATACAAT
385	TTAGCCGATACGTATACAAT
386	TTAGCCGGTACGTATACAAT
387	TTAGCCGCTACGTATACAAT
388	TTAGCCGTAACGTATACAAT
389	TTAGCCGTGACGTATACAAT
390	TTAGCCGTCACGTATACAAT
391	TTAGCCGTTTCGTATACAAT
392	TTAGCCGTTGCGTATACAAT
393	TTAGCCGTTCCGTATACAAT
394	TTAGCCGTTAAGTATACAAT
395	TTAGCCGTTATGTATACAAT
396	TTAGCCGTTAGGTATACAAT
397	TTAGCCGTTACATATACAAT
398	TTAGCCGTTACTTATACAAT
399	TTAGCCGTTACCTATACAAT
400	TTAGCCGTTACGAATACAAT
401	TTAGCCGTTACGGATACAAT
402	TTAGCCGTTACGCATACAAT
403	TTAGCCGTTACGTTTACAAT
404	TTAGCCGTTACGTGTACAAT
405	TTAGCCGTTACGTCTACAAT
406	TTAGCCGTTACGTAAACAAT
407	TTAGCCGTTACGTAGACAAT
408	TTAGCCGTTACGTACACAAT
409	TTAGCCGTTACGTATTCAAT
410	TTAGCCGTTACGTATGCAAT
411	TTAGCCGTTACGTATCCAAT
412	TTAGCCGTTACGTATAAAAT
413	TTAGCCGTTACGTATATAAT
414	TTAGCCGTTACGTATAGAAT
415	TTAGCCGTTACGTATACTAT
416	TTAGCCGTTACGTATACGAT
417	TTAGCCGTTACGTATACCAT
418	TTAGCCGTTACGTATACATT
419	TTAGCCGTTACGTATACAGT
420	TTAGCCGTTACGTATACACT
421	TTAGCCGTTACGTATACAAA
422	TTAGCCGTTACGTATACAAG
423	TTAGCCGTTACGTATACAAC
424	TAGCCGTTACGTATACAAT
425	TAGCCGTTACGTATACAAT
426	TAGCCGTTACGTATACAAT
427	AAGCCGTTACGTATACAAT
428	GAGCCGTTACGTATACAAT
429	CAGCCGTTACGTATACAAT
430	TTGCCGTTACGTATACAAT
431	TGGCCGTTACGTATACAAT
432	TCGCCGTTACGTATACAAT
433	TAACCGTTACGTATACAAT
434	TATCCGTTACGTATACAAT
435	TACCCGTTACGTATACAAT
436	TAGACGTTACGTATACAAT
437	TAGTCGTTACGTATACAAT
438	TAGGCGTTACGTATACAAT
439	TAGCAGTTACGTATACAAT
440	TAGCTGTTACGTATACAAT
441	TAGCGGTTACGTATACAAT
442	TAGCCATTACGTATACAAT
443	TAGCCTTTACGTATACAAT
444	TAGCCCTTACGTATACAAT
445	TAGCCGATACGTATACAAT
446	TAGCCGGTACGTATACAAT
447	TAGCCGCTACGTATACAAT
448	TAGCCGTAACGTATACAAT
449	TAGCCGTGACGTATACAAT
450	TAGCCGTCACGTATACAAT
451	TAGCCGTTTCGTATACAAT
452	TAGCCGTTGCGTATACAAT
453	TAGCCGTTCCGTATACAAT
454	TAGCCGTTAAGTATACAAT
455	TAGCCGTTATGTATACAAT
456	TAGCCGTTAGGTATACAAT
457	TAGCCGTTACATATACAAT
458	TAGCCGTTACTTATACAAT
459	TAGCCGTTACCTATACAAT
460	TAGCCGTTACGAATACAAT
461	TAGCCGTTACGGATACAAT
462	TAGCCGTTACGCATACAAT
463	TAGCCGTTACGTTTACAAT
464	TAGCCGTTACGTGTACAAT
465	TAGCCGTTACGTCTACAAT
466	TAGCCGTTACGTAAACAAT
467	TAGCCGTTACGTAGACAAT
468	TAGCCGTTACGTACACAAT
469	TAGCCGTTACGTATTCAAT
470	TAGCCGTTACGTATGCAAT
471	TAGCCGTTACGTATCCAAT
472	TAGCCGTTACGTATAAAAT
473	TAGCCGTTACGTATATAAT
474	TAGCCGTTACGTATAGAAT
475	TAGCCGTTACGTATACTAT
476	TAGCCGTTACGTATACGAT
477	TAGCCGTTACGTATACCAT
478	TAGCCGTTACGTATACATT
479	TAGCCGTTACGTATACAGT
480	TAGCCGTTACGTATACACT
481	TAGCCGTTACGTATACAAA
482	TAGCCGTTACGTATACAAG
483	TAGCCGTTACGTATACAAC
484	AGCCGTTACGTATACAAT
485	AGCCGTTACGTATACAAT
486	AGCCGTTACGTATACAAT
487	TGCCGTTACGTATACAAT
488	GGCCGTTACGTATACAAT
489	CGCCGTTACGTATACAAT
490	AACCGTTACGTATACAAT
491	ATCCGTTACGTATACAAT
492	ACCCGTTACGTATACAAT
493	AGACGTTACGTATACAAT
494	AGTCGTTACGTATACAAT
495	AGGCGTTACGTATACAAT
496	AGCAGTTACGTATACAAT
497	AGCTGTTACGTATACAAT
498	AGCGGTTACGTATACAAT
499	AGCCATTACGTATACAAT
500	AGCCTTTACGTATACAAT
501	AGCCCTTACGTATACAAT
502	AGCCGATACGTATACAAT
503	AGCCGGTACGTATACAAT
504	AGCCGCTACGTATACAAT
505	AGCCGTAACGTATACAAT
506	AGCCGTGACGTATACAAT
507	AGCCGTCACGTATACAAT
508	AGCCGTTTCGTATACAAT
509	AGCCGTTGCGTATACAAT
510	AGCCGTTCCGTATACAAT
511	AGCCGTTAAGTATACAAT
512	AGCCGTTATGTATACAAT
513	AGCCGTTAGGTATACAAT
514	AGCCGTTACATATACAAT
515	AGCCGTTACTTATACAAT
516	AGCCGTTACCTATACAAT
517	AGCCGTTACGAATACAAT
518	AGCCGTTACGGATACAAT
519	AGCCGTTACGCATACAAT
520	AGCCGTTACGTTTACAAT
521	AGCCGTTACGTGTACAAT
522	AGCCGTTACGTCTACAAT
523	AGCCGTTACGTAAACAAT
524	AGCCGTTACGTAGACAAT
525	AGCCGTTACGTACACAAT
526	AGCCGTTACGTATTCAAT
527	AGCCGTTACGTATGCAAT
528	AGCCGTTACGTATCCAAT
529	AGCCGTTACGTATAAAAT
530	AGCCGTTACGTATATAAT
531	AGCCGTTACGTATAGAAT
532	AGCCGTTACGTATACTAT
533	AGCCGTTACGTATACGAT
534	AGCCGTTACGTATACCAT
535	AGCCGTTACGTATACATT
536	AGCCGTTACGTATACAGT
537	AGCCGTTACGTATACACT
538	AGCCGTTACGTATACAAA
539	AGCCGTTACGTATACAAG
540	AGCCGTTACGTATACAAC
541	GCCGTTACGTATACAAT
542	GCCGTTACGTATACAAT
543	GCCGTTACGTATACAAT
544	ACCGTTACGTATACAAT
545	TCCGTTACGTATACAAT
546	CCCGTTACGTATACAAT
547	GACGTTACGTATACAAT
548	GTCGTTACGTATACAAT
549	GGCGTTACGTATACAAT
550	GCAGTTACGTATACAAT
551	GCTGTTACGTATACAAT
552	GCGGTTACGTATACAAT
553	GCCATTACGTATACAAT
554	GCCTTTACGTATACAAT
555	GCCCTTACGTATACAAT
556	GCCGATACGTATACAAT
557	GCCGGTACGTATACAAT
558	GCCGCTACGTATACAAT
559	GCCGTAACGTATACAAT
560	GCCGTGACGTATACAAT
561	GCCGTCACGTATACAAT
562	GCCGTTTCGTATACAAT
563	GCCGTTGCGTATACAAT
564	GCCGTTCCGTATACAAT
565	GCCGTTAAGTATACAAT
566	GCCGTTATGTATACAAT
567	GCCGTTAGGTATACAAT
568	GCCGTTACATATACAAT
569	GCCGTTACTTATACAAT
570	GCCGTTACCTATACAAT
571	GCCGTTACGAATACAAT
572	GCCGTTACGGATACAAT
573	GCCGTTACGCATACAAT
574	GCCGTTACGTTTACAAT
575	GCCGTTACGTGTACAAT
576	GCCGTTACGTCTACAAT
577	GCCGTTACGTAAACAAT
578	GCCGTTACGTAGACAAT
579	GCCGTTACGTACACAAT
580	GCCGTTACGTATTCAAT
581	GCCGTTACGTATGCAAT
582	GCCGTTACGTATCCAAT
583	GCCGTTACGTATAAAAT
584	GCCGTTACGTATATAAT
585	GCCGTTACGTATAGAAT
586	GCCGTTACGTATACTAT
587	GCCGTTACGTATACGAT
588	GCCGTTACGTATACCAT
589	GCCGTTACGTATACATT
590	GCCGTTACGTATACAGT
591	GCCGTTACGTATACACT
592	GCCGTTACGTATACAAA
593	GCCGTTACGTATACAAG
594	GCCGTTACGTATACAAC
595	CCGTTACGTATACAAT
596	CCGTTACGTATACAAT
597	CCGTTACGTATACAAT
598	ACGTTACGTATACAAT
599	TCGTTACGTATACAAT
600	GCGTTACGTATACAAT
601	CAGTTACGTATACAAT
602	CTGTTACGTATACAAT
603	CGGTTACGTATACAAT
604	CCATTACGTATACAAT
605	CCTTTACGTATACAAT
606	CCCTTACGTATACAAT
607	CCGATACGTATACAAT
608	CCGGTACGTATACAAT
609	CCGCTACGTATACAAT
610	CCGTAACGTATACAAT
611	CCGTGACGTATACAAT
612	CCGTCACGTATACAAT
613	CCGTTTCGTATACAAT
614	CCGTTGCGTATACAAT
615	CCGTTCCGTATACAAT
616	CCGTTAAGTATACAAT
617	CCGTTATGTATACAAT
618	CCGTTAGGTATACAAT
619	CCGTTACATATACAAT
620	CCGTTACTTATACAAT
621	CCGTTACCTATACAAT
622	CCGTTACGAATACAAT
623	CCGTTACGGATACAAT
624	CCGTTACGCATACAAT
625	CCGTTACGTTTACAAT
626	CCGTTACGTGTACAAT
627	CCGTTACGTCTACAAT
628	CCGTTACGTAAACAAT
629	CCGTTACGTAGACAAT
630	CCGTTACGTACACAAT
631	CCGTTACGTATTCAAT
632	CCGTTACGTATGCAAT
633	CCGTTACGTATCCAAT
634	CCGTTACGTATAAAAT
635	CCGTTACGTATATAAT
636	CCGTTACGTATAGAAT
637	CCGTTACGTATACTAT
638	CCGTTACGTATACGAT
639	CCGTTACGTATACCAT
640	CCGTTACGTATACATT
641	CCGTTACGTATACAGT
642	CCGTTACGTATACACT
643	CCGTTACGTATACAAA
644	CCGTTACGTATACAAG
645	CCGTTACGTATACAAC
646	CGTTACGTATACAAT
647	CGTTACGTATACAAT
648	CGTTACGTATACAAT
649	AGTTACGTATACAAT
650	TGTTACGTATACAAT
651	GGTTACGTATACAAT
652	CATTACGTATACAAT
653	CTTTACGTATACAAT
654	CCTTACGTATACAAT
655	CGATACGTATACAAT
656	CGGTACGTATACAAT
657	CGCTACGTATACAAT
658	CGTAACGTATACAAT
659	CGTGACGTATACAAT
660	CGTCACGTATACAAT
661	CGTTTCGTATACAAT
662	CGTTGCGTATACAAT
663	CGTTCCGTATACAAT
664	CGTTAAGTATACAAT
665	CGTTATGTATACAAT
666	CGTTAGGTATACAAT
667	CGTTACATATACAAT
668	CGTTACTTATACAAT
669	CGTTACCTATACAAT
670	CGTTACGAATACAAT
671	CGTTACGGATACAAT
672	CGTTACGCATACAAT
673	CGTTACGTTTACAAT
674	CGTTACGTGTACAAT
675	CGTTACGTCTACAAT
676	CGTTACGTAAACAAT
677	CGTTACGTAGACAAT
678	CGTTACGTACACAAT
679	CGTTACGTATTCAAT
680	CGTTACGTATGCAAT
681	CGTTACGTATCCAAT
682	CGTTACGTATAAAAT
683	CGTTACGTATATAAT
684	CGTTACGTATAGAAT
685	CGTTACGTATACTAT
686	CGTTACGTATACGAT
687	CGTTACGTATACCAT
688	CGTTACGTATACATT
689	CGTTACGTATACAGT
690	CGTTACGTATACACT
691	CGTTACGTATACAAA
692	CGTTACGTATACAAG
693	CGTTACGTATACAAC
694	GTTACGTATACAAT
695	GTTACGTATACAAT
696	GTTACGTATACAAT
697	ATTACGTATACAAT
698	TTTACGTATACAAT
699	CTTACGTATACAAT
700	GATACGTATACAAT
701	GGTACGTATACAAT
702	GCTACGTATACAAT
703	GTAACGTATACAAT
704	GTGACGTATACAAT
705	GTCACGTATACAAT
706	GTTTCGTATACAAT
707	GTTGCGTATACAAT
708	GTTCCGTATACAAT
709	GTTAAGTATACAAT
710	GTTATGTATACAAT
711	GTTAGGTATACAAT
712	GTTACATATACAAT
713	GTTACTTATACAAT
714	GTTACCTATACAAT
715	GTTACGAATACAAT
716	GTTACGGATACAAT
717	GTTACGCATACAAT
718	GTTACGTTTACAAT
719	GTTACGTGTACAAT
720	GTTACGTCTACAAT
721	GTTACGTAAACAAT
722	GTTACGTAGACAAT
723	GTTACGTACACAAT
724	GTTACGTATTCAAT
725	GTTACGTATGCAAT
726	GTTACGTATCCAAT
727	GTTACGTATAAAAT
728	GTTACGTATATAAT
729	GTTACGTATAGAAT
730	GTTACGTATACTAT
731	GTTACGTATACGAT
732	GTTACGTATACCAT
733	GTTACGTATACATT
734	GTTACGTATACAGT
735	GTTACGTATACACT
736	GTTACGTATACAAA
737	GTTACGTATACAAG
738	GTTACGTATACAAC
739	TGGCGTTGGGGCCTATAATAAACGT
740	TGGCGTTGGGGCCTATAATAAACGT
741	TGGCGTTGGGGCCTATAATAAACGT
742	AGGCGTTGGGGCCTATAATAAACGT
743	GGGCGTTGGGGCCTATAATAAACGT
744	CGGCGTTGGGGCCTATAATAAACGT
745	TAGCGTTGGGGCCTATAATAAACGT
746	TTGCGTTGGGGCCTATAATAAACGT
747	TCGCGTTGGGGCCTATAATAAACGT
748	TGACGTTGGGGCCTATAATAAACGT
749	TGTCGTTGGGGCCTATAATAAACGT
750	TGCCGTTGGGGCCTATAATAAACGT
751	TGGAGTTGGGGCCTATAATAAACGT
752	TGGTGTTGGGGCCTATAATAAACGT
753	TGGGGTTGGGGCCTATAATAAACGT
754	TGGCATTGGGGCCTATAATAAACGT
755	TGGCTTTGGGGCCTATAATAAACGT
756	TGGCCTTGGGGCCTATAATAAACGT
757	TGGCGATGGGGCCTATAATAAACGT
758	TGGCGGTGGGGCCTATAATAAACGT
759	TGGCGCTGGGGCCTATAATAAACGT
760	TGGCGTAGGGGCCTATAATAAACGT
761	TGGCGTGGGGGCCTATAATAAACGT
762	TGGCGTCGGGGCCTATAATAAACGT
763	TGGCGTTAGGGCCTATAATAAACGT
764	TGGCGTTTGGGCCTATAATAAACGT
765	TGGCGTTCGGGCCTATAATAAACGT
766	TGGCGTTGAGGCCTATAATAAACGT
767	TGGCGTTGTGGCCTATAATAAACGT
768	TGGCGTTGCGGCCTATAATAAACGT
769	TGGCGTTGGAGCCTATAATAAACGT
770	TGGCGTTGGTGCCTATAATAAACGT
771	TGGCGTTGGCGCCTATAATAAACGT
772	TGGCGTTGGGACCTATAATAAACGT
773	TGGCGTTGGGTCCTATAATAAACGT
774	TGGCGTTGGGCCCTATAATAAACGT
775	TGGCGTTGGGGACTATAATAAACGT
776	TGGCGTTGGGGTCTATAATAAACGT
777	TGGCGTTGGGGGCTATAATAAACGT
778	TGGCGTTGGGGCATATAATAAACGT
779	TGGCGTTGGGGCTTATAATAAACGT
780	TGGCGTTGGGGCGTATAATAAACGT
781	TGGCGTTGGGGCCAATAATAAACGT
782	TGGCGTTGGGGCCGATAATAAACGT
783	TGGCGTTGGGGCCCATAATAAACGT
784	TGGCGTTGGGGCCTTTAATAAACGT
785	TGGCGTTGGGGCCTGTAATAAACGT
786	TGGCGTTGGGGCCTCTAATAAACGT
787	TGGCGTTGGGGCCTAAAATAAACGT
788	TGGCGTTGGGGCCTAGAATAAACGT
789	TGGCGTTGGGGCCTACAATAAACGT
790	TGGCGTTGGGGCCTATTATAAACGT
791	TGGCGTTGGGGCCTATGATAAACGT
792	TGGCGTTGGGGCCTATCATAAACGT
793	TGGCGTTGGGGCCTATATTAAACGT
794	TGGCGTTGGGGCCTATAGTAAACGT
795	TGGCGTTGGGGCCTATACTAAACGT
796	TGGCGTTGGGGCCTATAAAAAACGT
797	TGGCGTTGGGGCCTATAAGAAACGT
798	TGGCGTTGGGGCCTATAACAAACGT
799	TGGCGTTGGGGCCTATAATTAACGT
800	TGGCGTTGGGGCCTATAATGAACGT
801	TGGCGTTGGGGCCTATAATCAACGT
802	TGGCGTTGGGGCCTATAATATACGT
803	TGGCGTTGGGGCCTATAATAGACGT
804	TGGCGTTGGGGCCTATAATACACGT
805	TGGCGTTGGGGCCTATAATAATCGT
806	TGGCGTTGGGGCCTATAATAAGCGT
807	TGGCGTTGGGGCCTATAATAACCGT
808	TGGCGTTGGGGCCTATAATAAAAGT
809	TGGCGTTGGGGCCTATAATAAATGT
810	TGGCGTTGGGGCCTATAATAAAGGT
811	TGGCGTTGGGGCCTATAATAAACAT
812	TGGCGTTGGGGCCTATAATAAACTT
813	TGGCGTTGGGGCCTATAATAAACCT
814	TGGCGTTGGGGCCTATAATAAACGA
815	TGGCGTTGGGGCCTATAATAAACGG
816	TGGCGTTGGGGCCTATAATAAACGC
817	GGCGTTGGGGCCTATAATAAACGT
818	GGCGTTGGGGCCTATAATAAACGT
819	GGCGTTGGGGCCTATAATAAACGT
820	AGCGTTGGGGCCTATAATAAACGT
821	TGCGTTGGGGCCTATAATAAACGT
822	CGCGTTGGGGCCTATAATAAACGT
823	GACGTTGGGGCCTATAATAAACGT
824	GTCGTTGGGGCCTATAATAAACGT
825	GCCGTTGGGGCCTATAATAAACGT
826	GGAGTTGGGGCCTATAATAAACGT
827	GGTGTTGGGGCCTATAATAAACGT
828	GGGGTTGGGGCCTATAATAAACGT
829	GGCATTGGGGCCTATAATAAACGT
830	GGCTTTGGGGCCTATAATAAACGT
831	GGCCTTGGGGCCTATAATAAACGT
832	GGCGATGGGGCCTATAATAAACGT
833	GGCGGTGGGGCCTATAATAAACGT
834	GGCGCTGGGGCCTATAATAAACGT
835	GGCGTAGGGGCCTATAATAAACGT
836	GGCGTGGGGGCCTATAATAAACGT
837	GGCGTCGGGGCCTATAATAAACGT
838	GGCGTTAGGGCCTATAATAAACGT
839	GGCGTTTGGGCCTATAATAAACGT
840	GGCGTTCGGGCCTATAATAAACGT
841	GGCGTTGAGGCCTATAATAAACGT
842	GGCGTTGTGGCCTATAATAAACGT
843	GGCGTTGCGGCCTATAATAAACGT
844	GGCGTTGGAGCCTATAATAAACGT
845	GGCGTTGGTGCCTATAATAAACGT
846	GGCGTTGGCGCCTATAATAAACGT
847	GGCGTTGGGACCTATAATAAACGT
848	GGCGTTGGGTCCTATAATAAACGT
849	GGCGTTGGGCCCTATAATAAACGT
850	GGCGTTGGGGACTATAATAAACGT
851	GGCGTTGGGGTCTATAATAAACGT
852	GGCGTTGGGGGCTATAATAAACGT
853	GGCGTTGGGGCATATAATAAACGT
854	GGCGTTGGGGCTTATAATAAACGT
855	GGCGTTGGGGCGTATAATAAACGT
856	GGCGTTGGGGCCAATAATAAACGT
857	GGCGTTGGGGCCGATAATAAACGT
858	GGCGTTGGGGCCCATAATAAACGT
859	GGCGTTGGGGCCTTTAATAAACGT
860	GGCGTTGGGGCCTGTAATAAACGT
861	GGCGTTGGGGCCTCTAATAAACGT
862	GGCGTTGGGGCCTAAAATAAACGT
863	GGCGTTGGGGCCTAGAATAAACGT
864	GGCGTTGGGGCCTACAATAAACGT
865	GGCGTTGGGGCCTATTATAAACGT
866	GGCGTTGGGGCCTATGATAAACGT
867	GGCGTTGGGGCCTATCATAAACGT
868	GGCGTTGGGGCCTATATTAAACGT
869	GGCGTTGGGGCCTATAGTAAACGT
870	GGCGTTGGGGCCTATACTAAACGT
871	GGCGTTGGGGCCTATAAAAAACGT
872	GGCGTTGGGGCCTATAAGAAACGT
873	GGCGTTGGGGCCTATAACAAACGT
874	GGCGTTGGGGCCTATAATTAACGT
875	GGCGTTGGGGCCTATAATGAACGT
876	GGCGTTGGGGCCTATAATCAACGT
877	GGCGTTGGGGCCTATAATATACGT
878	GGCGTTGGGGCCTATAATAGACGT
879	GGCGTTGGGGCCTATAATACACGT
880	GGCGTTGGGGCCTATAATAATCGT
881	GGCGTTGGGGCCTATAATAAGCGT
882	GGCGTTGGGGCCTATAATAACCGT
883	GGCGTTGGGGCCTATAATAAAAGT
884	GGCGTTGGGGCCTATAATAAATGT
885	GGCGTTGGGGCCTATAATAAAGGT
886	GGCGTTGGGGCCTATAATAAACAT
887	GGCGTTGGGGCCTATAATAAACTT
888	GGCGTTGGGGCCTATAATAAACCT
889	GGCGTTGGGGCCTATAATAAACGA
890	GGCGTTGGGGCCTATAATAAACGG
891	GGCGTTGGGGCCTATAATAAACGC
892	GCGTTGGGGCCTATAATAAACGT
893	GCGTTGGGGCCTATAATAAACGT
894	GCGTTGGGGCCTATAATAAACGT
895	ACGTTGGGGCCTATAATAAACGT
896	TCGTTGGGGCCTATAATAAACGT
897	CCGTTGGGGCCTATAATAAACGT
898	GAGTTGGGGCCTATAATAAACGT
899	GTGTTGGGGCCTATAATAAACGT
900	GGGTTGGGGCCTATAATAAACGT
901	GCATTGGGGCCTATAATAAACGT
902	GCTTTGGGGCCTATAATAAACGT
903	GCCTTGGGGCCTATAATAAACGT
904	GCGATGGGGCCTATAATAAACGT
905	GCGGTGGGGCCTATAATAAACGT
906	GCGCTGGGGCCTATAATAAACGT
907	GCGTAGGGGCCTATAATAAACGT
908	GCGTGGGGGCCTATAATAAACGT
909	GCGTCGGGGCCTATAATAAACGT
910	GCGTTAGGGCCTATAATAAACGT
911	GCGTTTGGGCCTATAATAAACGT
912	GCGTTCGGGCCTATAATAAACGT
913	GCGTTGAGGCCTATAATAAACGT
914	GCGTTGTGGCCTATAATAAACGT
915	GCGTTGCGGCCTATAATAAACGT
916	GCGTTGGAGCCTATAATAAACGT
917	GCGTTGGTGCCTATAATAAACGT
918	GCGTTGGCGCCTATAATAAACGT
919	GCGTTGGGACCTATAATAAACGT
920	GCGTTGGGTCCTATAATAAACGT
921	GCGTTGGGCCCTATAATAAACGT
922	GCGTTGGGGACTATAATAAACGT
923	GCGTTGGGGTCTATAATAAACGT
924	GCGTTGGGGGCTATAATAAACGT
925	GCGTTGGGGCATATAATAAACGT
926	GCGTTGGGGCTTATAATAAACGT
927	GCGTTGGGGCGTATAATAAACGT
928	GCGTTGGGGCCAATAATAAACGT
929	GCGTTGGGGCCGATAATAAACGT
930	GCGTTGGGGCCCATAATAAACGT
931	GCGTTGGGGCCTTTAATAAACGT
932	GCGTTGGGGCCTGTAATAAACGT
933	GCGTTGGGGCCTCTAATAAACGT
934	GCGTTGGGGCCTAAAATAAACGT
935	GCGTTGGGGCCTAGAATAAACGT
936	GCGTTGGGGCCTACAATAAACGT
937	GCGTTGGGGCCTATTATAAACGT
938	GCGTTGGGGCCTATGATAAACGT
939	GCGTTGGGGCCTATCATAAACGT
940	GCGTTGGGGCCTATATTAAACGT
941	GCGTTGGGGCCTATAGTAAACGT
942	GCGTTGGGGCCTATACTAAACGT
943	GCGTTGGGGCCTATAAAAAACGT
944	GCGTTGGGGCCTATAAGAAACGT
945	GCGTTGGGGCCTATAACAAACGT
946	GCGTTGGGGCCTATAATTAACGT
947	GCGTTGGGGCCTATAATGAACGT
948	GCGTTGGGGCCTATAATCAACGT
949	GCGTTGGGGCCTATAATATACGT
950	GCGTTGGGGCCTATAATAGACGT
951	GCGTTGGGGCCTATAATACACGT
952	GCGTTGGGGCCTATAATAATCGT
953	GCGTTGGGGCCTATAATAAGCGT
954	GCGTTGGGGCCTATAATAACCGT
955	GCGTTGGGGCCTATAATAAAAGT
956	GCGTTGGGGCCTATAATAAATGT
957	GCGTTGGGGCCTATAATAAAGGT
958	GCGTTGGGGCCTATAATAAACAT
959	GCGTTGGGGCCTATAATAAACTT
960	GCGTTGGGGCCTATAATAAACCT
961	GCGTTGGGGCCTATAATAAACGA
962	GCGTTGGGGCCTATAATAAACGG
963	GCGTTGGGGCCTATAATAAACGC
964	CGTTGGGGCCTATAATAAACGT
965	CGTTGGGGCCTATAATAAACGT
966	CGTTGGGGCCTATAATAAACGT
967	AGTTGGGGCCTATAATAAACGT
968	TGTTGGGGCCTATAATAAACGT
969	GGTTGGGGCCTATAATAAACGT
970	CATTGGGGCCTATAATAAACGT
971	CTTTGGGGCCTATAATAAACGT
972	CCTTGGGGCCTATAATAAACGT
973	CGATGGGGCCTATAATAAACGT
974	CGGTGGGGCCTATAATAAACGT
975	CGCTGGGGCCTATAATAAACGT
976	CGTAGGGGCCTATAATAAACGT
977	CGTGGGGGCCTATAATAAACGT
978	CGTCGGGGCCTATAATAAACGT
979	CGTTAGGGCCTATAATAAACGT
980	CGTTTGGGCCTATAATAAACGT
981	CGTTCGGGCCTATAATAAACGT
982	CGTTGAGGCCTATAATAAACGT
983	CGTTGTGGCCTATAATAAACGT
984	CGTTGCGGCCTATAATAAACGT
985	CGTTGGAGCCTATAATAAACGT
986	CGTTGGTGCCTATAATAAACGT
987	CGTTGGCGCCTATAATAAACGT
988	CGTTGGGACCTATAATAAACGT
989	CGTTGGGTCCTATAATAAACGT
990	CGTTGGGCCCTATAATAAACGT
991	CGTTGGGGACTATAATAAACGT
992	CGTTGGGGTCTATAATAAACGT
993	CGTTGGGGGCTATAATAAACGT
994	CGTTGGGGCATATAATAAACGT
995	CGTTGGGGCTTATAATAAACGT
996	CGTTGGGGCGTATAATAAACGT
997	CGTTGGGGCCAATAATAAACGT
998	CGTTGGGGCCGATAATAAACGT
999	CGTTGGGGCCCATAATAAACGT
1000	CGTTGGGGCCTTTAATAAACGT
1001	CGTTGGGGCCTGTAATAAACGT
1002	CGTTGGGGCCTCTAATAAACGT
1003	CGTTGGGGCCTAAAATAAACGT
1004	CGTTGGGGCCTAGAATAAACGT
1005	CGTTGGGGCCTACAATAAACGT
1006	CGTTGGGGCCTATTATAAACGT
1007	CGTTGGGGCCTATGATAAACGT
1008	CGTTGGGGCCTATCATAAACGT
1009	CGTTGGGGCCTATATTAAACGT
1010	CGTTGGGGCCTATAGTAAACGT
1011	CGTTGGGGCCTATACTAAACGT
1012	CGTTGGGGCCTATAAAAAACGT
1013	CGTTGGGGCCTATAAGAAACGT
1014	CGTTGGGGCCTATAACAAACGT
1015	CGTTGGGGCCTATAATTAACGT
1016	CGTTGGGGCCTATAATGAACGT
1017	CGTTGGGGCCTATAATCAACGT
1018	CGTTGGGGCCTATAATATACGT
1019	CGTTGGGGCCTATAATAGACGT
1020	CGTTGGGGCCTATAATACACGT
1021	CGTTGGGGCCTATAATAATCGT
1022	CGTTGGGGCCTATAATAAGCGT
1023	CGTTGGGGCCTATAATAACCGT
1024	CGTTGGGGCCTATAATAAAAGT
1025	CGTTGGGGCCTATAATAAATGT
1026	CGTTGGGGCCTATAATAAAGGT
1027	CGTTGGGGCCTATAATAAACAT
1028	CGTTGGGGCCTATAATAAACTT
1029	CGTTGGGGCCTATAATAAACCT
1030	CGTTGGGGCCTATAATAAACGA
1031	CGTTGGGGCCTATAATAAACGG
1032	CGTTGGGGCCTATAATAAACGC
1033	GTTGGGGCCTATAATAAACGT
1034	GTTGGGGCCTATAATAAACGT
1035	GTTGGGGCCTATAATAAACGT
1036	ATTGGGGCCTATAATAAACGT
1037	TTTGGGGCCTATAATAAACGT
1038	CTTGGGGCCTATAATAAACGT
1039	GATGGGGCCTATAATAAACGT
1040	GGTGGGGCCTATAATAAACGT
1041	GCTGGGGCCTATAATAAACGT
1042	GTAGGGGCCTATAATAAACGT
1043	GTGGGGGCCTATAATAAACGT
1044	GTCGGGGCCTATAATAAACGT
1045	GTTAGGGCCTATAATAAACGT
1046	GTTTGGGCCTATAATAAACGT
1047	GTTCGGGCCTATAATAAACGT
1048	GTTGAGGCCTATAATAAACGT
1049	GTTGTGGCCTATAATAAACGT
1050	GTTGCGGCCTATAATAAACGT
1051	GTTGGAGCCTATAATAAACGT
1052	GTTGGTGCCTATAATAAACGT
1053	GTTGGCGCCTATAATAAACGT
1054	GTTGGGACCTATAATAAACGT
1055	GTTGGGTCCTATAATAAACGT
1056	GTTGGGCCCTATAATAAACGT
1057	GTTGGGGACTATAATAAACGT
1058	GTTGGGGTCTATAATAAACGT
1059	GTTGGGGGCTATAATAAACGT
1060	GTTGGGGCATATAATAAACGT
1061	GTTGGGGCTTATAATAAACGT
1062	GTTGGGGCGTATAATAAACGT
1063	GTTGGGGCCAATAATAAACGT
1064	GTTGGGGCCGATAATAAACGT
1065	GTTGGGGCCCATAATAAACGT
1066	GTTGGGGCCTTTAATAAACGT
1067	GTTGGGGCCTGTAATAAACGT
1068	GTTGGGGCCTCTAATAAACGT
1069	GTTGGGGCCTAAAATAAACGT
1070	GTTGGGGCCTAGAATAAACGT
1071	GTTGGGGCCTACAATAAACGT
1072	GTTGGGGCCTATTATAAACGT
1073	GTTGGGGCCTATGATAAACGT
1074	GTTGGGGCCTATCATAAACGT
1075	GTTGGGGCCTATATTAAACGT
1076	GTTGGGGCCTATAGTAAACGT
1077	GTTGGGGCCTATACTAAACGT
1078	GTTGGGGCCTATAAAAAACGT
1079	GTTGGGGCCTATAAGAAACGT
1080	GTTGGGGCCTATAACAAACGT
1081	GTTGGGGCCTATAATTAACGT
1082	GTTGGGGCCTATAATGAACGT
1083	GTTGGGGCCTATAATCAACGT
1084	GTTGGGGCCTATAATATACGT
1085	GTTGGGGCCTATAATAGACGT
1086	GTTGGGGCCTATAATACACGT
1087	GTTGGGGCCTATAATAATCGT
1088	GTTGGGGCCTATAATAAGCGT
1089	GTTGGGGCCTATAATAACCGT
1090	GTTGGGGCCTATAATAAAAGT
1091	GTTGGGGCCTATAATAAATGT
1092	GTTGGGGCCTATAATAAAGGT
1093	GTTGGGGCCTATAATAAACAT
1094	GTTGGGGCCTATAATAAACTT
1095	GTTGGGGCCTATAATAAACCT
1096	GTTGGGGCCTATAATAAACGA
1097	GTTGGGGCCTATAATAAACGG
1098	GTTGGGGCCTATAATAAACGC
1099	TTGGGGCCTATAATAAACGT
1100	TTGGGGCCTATAATAAACGT
1101	TTGGGGCCTATAATAAACGT
1102	ATGGGGCCTATAATAAACGT
1103	GTGGGGCCTATAATAAACGT
1104	CTGGGGCCTATAATAAACGT
1105	TAGGGGCCTATAATAAACGT
1106	TGGGGGCCTATAATAAACGT
1107	TCGGGGCCTATAATAAACGT
1108	TTAGGGCCTATAATAAACGT
1109	TTTGGGCCTATAATAAACGT
1110	TTCGGGCCTATAATAAACGT
1111	TTGAGGCCTATAATAAACGT
1112	TTGTGGCCTATAATAAACGT
1113	TTGCGGCCTATAATAAACGT
1114	TTGGAGCCTATAATAAACGT
1115	TTGGTGCCTATAATAAACGT
1116	TTGGCGCCTATAATAAACGT
1117	TTGGGACCTATAATAAACGT
1118	TTGGGTCCTATAATAAACGT
1119	TTGGGCCCTATAATAAACGT
1120	TTGGGGACTATAATAAACGT
1121	TTGGGGTCTATAATAAACGT
1122	TTGGGGGCTATAATAAACGT
1123	TTGGGGCATATAATAAACGT
1124	TTGGGGCTTATAATAAACGT
1125	TTGGGGCGTATAATAAACGT
1126	TTGGGGCCAATAATAAACGT
1127	TTGGGGCCGATAATAAACGT
1128	TTGGGGCCCATAATAAACGT
1129	TTGGGGCCTTTAATAAACGT
1130	TTGGGGCCTGTAATAAACGT
1131	TTGGGGCCTCTAATAAACGT
1132	TTGGGGCCTAAAATAAACGT
1133	TTGGGGCCTAGAATAAACGT
1134	TTGGGGCCTACAATAAACGT
1135	TTGGGGCCTATTATAAACGT
1136	TTGGGGCCTATGATAAACGT
1137	TTGGGGCCTATCATAAACGT
1138	TTGGGGCCTATATTAAACGT
1139	TTGGGGCCTATAGTAAACGT
1140	TTGGGGCCTATACTAAACGT
1141	TTGGGGCCTATAAAAAACGT
1142	TTGGGGCCTATAAGAAACGT
1143	TTGGGGCCTATAACAAACGT
1144	TTGGGGCCTATAATTAACGT
1145	TTGGGGCCTATAATGAACGT
1146	TTGGGGCCTATAATCAACGT
1147	TTGGGGCCTATAATATACGT
1148	TTGGGGCCTATAATAGACGT
1149	TTGGGGCCTATAATACACGT
1150	TTGGGGCCTATAATAATCGT
1151	TTGGGGCCTATAATAAGCGT
1152	TTGGGGCCTATAATAACCGT
1153	TTGGGGCCTATAATAAAAGT
1154	TTGGGGCCTATAATAAATGT
1155	TTGGGGCCTATAATAAAGGT
1156	TTGGGGCCTATAATAAACAT
1157	TTGGGGCCTATAATAAACTT
1158	TTGGGGCCTATAATAAACCT
1159	TTGGGGCCTATAATAAACGA
1160	TTGGGGCCTATAATAAACGG
1161	TTGGGGCCTATAATAAACGC
1162	TGGGGCCTATAATAAACGT
1163	TGGGGCCTATAATAAACGT
1164	TGGGGCCTATAATAAACGT
1165	AGGGGCCTATAATAAACGT
1166	GGGGGCCTATAATAAACGT
1167	CGGGGCCTATAATAAACGT
1168	TAGGGCCTATAATAAACGT
1169	TTGGGCCTATAATAAACGT
1170	TCGGGCCTATAATAAACGT
1171	TGAGGCCTATAATAAACGT
1172	TGTGGCCTATAATAAACGT
1173	TGCGGCCTATAATAAACGT
1174	TGGAGCCTATAATAAACGT
1175	TGGTGCCTATAATAAACGT
1176	TGGCGCCTATAATAAACGT
1177	TGGGACCTATAATAAACGT
1178	TGGGTCCTATAATAAACGT
1179	TGGGCCCTATAATAAACGT
1180	TGGGGACTATAATAAACGT
1181	TGGGGTCTATAATAAACGT
1182	TGGGGGCTATAATAAACGT
1183	TGGGGCATATAATAAACGT
1184	TGGGGCTTATAATAAACGT
1185	TGGGGCGTATAATAAACGT
1186	TGGGGCCAATAATAAACGT
1187	TGGGGCCGATAATAAACGT
1188	TGGGGCCCATAATAAACGT
1189	TGGGGCCTTTAATAAACGT
1190	TGGGGCCTGTAATAAACGT
1191	TGGGGCCTCTAATAAACGT
1192	TGGGGCCTAAAATAAACGT
1193	TGGGGCCTAGAATAAACGT
1194	TGGGGCCTACAATAAACGT
1195	TGGGGCCTATTATAAACGT
1196	TGGGGCCTATGATAAACGT
1197	TGGGGCCTATCATAAACGT
1198	TGGGGCCTATATTAAACGT
1199	TGGGGCCTATAGTAAACGT
1200	TGGGGCCTATACTAAACGT
1201	TGGGGCCTATAAAAAACGT
1202	TGGGGCCTATAAGAAACGT
1203	TGGGGCCTATAACAAACGT
1204	TGGGGCCTATAATTAACGT
1205	TGGGGCCTATAATGAACGT
1206	TGGGGCCTATAATCAACGT
1207	TGGGGCCTATAATATACGT
1208	TGGGGCCTATAATAGACGT
1209	TGGGGCCTATAATACACGT
1210	TGGGGCCTATAATAATCGT
1211	TGGGGCCTATAATAAGCGT
1212	TGGGGCCTATAATAACCGT
1213	TGGGGCCTATAATAAAAGT
1214	TGGGGCCTATAATAAATGT
1215	TGGGGCCTATAATAAAGGT
1216	TGGGGCCTATAATAAACAT
1217	TGGGGCCTATAATAAACTT
1218	TGGGGCCTATAATAAACCT
1219	TGGGGCCTATAATAAACGA
1220	TGGGGCCTATAATAAACGG
1221	TGGGGCCTATAATAAACGC
1222	GGGGCCTATAATAAACGT
1223	GGGGCCTATAATAAACGT
1224	GGGGCCTATAATAAACGT
1225	AGGGCCTATAATAAACGT
1226	TGGGCCTATAATAAACGT
1227	CGGGCCTATAATAAACGT
1228	GAGGCCTATAATAAACGT
1229	GTGGCCTATAATAAACGT
1230	GCGGCCTATAATAAACGT
1231	GGAGCCTATAATAAACGT
1232	GGTGCCTATAATAAACGT
1233	GGCGCCTATAATAAACGT
1234	GGGACCTATAATAAACGT
1235	GGGTCCTATAATAAACGT
1236	GGGCCCTATAATAAACGT
1237	GGGGACTATAATAAACGT
1238	GGGGTCTATAATAAACGT
1239	GGGGGCTATAATAAACGT
1240	GGGGCATATAATAAACGT
1241	GGGGCTTATAATAAACGT
1242	GGGGCGTATAATAAACGT
1243	GGGGCCAATAATAAACGT
1244	GGGGCCGATAATAAACGT
1245	GGGGCCCATAATAAACGT
1246	GGGGCCTTTAATAAACGT
1247	GGGGCCTGTAATAAACGT
1248	GGGGCCTCTAATAAACGT
1249	GGGGCCTAAAATAAACGT
1250	GGGGCCTAGAATAAACGT
1251	GGGGCCTACAATAAACGT
1252	GGGGCCTATTATAAACGT
1253	GGGGCCTATGATAAACGT
1254	GGGGCCTATCATAAACGT
1255	GGGGCCTATATTAAACGT
1256	GGGGCCTATAGTAAACGT
1257	GGGGCCTATACTAAACGT
1258	GGGGCCTATAAAAAACGT
1259	GGGGCCTATAAGAAACGT
1260	GGGGCCTATAACAAACGT
1261	GGGGCCTATAATTAACGT
1262	GGGGCCTATAATGAACGT
1263	GGGGCCTATAATCAACGT
1264	GGGGCCTATAATATACGT
1265	GGGGCCTATAATAGACGT
1266	GGGGCCTATAATACACGT
1267	GGGGCCTATAATAATCGT
1268	GGGGCCTATAATAAGCGT
1269	GGGGCCTATAATAACCGT
1270	GGGGCCTATAATAAAAGT
1271	GGGGCCTATAATAAATGT
1272	GGGGCCTATAATAAAGGT
1273	GGGGCCTATAATAAACAT
1274	GGGGCCTATAATAAACTT
1275	GGGGCCTATAATAAACCT
1276	GGGGCCTATAATAAACGA
1277	GGGGCCTATAATAAACGG
1278	GGGGCCTATAATAAACGC
1279	GGGCCTATAATAAACGT
1280	GGGCCTATAATAAACGT
1281	GGGCCTATAATAAACGT
1282	AGGCCTATAATAAACGT
1283	TGGCCTATAATAAACGT
1284	CGGCCTATAATAAACGT
1285	GAGCCTATAATAAACGT
1286	GTGCCTATAATAAACGT
1287	GCGCCTATAATAAACGT
1288	GGACCTATAATAAACGT
1289	GGTCCTATAATAAACGT
1290	GGCCCTATAATAAACGT
1291	GGGACTATAATAAACGT
1292	GGGTCTATAATAAACGT
1293	GGGGCTATAATAAACGT
1294	GGGCATATAATAAACGT
1295	GGGCTTATAATAAACGT
1296	GGGCGTATAATAAACGT
1297	GGGCCAATAATAAACGT
1298	GGGCCGATAATAAACGT
1299	GGGCCCATAATAAACGT
1300	GGGCCTTTAATAAACGT
1301	GGGCCTGTAATAAACGT
1302	GGGCCTCTAATAAACGT
1303	GGGCCTAAAATAAACGT
1304	GGGCCTAGAATAAACGT
1305	GGGCCTACAATAAACGT
1306	GGGCCTATTATAAACGT
1307	GGGCCTATGATAAACGT
1308	GGGCCTATCATAAACGT
1309	GGGCCTATATTAAACGT
1310	GGGCCTATAGTAAACGT
1311	GGGCCTATACTAAACGT
1312	GGGCCTATAAAAAACGT
1313	GGGCCTATAAGAAACGT
1314	GGGCCTATAACAAACGT
1315	GGGCCTATAATTAACGT
1316	GGGCCTATAATGAACGT
1317	GGGCCTATAATCAACGT
1318	GGGCCTATAATATACGT
1319	GGGCCTATAATAGACGT
1320	GGGCCTATAATACACGT
1321	GGGCCTATAATAATCGT
1322	GGGCCTATAATAAGCGT
1323	GGGCCTATAATAACCGT
1324	GGGCCTATAATAAAAGT
1325	GGGCCTATAATAAATGT
1326	GGGCCTATAATAAAGGT
1327	GGGCCTATAATAAACAT
1328	GGGCCTATAATAAACTT
1329	GGGCCTATAATAAACCT
1330	GGGCCTATAATAAACGA
1331	GGGCCTATAATAAACGG
1332	GGGCCTATAATAAACGC
1333	GGCCTATAATAAACGT
1334	GGCCTATAATAAACGT
1335	GGCCTATAATAAACGT
1336	AGCCTATAATAAACGT
1337	TGCCTATAATAAACGT
1338	CGCCTATAATAAACGT
1339	GACCTATAATAAACGT
1340	GTCCTATAATAAACGT
1341	GCCCTATAATAAACGT
1342	GGACTATAATAAACGT
1343	GGTCTATAATAAACGT
1344	GGGCTATAATAAACGT
1345	GGCATATAATAAACGT
1346	GGCTTATAATAAACGT
1347	GGCGTATAATAAACGT
1348	GGCCAATAATAAACGT
1349	GGCCGATAATAAACGT
1350	GGCCCATAATAAACGT
1351	GGCCTTTAATAAACGT
1352	GGCCTGTAATAAACGT
1353	GGCCTCTAATAAACGT
1354	GGCCTAAAATAAACGT
1355	GGCCTAGAATAAACGT
1356	GGCCTACAATAAACGT
1357	GGCCTATTATAAACGT
1358	GGCCTATGATAAACGT
1359	GGCCTATCATAAACGT
1360	GGCCTATATTAAACGT
1361	GGCCTATAGTAAACGT
1362	GGCCTATACTAAACGT
1363	GGCCTATAAAAAACGT
1364	GGCCTATAAGAAACGT
1365	GGCCTATAACAAACGT
1366	GGCCTATAATTAACGT
1367	GGCCTATAATGAACGT
1368	GGCCTATAATCAACGT
1369	GGCCTATAATATACGT
1370	GGCCTATAATAGACGT
1371	GGCCTATAATACACGT
1372	GGCCTATAATAATCGT
1373	GGCCTATAATAAGCGT
1374	GGCCTATAATAACCGT
1375	GGCCTATAATAAAAGT
1376	GGCCTATAATAAATGT
1377	GGCCTATAATAAAGGT
1378	GGCCTATAATAAACAT
1379	GGCCTATAATAAACTT
1380	GGCCTATAATAAACCT
1381	GGCCTATAATAAACGA
1382	GGCCTATAATAAACGG
1383	GGCCTATAATAAACGC
1384	GCCTATAATAAACGT
1385	GCCTATAATAAACGT
1386	GCCTATAATAAACGT
1387	ACCTATAATAAACGT
1388	TCCTATAATAAACGT
1389	CCCTATAATAAACGT
1390	GACTATAATAAACGT
1391	GTCTATAATAAACGT
1392	GGCTATAATAAACGT
1393	GCATATAATAAACGT
1394	GCTTATAATAAACGT
1395	GCGTATAATAAACGT
1396	GCCAATAATAAACGT
1397	GCCGATAATAAACGT
1398	GCCCATAATAAACGT
1399	GCCTTTAATAAACGT
1400	GCCTGTAATAAACGT
1401	GCCTCTAATAAACGT
1402	GCCTAAAATAAACGT
1403	GCCTAGAATAAACGT
1404	GCCTACAATAAACGT
1405	GCCTATTATAAACGT
1406	GCCTATGATAAACGT
1407	GCCTATCATAAACGT
1408	GCCTATATTAAACGT
1409	GCCTATAGTAAACGT
1410	GCCTATACTAAACGT
1411	GCCTATAAAAAACGT
1412	GCCTATAAGAAACGT
1413	GCCTATAACAAACGT
1414	GCCTATAATTAACGT
1415	GCCTATAATGAACGT
1416	GCCTATAATCAACGT
1417	GCCTATAATATACGT
1418	GCCTATAATAGACGT
1419	GCCTATAATACACGT
1420	GCCTATAATAATCGT
1421	GCCTATAATAAGCGT
1422	GCCTATAATAACCGT
1423	GCCTATAATAAAAGT
1424	GCCTATAATAAATGT
1425	GCCTATAATAAAGGT
1426	GCCTATAATAAACAT
1427	GCCTATAATAAACTT
1428	GCCTATAATAAACCT
1429	GCCTATAATAAACGA
1430	GCCTATAATAAACGG
1431	GCCTATAATAAACGC
1432	CCTATAATAAACGT
1433	CCTATAATAAACGT
1434	CCTATAATAAACGT
1435	ACTATAATAAACGT
1436	TCTATAATAAACGT
1437	GCTATAATAAACGT
1438	CATATAATAAACGT
1439	CTTATAATAAACGT
1440	CGTATAATAAACGT
1441	CCAATAATAAACGT
1442	CCGATAATAAACGT
1443	CCCATAATAAACGT
1444	CCTTTAATAAACGT
1445	CCTGTAATAAACGT
1446	CCTCTAATAAACGT
1447	CCTAAAATAAACGT
1448	CCTAGAATAAACGT
1449	CCTACAATAAACGT
1450	CCTATTATAAACGT
1451	CCTATGATAAACGT
1452	CCTATCATAAACGT
1453	CCTATATTAAACGT
1454	CCTATAGTAAACGT
1455	CCTATACTAAACGT
1456	CCTATAAAAAACGT
1457	CCTATAAGAAACGT
1458	CCTATAACAAACGT
1459	CCTATAATTAACGT
1460	CCTATAATGAACGT
1461	CCTATAATCAACGT
1462	CCTATAATATACGT
1463	CCTATAATAGACGT
1464	CCTATAATACACGT
1465	CCTATAATAATCGT
1466	CCTATAATAAGCGT
1467	CCTATAATAACCGT
1468	CCTATAATAAAAGT
1469	CCTATAATAAATGT
1470	CCTATAATAAAGGT
1471	CCTATAATAAACAT
1472	CCTATAATAAACTT
1473	CCTATAATAAACCT
1474	CCTATAATAAACGA
1475	CCTATAATAAACGG
1476	CCTATAATAAACGC
1477	CATAAGGGGCAACGCCTAGGGCGCA
1478	CATAAGGGGCAACGCCTAGGGCGCA
1479	CATAAGGGGCAACGCCTAGGGCGCA
1480	AATAAGGGGCAACGCCTAGGGCGCA
1481	TATAAGGGGCAACGCCTAGGGCGCA
1482	GATAAGGGGCAACGCCTAGGGCGCA
1483	CTTAAGGGGCAACGCCTAGGGCGCA
1484	CGTAAGGGGCAACGCCTAGGGCGCA
1485	CCTAAGGGGCAACGCCTAGGGCGCA
1486	CAAAAGGGGCAACGCCTAGGGCGCA
1487	CAGAAGGGGCAACGCCTAGGGCGCA
1488	CACAAGGGGCAACGCCTAGGGCGCA
1489	CATTAGGGGCAACGCCTAGGGCGCA
1490	CATGAGGGGCAACGCCTAGGGCGCA
1491	CATCAGGGGCAACGCCTAGGGCGCA
1492	CATATGGGGCAACGCCTAGGGCGCA
1493	CATAGGGGGCAACGCCTAGGGCGCA
1494	CATACGGGGCAACGCCTAGGGCGCA
1495	CATAAAGGGCAACGCCTAGGGCGCA
1496	CATAATGGGCAACGCCTAGGGCGCA
1497	CATAACGGGCAACGCCTAGGGCGCA
1498	CATAAGAGGCAACGCCTAGGGCGCA
1499	CATAAGTGGCAACGCCTAGGGCGCA
1500	CATAAGCGGCAACGCCTAGGGCGCA
1501	CATAAGGAGCAACGCCTAGGGCGCA
1502	CATAAGGTGCAACGCCTAGGGCGCA
1503	CATAAGGCGCAACGCCTAGGGCGCA
1504	CATAAGGGACAACGCCTAGGGCGCA
1505	CATAAGGGTCAACGCCTAGGGCGCA
1506	CATAAGGGCCAACGCCTAGGGCGCA
1507	CATAAGGGGAAACGCCTAGGGCGCA
1508	CATAAGGGGTAACGCCTAGGGCGCA
1509	CATAAGGGGGAACGCCTAGGGCGCA
1510	CATAAGGGGCTACGCCTAGGGCGCA
1511	CATAAGGGGCGACGCCTAGGGCGCA
1512	CATAAGGGGCCACGCCTAGGGCGCA
1513	CATAAGGGGCATCGCCTAGGGCGCA
1514	CATAAGGGGCAGCGCCTAGGGCGCA
1515	CATAAGGGGCACCGCCTAGGGCGCA
1516	CATAAGGGGCAAAGCCTAGGGCGCA
1517	CATAAGGGGCAATGCCTAGGGCGCA
1518	CATAAGGGGCAAGGCCTAGGGCGCA
1519	CATAAGGGGCAACACCTAGGGCGCA
1520	CATAAGGGGCAACTCCTAGGGCGCA
1521	CATAAGGGGCAACCCCTAGGGCGCA
1522	CATAAGGGGCAACGACTAGGGCGCA
1523	CATAAGGGGCAACGTCTAGGGCGCA
1524	CATAAGGGGCAACGGCTAGGGCGCA
1525	CATAAGGGGCAACGCATAGGGCGCA
1526	CATAAGGGGCAACGCTTAGGGCGCA
1527	CATAAGGGGCAACGCGTAGGGCGCA
1528	CATAAGGGGCAACGCCAAGGGCGCA
1529	CATAAGGGGCAACGCCGAGGGCGCA
1530	CATAAGGGGCAACGCCCAGGGCGCA
1531	CATAAGGGGCAACGCCTTGGGCGCA
1532	CATAAGGGGCAACGCCTGGGGCGCA
1533	CATAAGGGGCAACGCCTCGGGCGCA
1534	CATAAGGGGCAACGCCTAAGGCGCA
1535	CATAAGGGGCAACGCCTATGGCGCA
1536	CATAAGGGGCAACGCCTACGGCGCA
1537	CATAAGGGGCAACGCCTAGAGCGCA
1538	CATAAGGGGCAACGCCTAGTGCGCA
1539	CATAAGGGGCAACGCCTAGCGCGCA
1540	CATAAGGGGCAACGCCTAGGACGCA
1541	CATAAGGGGCAACGCCTAGGTCGCA
1542	CATAAGGGGCAACGCCTAGGCCGCA
1543	CATAAGGGGCAACGCCTAGGGAGCA
1544	CATAAGGGGCAACGCCTAGGGTGCA
1545	CATAAGGGGCAACGCCTAGGGGGCA
1546	CATAAGGGGCAACGCCTAGGGCACA
1547	CATAAGGGGCAACGCCTAGGGCTCA
1548	CATAAGGGGCAACGCCTAGGGCCCA
1549	CATAAGGGGCAACGCCTAGGGCGAA
1550	CATAAGGGGCAACGCCTAGGGCGTA
1551	CATAAGGGGCAACGCCTAGGGCGGA
1552	CATAAGGGGCAACGCCTAGGGCGCT
1553	CATAAGGGGCAACGCCTAGGGCGCG
1554	CATAAGGGGCAACGCCTAGGGCGCC
1555	ATAAGGGGCAACGCCTAGGGCGCA
1556	ATAAGGGGCAACGCCTAGGGCGCA
1557	ATAAGGGGCAACGCCTAGGGCGCA
1558	TTAAGGGGCAACGCCTAGGGCGCA
1559	GTAAGGGGCAACGCCTAGGGCGCA
1560	CTAAGGGGCAACGCCTAGGGCGCA
1561	AAAAGGGGCAACGCCTAGGGCGCA
1562	AGAAGGGGCAACGCCTAGGGCGCA
1563	ACAAGGGGCAACGCCTAGGGCGCA
1564	ATTAGGGGCAACGCCTAGGGCGCA
1565	ATGAGGGGCAACGCCTAGGGCGCA
1566	ATCAGGGGCAACGCCTAGGGCGCA
1567	ATATGGGGCAACGCCTAGGGCGCA
1568	ATAGGGGGCAACGCCTAGGGCGCA
1569	ATACGGGGCAACGCCTAGGGCGCA
1570	ATAAAGGGCAACGCCTAGGGCGCA
1571	ATAATGGGCAACGCCTAGGGCGCA
1572	ATAACGGGCAACGCCTAGGGCGCA
1573	ATAAGAGGCAACGCCTAGGGCGCA
1574	ATAAGTGGCAACGCCTAGGGCGCA
1575	ATAAGCGGCAACGCCTAGGGCGCA
1576	ATAAGGAGCAACGCCTAGGGCGCA
1577	ATAAGGTGCAACGCCTAGGGCGCA
1578	ATAAGGCGCAACGCCTAGGGCGCA
1579	ATAAGGGACAACGCCTAGGGCGCA
1580	ATAAGGGTCAACGCCTAGGGCGCA
1581	ATAAGGGCCAACGCCTAGGGCGCA
1582	ATAAGGGGAAACGCCTAGGGCGCA
1583	ATAAGGGGTAACGCCTAGGGCGCA
1584	ATAAGGGGGAACGCCTAGGGCGCA
1585	ATAAGGGGCTACGCCTAGGGCGCA
1586	ATAAGGGGCGACGCCTAGGGCGCA
1587	ATAAGGGGCCACGCCTAGGGCGCA
1588	ATAAGGGGCATCGCCTAGGGCGCA
1589	ATAAGGGGCAGCGCCTAGGGCGCA
1590	ATAAGGGGCACCGCCTAGGGCGCA
1591	ATAAGGGGCAAAGCCTAGGGCGCA
1592	ATAAGGGGCAATGCCTAGGGCGCA
1593	ATAAGGGGCAAGGCCTAGGGCGCA
1594	ATAAGGGGCAACACCTAGGGCGCA
1595	ATAAGGGGCAACTCCTAGGGCGCA
1596	ATAAGGGGCAACCCCTAGGGCGCA
1597	ATAAGGGGCAACGACTAGGGCGCA
1598	ATAAGGGGCAACGTCTAGGGCGCA
1599	ATAAGGGGCAACGGCTAGGGCGCA
1600	ATAAGGGGCAACGCATAGGGCGCA
1601	ATAAGGGGCAACGCTTAGGGCGCA
1602	ATAAGGGGCAACGCGTAGGGCGCA
1603	ATAAGGGGCAACGCCAAGGGCGCA
1604	ATAAGGGGCAACGCCGAGGGCGCA
1605	ATAAGGGGCAACGCCCAGGGCGCA
1606	ATAAGGGGCAACGCCTTGGGCGCA
1607	ATAAGGGGCAACGCCTGGGGCGCA
1608	ATAAGGGGCAACGCCTCGGGCGCA
1609	ATAAGGGGCAACGCCTAAGGCGCA
1610	ATAAGGGGCAACGCCTATGGCGCA
1611	ATAAGGGGCAACGCCTACGGCGCA
1612	ATAAGGGGCAACGCCTAGAGCGCA
1613	ATAAGGGGCAACGCCTAGTGCGCA
1614	ATAAGGGGCAACGCCTAGCGCGCA
1615	ATAAGGGGCAACGCCTAGGACGCA
1616	ATAAGGGGCAACGCCTAGGTCGCA
1617	ATAAGGGGCAACGCCTAGGCCGCA
1618	ATAAGGGGCAACGCCTAGGGAGCA
1619	ATAAGGGGCAACGCCTAGGGTGCA
1620	ATAAGGGGCAACGCCTAGGGGGCA
1621	ATAAGGGGCAACGCCTAGGGCACA
1622	ATAAGGGGCAACGCCTAGGGCTCA
1623	ATAAGGGGCAACGCCTAGGGCCCA
1624	ATAAGGGGCAACGCCTAGGGCGAA
1625	ATAAGGGGCAACGCCTAGGGCGTA
1626	ATAAGGGGCAACGCCTAGGGCGGA
1627	ATAAGGGGCAACGCCTAGGGCGCT
1628	ATAAGGGGCAACGCCTAGGGCGCG
1629	ATAAGGGGCAACGCCTAGGGCGCC
1630	TAAGGGGCAACGCCTAGGGCGCA
1631	TAAGGGGCAACGCCTAGGGCGCA
1632	TAAGGGGCAACGCCTAGGGCGCA
1633	AAAGGGGCAACGCCTAGGGCGCA
1634	GAAGGGGCAACGCCTAGGGCGCA
1635	CAAGGGGCAACGCCTAGGGCGCA
1636	TTAGGGGCAACGCCTAGGGCGCA
1637	TGAGGGGCAACGCCTAGGGCGCA
1638	TCAGGGGCAACGCCTAGGGCGCA
1639	TATGGGGCAACGCCTAGGGCGCA
1640	TAGGGGGCAACGCCTAGGGCGCA
1641	TACGGGGCAACGCCTAGGGCGCA
1642	TAAAGGGCAACGCCTAGGGCGCA
1643	TAATGGGCAACGCCTAGGGCGCA
1644	TAACGGGCAACGCCTAGGGCGCA
1645	TAAGAGGCAACGCCTAGGGCGCA
1646	TAAGTGGCAACGCCTAGGGCGCA
1647	TAAGCGGCAACGCCTAGGGCGCA
1648	TAAGGAGCAACGCCTAGGGCGCA
1649	TAAGGTGCAACGCCTAGGGCGCA
1650	TAAGGCGCAACGCCTAGGGCGCA
1651	TAAGGGACAACGCCTAGGGCGCA
1652	TAAGGGTCAACGCCTAGGGCGCA
1653	TAAGGGCCAACGCCTAGGGCGCA
1654	TAAGGGGAAACGCCTAGGGCGCA
1655	TAAGGGGTAACGCCTAGGGCGCA
1656	TAAGGGGGAACGCCTAGGGCGCA
1657	TAAGGGGCTACGCCTAGGGCGCA
1658	TAAGGGGCGACGCCTAGGGCGCA
1659	TAAGGGGCCACGCCTAGGGCGCA
1660	TAAGGGGCATCGCCTAGGGCGCA
1661	TAAGGGGCAGCGCCTAGGGCGCA
1662	TAAGGGGCACCGCCTAGGGCGCA
1663	TAAGGGGCAAAGCCTAGGGCGCA
1664	TAAGGGGCAATGCCTAGGGCGCA
1665	TAAGGGGCAAGGCCTAGGGCGCA
1666	TAAGGGGCAACACCTAGGGCGCA
1667	TAAGGGGCAACTCCTAGGGCGCA
1668	TAAGGGGCAACCCCTAGGGCGCA
1669	TAAGGGGCAACGACTAGGGCGCA
1670	TAAGGGGCAACGTCTAGGGCGCA
1671	TAAGGGGCAACGGCTAGGGCGCA
1672	TAAGGGGCAACGCATAGGGCGCA
1673	TAAGGGGCAACGCTTAGGGCGCA
1674	TAAGGGGCAACGCGTAGGGCGCA
1675	TAAGGGGCAACGCCAAGGGCGCA
1676	TAAGGGGCAACGCCGAGGGCGCA
1677	TAAGGGGCAACGCCCAGGGCGCA
1678	TAAGGGGCAACGCCTTGGGCGCA
1679	TAAGGGGCAACGCCTGGGGCGCA
1680	TAAGGGGCAACGCCTCGGGCGCA
1681	TAAGGGGCAACGCCTAAGGCGCA
1682	TAAGGGGCAACGCCTATGGCGCA
1683	TAAGGGGCAACGCCTACGGCGCA
1684	TAAGGGGCAACGCCTAGAGCGCA
1685	TAAGGGGCAACGCCTAGTGCGCA
1686	TAAGGGGCAACGCCTAGCGCGCA
1687	TAAGGGGCAACGCCTAGGACGCA
1688	TAAGGGGCAACGCCTAGGTCGCA
1689	TAAGGGGCAACGCCTAGGCCGCA
1690	TAAGGGGCAACGCCTAGGGAGCA
1691	TAAGGGGCAACGCCTAGGGTGCA
1692	TAAGGGGCAACGCCTAGGGGGCA
1693	TAAGGGGCAACGCCTAGGGCACA
1694	TAAGGGGCAACGCCTAGGGCTCA
1695	TAAGGGGCAACGCCTAGGGCCCA
1696	TAAGGGGCAACGCCTAGGGCGAA
1697	TAAGGGGCAACGCCTAGGGCGTA
1698	TAAGGGGCAACGCCTAGGGCGGA
1699	TAAGGGGCAACGCCTAGGGCGCT
1700	TAAGGGGCAACGCCTAGGGCGCG
1701	TAAGGGGCAACGCCTAGGGCGCC
1702	AAGGGGCAACGCCTAGGGCGCA
1703	AAGGGGCAACGCCTAGGGCGCA
1704	AAGGGGCAACGCCTAGGGCGCA
1705	TAGGGGCAACGCCTAGGGCGCA
1706	GAGGGGCAACGCCTAGGGCGCA
1707	CAGGGGCAACGCCTAGGGCGCA
1708	ATGGGGCAACGCCTAGGGCGCA
1709	AGGGGGCAACGCCTAGGGCGCA
1710	ACGGGGCAACGCCTAGGGCGCA
1711	AAAGGGCAACGCCTAGGGCGCA
1712	AATGGGCAACGCCTAGGGCGCA
1713	AACGGGCAACGCCTAGGGCGCA
1714	AAGAGGCAACGCCTAGGGCGCA
1715	AAGTGGCAACGCCTAGGGCGCA
1716	AAGCGGCAACGCCTAGGGCGCA
1717	AAGGAGCAACGCCTAGGGCGCA
1718	AAGGTGCAACGCCTAGGGCGCA
1719	AAGGCGCAACGCCTAGGGCGCA
1720	AAGGGACAACGCCTAGGGCGCA
1721	AAGGGTCAACGCCTAGGGCGCA
1722	AAGGGCCAACGCCTAGGGCGCA
1723	AAGGGGAAACGCCTAGGGCGCA
1724	AAGGGGTAACGCCTAGGGCGCA
1725	AAGGGGGAACGCCTAGGGCGCA
1726	AAGGGGCTACGCCTAGGGCGCA
1727	AAGGGGCGACGCCTAGGGCGCA
1728	AAGGGGCCACGCCTAGGGCGCA
1729	AAGGGGCATCGCCTAGGGCGCA
1730	AAGGGGCAGCGCCTAGGGCGCA
1731	AAGGGGCACCGCCTAGGGCGCA
1732	AAGGGGCAAAGCCTAGGGCGCA
1733	AAGGGGCAATGCCTAGGGCGCA
1734	AAGGGGCAAGGCCTAGGGCGCA
1735	AAGGGGCAACACCTAGGGCGCA
1736	AAGGGGCAACTCCTAGGGCGCA
1737	AAGGGGCAACCCCTAGGGCGCA
1738	AAGGGGCAACGACTAGGGCGCA
1739	AAGGGGCAACGTCTAGGGCGCA
1740	AAGGGGCAACGGCTAGGGCGCA
1741	AAGGGGCAACGCATAGGGCGCA
1742	AAGGGGCAACGCTTAGGGCGCA
1743	AAGGGGCAACGCGTAGGGCGCA
1744	AAGGGGCAACGCCAAGGGCGCA
1745	AAGGGGCAACGCCGAGGGCGCA
1746	AAGGGGCAACGCCCAGGGCGCA
1747	AAGGGGCAACGCCTTGGGCGCA
1748	AAGGGGCAACGCCTGGGGCGCA
1749	AAGGGGCAACGCCTCGGGCGCA
1750	AAGGGGCAACGCCTAAGGCGCA
1751	AAGGGGCAACGCCTATGGCGCA
1752	AAGGGGCAACGCCTACGGCGCA
1753	AAGGGGCAACGCCTAGAGCGCA
1754	AAGGGGCAACGCCTAGTGCGCA
1755	AAGGGGCAACGCCTAGCGCGCA
1756	AAGGGGCAACGCCTAGGACGCA
1757	AAGGGGCAACGCCTAGGTCGCA
1758	AAGGGGCAACGCCTAGGCCGCA
1759	AAGGGGCAACGCCTAGGGAGCA
1760	AAGGGGCAACGCCTAGGGTGCA
1761	AAGGGGCAACGCCTAGGGGGCA
1762	AAGGGGCAACGCCTAGGGCACA
1763	AAGGGGCAACGCCTAGGGCTCA
1764	AAGGGGCAACGCCTAGGGCCCA
1765	AAGGGGCAACGCCTAGGGCGAA
1766	AAGGGGCAACGCCTAGGGCGTA
1767	AAGGGGCAACGCCTAGGGCGGA
1768	AAGGGGCAACGCCTAGGGCGCT
1769	AAGGGGCAACGCCTAGGGCGCG
1770	AAGGGGCAACGCCTAGGGCGCC
1771	AGGGGCAACGCCTAGGGCGCA
1772	AGGGGCAACGCCTAGGGCGCA
1773	AGGGGCAACGCCTAGGGCGCA
1774	TGGGGCAACGCCTAGGGCGCA
1775	GGGGGCAACGCCTAGGGCGCA
1776	CGGGGCAACGCCTAGGGCGCA
1777	AAGGGCAACGCCTAGGGCGCA
1778	ATGGGCAACGCCTAGGGCGCA
1779	ACGGGCAACGCCTAGGGCGCA
1780	AGAGGCAACGCCTAGGGCGCA
1781	AGTGGCAACGCCTAGGGCGCA
1782	AGCGGCAACGCCTAGGGCGCA
1783	AGGAGCAACGCCTAGGGCGCA
1784	AGGTGCAACGCCTAGGGCGCA
1785	AGGCGCAACGCCTAGGGCGCA
1786	AGGGACAACGCCTAGGGCGCA
1787	AGGGTCAACGCCTAGGGCGCA
1788	AGGGCCAACGCCTAGGGCGCA
1789	AGGGGAAACGCCTAGGGCGCA
1790	AGGGGTAACGCCTAGGGCGCA
1791	AGGGGGAACGCCTAGGGCGCA
1792	AGGGGCTACGCCTAGGGCGCA
1793	AGGGGCGACGCCTAGGGCGCA
1794	AGGGGCCACGCCTAGGGCGCA
1795	AGGGGCATCGCCTAGGGCGCA
1796	AGGGGCAGCGCCTAGGGCGCA
1797	AGGGGCACCGCCTAGGGCGCA
1798	AGGGGCAAAGCCTAGGGCGCA
1799	AGGGGCAATGCCTAGGGCGCA
1800	AGGGGCAAGGCCTAGGGCGCA
1801	AGGGGCAACACCTAGGGCGCA
1802	AGGGGCAACTCCTAGGGCGCA
1803	AGGGGCAACCCCTAGGGCGCA
1804	AGGGGCAACGACTAGGGCGCA
1805	AGGGGCAACGTCTAGGGCGCA
1806	AGGGGCAACGGCTAGGGCGCA
1807	AGGGGCAACGCATAGGGCGCA
1808	AGGGGCAACGCTTAGGGCGCA
1809	AGGGGCAACGCGTAGGGCGCA
1810	AGGGGCAACGCCAAGGGCGCA
1811	AGGGGCAACGCCGAGGGCGCA
1812	AGGGGCAACGCCCAGGGCGCA
1813	AGGGGCAACGCCTTGGGCGCA
1814	AGGGGCAACGCCTGGGGCGCA
1815	AGGGGCAACGCCTCGGGCGCA
1816	AGGGGCAACGCCTAAGGCGCA
1817	AGGGGCAACGCCTATGGCGCA
1818	AGGGGCAACGCCTACGGCGCA
1819	AGGGGCAACGCCTAGAGCGCA
1820	AGGGGCAACGCCTAGTGCGCA
1821	AGGGGCAACGCCTAGCGCGCA
1822	AGGGGCAACGCCTAGGACGCA
1823	AGGGGCAACGCCTAGGTCGCA
1824	AGGGGCAACGCCTAGGCCGCA
1825	AGGGGCAACGCCTAGGGAGCA
1826	AGGGGCAACGCCTAGGGTGCA
1827	AGGGGCAACGCCTAGGGGGCA
1828	AGGGGCAACGCCTAGGGCACA
1829	AGGGGCAACGCCTAGGGCTCA
1830	AGGGGCAACGCCTAGGGCCCA
1831	AGGGGCAACGCCTAGGGCGAA
1832	AGGGGCAACGCCTAGGGCGTA
1833	AGGGGCAACGCCTAGGGCGGA
1834	AGGGGCAACGCCTAGGGCGCT
1835	AGGGGCAACGCCTAGGGCGCG
1836	AGGGGCAACGCCTAGGGCGCC
1837	GGGGCAACGCCTAGGGCGCA
1838	GGGGCAACGCCTAGGGCGCA
1839	GGGGCAACGCCTAGGGCGCA
1840	AGGGCAACGCCTAGGGCGCA
1841	TGGGCAACGCCTAGGGCGCA
1842	CGGGCAACGCCTAGGGCGCA
1843	GAGGCAACGCCTAGGGCGCA
1844	GTGGCAACGCCTAGGGCGCA
1845	GCGGCAACGCCTAGGGCGCA
1846	GGAGCAACGCCTAGGGCGCA
1847	GGTGCAACGCCTAGGGCGCA
1848	GGCGCAACGCCTAGGGCGCA
1849	GGGACAACGCCTAGGGCGCA
1850	GGGTCAACGCCTAGGGCGCA
1851	GGGCCAACGCCTAGGGCGCA
1852	GGGGAAACGCCTAGGGCGCA
1853	GGGGTAACGCCTAGGGCGCA
1854	GGGGGAACGCCTAGGGCGCA
1855	GGGGCTACGCCTAGGGCGCA
1856	GGGGCGACGCCTAGGGCGCA
1857	GGGGCCACGCCTAGGGCGCA
1858	GGGGCATCGCCTAGGGCGCA
1859	GGGGCAGCGCCTAGGGCGCA
1860	GGGGCACCGCCTAGGGCGCA
1861	GGGGCAAAGCCTAGGGCGCA
1862	GGGGCAATGCCTAGGGCGCA
1863	GGGGCAAGGCCTAGGGCGCA
1864	GGGGCAACACCTAGGGCGCA
1865	GGGGCAACTCCTAGGGCGCA
1866	GGGGCAACCCCTAGGGCGCA
1867	GGGGCAACGACTAGGGCGCA
1868	GGGGCAACGTCTAGGGCGCA
1869	GGGGCAACGGCTAGGGCGCA
1870	GGGGCAACGCATAGGGCGCA
1871	GGGGCAACGCTTAGGGCGCA
1872	GGGGCAACGCGTAGGGCGCA
1873	GGGGCAACGCCAAGGGCGCA
1874	GGGGCAACGCCGAGGGCGCA
1875	GGGGCAACGCCCAGGGCGCA
1876	GGGGCAACGCCTTGGGCGCA
1877	GGGGCAACGCCTGGGGCGCA
1878	GGGGCAACGCCTCGGGCGCA
1879	GGGGCAACGCCTAAGGCGCA
1880	GGGGCAACGCCTATGGCGCA
1881	GGGGCAACGCCTACGGCGCA
1882	GGGGCAACGCCTAGAGCGCA
1883	GGGGCAACGCCTAGTGCGCA
1884	GGGGCAACGCCTAGCGCGCA
1885	GGGGCAACGCCTAGGACGCA
1886	GGGGCAACGCCTAGGTCGCA
1887	GGGGCAACGCCTAGGCCGCA
1888	GGGGCAACGCCTAGGGAGCA
1889	GGGGCAACGCCTAGGGTGCA
1890	GGGGCAACGCCTAGGGGGCA
1891	GGGGCAACGCCTAGGGCACA
1892	GGGGCAACGCCTAGGGCTCA
1893	GGGGCAACGCCTAGGGCCCA
1894	GGGGCAACGCCTAGGGCGAA
1895	GGGGCAACGCCTAGGGCGTA
1896	GGGGCAACGCCTAGGGCGGA
1897	GGGGCAACGCCTAGGGCGCT
1898	GGGGCAACGCCTAGGGCGCG
1899	GGGGCAACGCCTAGGGCGCC
1900	GGGCAACGCCTAGGGCGCA
1901	GGGCAACGCCTAGGGCGCA
1902	GGGCAACGCCTAGGGCGCA
1903	AGGCAACGCCTAGGGCGCA
1904	TGGCAACGCCTAGGGCGCA
1905	CGGCAACGCCTAGGGCGCA
1906	GAGCAACGCCTAGGGCGCA
1907	GTGCAACGCCTAGGGCGCA
1908	GCGCAACGCCTAGGGCGCA
1909	GGACAACGCCTAGGGCGCA
1910	GGTCAACGCCTAGGGCGCA
1911	GGCCAACGCCTAGGGCGCA
1912	GGGAAACGCCTAGGGCGCA
1913	GGGTAACGCCTAGGGCGCA
1914	GGGGAACGCCTAGGGCGCA
1915	GGGCTACGCCTAGGGCGCA
1916	GGGCGACGCCTAGGGCGCA
1917	GGGCCACGCCTAGGGCGCA
1918	GGGCATCGCCTAGGGCGCA
1919	GGGCAGCGCCTAGGGCGCA
1920	GGGCACCGCCTAGGGCGCA
1921	GGGCAAAGCCTAGGGCGCA
1922	GGGCAATGCCTAGGGCGCA
1923	GGGCAAGGCCTAGGGCGCA
1924	GGGCAACACCTAGGGCGCA
1925	GGGCAACTCCTAGGGCGCA
1926	GGGCAACCCCTAGGGCGCA
1927	GGGCAACGACTAGGGCGCA
1928	GGGCAACGTCTAGGGCGCA
1929	GGGCAACGGCTAGGGCGCA
1930	GGGCAACGCATAGGGCGCA
1931	GGGCAACGCTTAGGGCGCA
1932	GGGCAACGCGTAGGGCGCA
1933	GGGCAACGCCAAGGGCGCA
1934	GGGCAACGCCGAGGGCGCA
1935	GGGCAACGCCCAGGGCGCA
1936	GGGCAACGCCTTGGGCGCA
1937	GGGCAACGCCTGGGGCGCA
1938	GGGCAACGCCTCGGGCGCA
1939	GGGCAACGCCTAAGGCGCA
1940	GGGCAACGCCTATGGCGCA
1941	GGGCAACGCCTACGGCGCA
1942	GGGCAACGCCTAGAGCGCA
1943	GGGCAACGCCTAGTGCGCA
1944	GGGCAACGCCTAGCGCGCA
1945	GGGCAACGCCTAGGACGCA
1946	GGGCAACGCCTAGGTCGCA
1947	GGGCAACGCCTAGGCCGCA
1948	GGGCAACGCCTAGGGAGCA
1949	GGGCAACGCCTAGGGTGCA
1950	GGGCAACGCCTAGGGGGCA
1951	GGGCAACGCCTAGGGCACA
1952	GGGCAACGCCTAGGGCTCA
1953	GGGCAACGCCTAGGGCCCA
1954	GGGCAACGCCTAGGGCGAA
1955	GGGCAACGCCTAGGGCGTA
1956	GGGCAACGCCTAGGGCGGA
1957	GGGCAACGCCTAGGGCGCT
1958	GGGCAACGCCTAGGGCGCG
1959	GGGCAACGCCTAGGGCGCC
1960	GGCAACGCCTAGGGCGCA
1961	GGCAACGCCTAGGGCGCA
1962	GGCAACGCCTAGGGCGCA
1963	AGCAACGCCTAGGGCGCA
1964	TGCAACGCCTAGGGCGCA
1965	CGCAACGCCTAGGGCGCA
1966	GACAACGCCTAGGGCGCA
1967	GTCAACGCCTAGGGCGCA
1968	GCCAACGCCTAGGGCGCA
1969	GGAAACGCCTAGGGCGCA
1970	GGTAACGCCTAGGGCGCA
1971	GGGAACGCCTAGGGCGCA
1972	GGCTACGCCTAGGGCGCA
1973	GGCGACGCCTAGGGCGCA
1974	GGCCACGCCTAGGGCGCA
1975	GGCATCGCCTAGGGCGCA
1976	GGCAGCGCCTAGGGCGCA
1977	GGCACCGCCTAGGGCGCA
1978	GGCAAAGCCTAGGGCGCA
1979	GGCAATGCCTAGGGCGCA
1980	GGCAAGGCCTAGGGCGCA
1981	GGCAACACCTAGGGCGCA
1982	GGCAACTCCTAGGGCGCA
1983	GGCAACCCCTAGGGCGCA
1984	GGCAACGACTAGGGCGCA
1985	GGCAACGTCTAGGGCGCA
1986	GGCAACGGCTAGGGCGCA
1987	GGCAACGCATAGGGCGCA
1988	GGCAACGCTTAGGGCGCA
1989	GGCAACGCGTAGGGCGCA
1990	GGCAACGCCAAGGGCGCA
1991	GGCAACGCCGAGGGCGCA
1992	GGCAACGCCCAGGGCGCA
1993	GGCAACGCCTTGGGCGCA
1994	GGCAACGCCTGGGGCGCA
1995	GGCAACGCCTCGGGCGCA
1996	GGCAACGCCTAAGGCGCA
1997	GGCAACGCCTATGGCGCA
1998	GGCAACGCCTACGGCGCA
[truncated: 108,702 more rows]
