# Supplementary material for: Experimental optimization of probe length to increase the sequence specificity of high-density oligonucleotide microarrays
Source: BMC Genomics. 2007 Oct 16;8:373. doi: 10.1186/1471-2164-8-373 (PMC2180184; doi:10.1186/1471-2164-8-373)
Supplement: Additional file 7 — The sequences of 150 synthesized 25-mer oligodeoxyribonucleotide as targets. All sequences of oligodeoxyribonucleotides are shown in 5' to 3' direction. [file 1471-2164-8-373-S7.txt]

Table S2. The sequences of 150 synthesized 25-mer oligodeoxyribonucleotide as targets. All sequences of oligodeoxyribonucleotides are shown in 5' to 3' direction.
number	sequence
001	ATTGTATACGTAACGGCTAATACCT
002	ACGTTTATTATAGGCCCCAACGCCA
003	TGCGCCCTAGGCGTTGCCCCTTATG
004	CAAACCTCCTTCTAACTATGCAAAT
005	CCCCTCGCATGGGATATGATGTCTC
006	TGGACTGGAGGCCAGGCTCGCAAGA
007	CTTGACTTCTCTAGGGGAATTGTAA
008	ACCTACTAGGTCTCACGCCTATGGG
009	GGCGAGACCCCCCTACGGAAGTCGT
010	ATTAGAGTGCCTGACATTTATCTGA
011	ATTAGTTTACCATGCTTGCCGCTGG
012	GGCCTGTCGTTGAGGCTTTACGCGG
013	TATAGTGGACAGGAAAAAGTACCTC
014	CTGAAGGAAGGGGATAGTCTGGGCT
015	GCCCGTGTGAGGAAACTCGCCCTGT
016	AACTGTATGGCTAGCTACACTTAAT
017	TCAAGTAGGGAAAGTAGCCGCACTC
018	GCTGAGAATTGGCTGCGGGGTTGCC
019	CCAGATAAACTCCAACACAGTTTTA
020	CCGGTCTCTAGCTCGTCTCATATCG
021	GGCCCACTCCCGTCTCGACACACAG
022	GTGTACGAGAGTATCATATATCCCC
023	CCCAGTCAGTCACACTACCCTTACG
024	GTCCTCCTACCCCCCAGTCCGTGGC
025	ATTTAACTAGTCGCGTCCAATTTAA
026	CTAAGAGGACCCTAGGTGCAGGACA
027	CTTGAGGGAGCGGGAGCGTGGAGTG
028	TATCTCGGGAACATACTTGGAAATT
029	CATAGTTGTCACGAGGGCAAGTCAC
030	TGCCGTGATCTGTGGCTCGGGGTCT
031	TAAGCGTTTGTACAATCTTCTAGAC
032	GGACTAGCTAAGCCCGCATACATCA
033	ATCATGCGTGGGGCCTCATCGCGTT
034	GCAGACTAATGATAAAAGGCATTCT
035	GATCGCCGGGAGGTTAGGAGGTATA
036	GTCAAATGCCTAAGGCCGCCCCCGT
037	TGAGTAAGTAAGTAGTCACGACTAC
038	CCAGTTACCGAGGTAGAATGGGGGA
039	CCACGGGCACGGGCACTGGTAGTAG
040	AGGTAGCATAAGTTTGAAGGGTATT
041	AGCCTCGTAGCCTCGTCGTTTTATT
042	TCCAACCGTCGAGCTAGCGTTCGCA
043	TTAAAGACTTAATAGCTTGCTTGCA
044	CATTATGATTGCAGCCTAGCGTCCC
045	TCTGCAGAGGTCGTGCGTCCGAGTG
046	AGACTGATATTAATGTTGTCGTTGG
047	GAGAAAATTGTGTCCCAACGACCGT
048	TCAGAGGGTCGGGGCGTCGTAGGTC
049	TCCATACAACTGAAAATCACATCTG
050	GGGAATCCTTCCGCTCCCATACAAA
051	CCGTAGGCATGCAGTCCCCTTGGCC
052	CAGTTTTCTCATTATTCCCGATGAT
053	TCCAGTACCCAGGAGACCTAGTGGT
054	ATGGCAATCGTGTCAACGCGCAGCA
055	GGATTTCCTAACTCAATAAACCGTT
056	CAGCGACTGTTAGGGATTTAAGCCG
057	GCGAGGCGAGACGGAGATGCCTCAA
058	AACAAGTGTTAACTTTGATACTCCC
059	TACTAGTGGGCCTACGACAGCTGAA
060	CCAACACCCCGTCCTCACGCTGCAT
061	TAAGGACGTAGTTAAGGTTTACACA
062	TCCCAAGTTGGATTGCCAATAGCGA
063	GACACTCCAAGCATGGACGCCACGC
064	CACCTTGTAGTCGACTTTCTATTTT
065	GCCTCAAAGTCAGAGGGTTTCCCTT
066	GTCCCTTGGGGTACCAGGGGGCACC
067	ATCATTTGAATAGTGCAGATAGCTG
068	CCGTATGTGCAAGTATGCTGGATGG
069	ACATTCTCAGCCCCCGCCACAACGG
070	TACTATCCTTACATTGTCCTGTGAC
071	TGATAGCGGATTCCTCACCCAGCTA
072	AGTCCTGGTGCGGCGATGGTCCAAC
073	ATCCTAGCTATATACCTGGGTTCAT
074	CCTGACTGTGATGCTCTGGGATTGT
075	TTGCCCTATGGTGTGCCCCACCCGT
076	TCACTCTATTTTCGACTAGAAGTGT
077	TCTCTCACTTGTTTCGATCGGCACT
078	CCAAGAGCGGGCTCAATGTGTGCGG
079	GACTACACCTAGTAGAACTTGACTT
080	TTTCACCTCACCTACGTACCGCAAT
081	AACCCTCTGGGAGAGCTCCGAGGCG
082	AGAATCTGAGACATAACCCCTATTG
083	GTCGAATGACACTTTGGGACCGTTT
084	CGCTCGGTCGCTCGAAACCCTCCTT
085	CAAGCTTAGGCTTAGTCACTTTTAA
086	AAGACGAGTGCAATAGAGGCAAGCT
087	GCGTGAGCATGCCGTAGGCCGAATC
088	CTAGGACACAGCAAGAGATTATTTC
089	TACATGCATTCCGTTACACGGACCT
090	TCGGCCGAACCCCGATTCTCACACG
091	GCAGTATTGCTTACTTTATGGATGA
092	TGGAGCAATCATAAGGGGCTGGTTC
093	GCGGCTGCCATAGACCACGCTCAGA
094	GTAGGAATCGAAAATATCTTCCGAG
095	GCTCACTACAAGGGTTGTCAGGTGT
096	ACAGGGCTGCTCCGCCTCCTACTGG
097	TAACACACACAATCCAATCTAGAGA
098	CCTTCTCTGCCTATCGCACATGACT
099	GCCCGCCATCTAGGCACACCTACCG
100	GCGTTAGGCATATAATCCTCTTAAG
101	GGGGGGTTTAAACGCCCAAAGTTAC
102	ATCGGACAGCCAAGCGGGTTCGAGG
103	TGCTACATTTATAGTCCACAGTTCT
104	CGACGACGAATAGATTCGAGTTGCA
105	TGATCGGGATGAACCCACCTCGCGC
106	GATCACGCAAGTCTAAACTAAAATG
107	AGCTCTTGCACCTGCATCTACTTGT
108	CCCCCAGCTTCCCCCTCAGCCCTTC
109	TATTTACAAGGAGTAGCTCCCTAGA
110	GGCCGTACACTAACGGTACGTAAGA
111	GGCTTGGCCCTACCAGCGCCAGTAG
112	TAGGTACCTTACGATTGAGTTGTAG
113	CATCCCCTAAACAACACAAGCCCCT
114	GTGTGCGGCCCTCAAGGGGGTGATC
115	CTAGCCTAATTTCTGTCTCTCAGAT
116	GCTCGGAAAAAAATTTGCATCGGCT
117	TAGCACACCCCACGGCAACCCAGGT
118	CAATGAGTTAGATAGGGTCCTTTCT
119	AGGTCTAGGTTGTCTACGCCTGGAA
120	CACTGTCACGTCCCGATCCCGGCAA
121	GATGTGAACTACCTCCCATTAAGTA
122	CGTTATAGCTGTGTGACCCTTCGGA
123	TGACACGGACACGGTTGGGCCGTAC
124	TACTTAAGTGACTCTCGTTAGTGTT
125	ACGTGGCCGTGGTTTGTGAGATATA
126	ACGTTGCGTTTACGGGGCCACGAAC
127	TCTGATCAATGCACTACTGATACAT
128	GACGCCTACAGAAATATCCAACGCC
129	GACGGTCCGTGCCTCCGACCCTAGT
130	ACTTATGAGGTGGGTGTTGTATTAA
131	GTACGGCACATTAGCAAGGTACACC
132	GTCAACGCGTCGACTGAGACGGCTG
133	TGCTTGCATTCAAAAGAATATTTCC
134	GTACTCAGTATGGGCCCATGAACGT
135	ACACGTGACGCGGCCTTAGGTCCTG
136	TTAAGCTAGTCCCATGTTGAGTATT
137	CAGTCGGTATCTACCACACGTGTGA
138	TACGTCTCGTGGCGCCTCGCGTTTA
139	TCCTCTCGATCTAAATTACTTGCAT
140	GCATCGATTGTTTGGACAGTCTCGT
141	AAGTTCGAGCTCTCTACGGCCCGCG
142	CAGTTGACATATGAAATCCACTAGG
143	GGCTGTCCACACATAGAGAGACGTT
144	GAGAGGCAGGGAGTCTCGCCAGGCA
145	TGCTGCATCTTAAACTGTCTTTATT
146	GCTGTGTGTTTAGGTGTTATTGCGC
147	CATTCGCGCGATCGCTGTTTGGTCG
148	CATGGAATGTAACTTAGAACCACAA
149	CGCTCAGTTAACGGTGTTTAGTGCT
150	TCCCCGGCATGGCGGAATTAGCCAC
