# Supplementary material for: Experimental optimization of probe length to increase the sequence specificity of high-density oligonucleotide microarrays
Source: BMC Genomics. 2007 Oct 16;8:373. doi: 10.1186/1471-2164-8-373 (PMC2180184; doi:10.1186/1471-2164-8-373)
Supplement: Additional file 8 — The raw signal intensities of all probes for each experiment. The ID column shows probe IDs, which are identical to those in Table S1. [file 1471-2164-8-373-S8.txt]

Table S3. The raw signal intensities of all probes for each experiment. The ID column shows probe IDs, which are identical to those in Table S1.
ID	1.4fM data set 1	14fM data set 1	140fM data set 1	1.4pM data set 1	14pM data set 1	140pM data set 1	1.4nM data set 1	1.4fM data set 2	14fM data set 2	140fM data set 2	1.4pM data set 2	14pM data set 2	140pM data set 2	1.4nM data set 2	1.4fM data set 3	14fM data set 3	140fM data set 3	1.4pM data set 3	14pM data set 3	140pM data set 3	1.4nM data set 3	1.4fM with background data set 4	14fM with background data set 4	140fM with background data set 4	1.4pM with background data set 4	14pM with background data set 4	140pM with background data set 4	1.4nM with background data set 4	1.4fM with background data set 5	14fM with background data set 5	140fM with background data set 5	1.4pM with background data set 5	14pM with background data set 5	140pM with background data set 5	1.4nM with background data set 5
1	67	394	1619	14275	36410	31710	32123	33	132	1954.3	17849.3	45154	44087	52227.3	23	231	2774.3	18410	37496	47532.5	48082	45.5	73	1188.5	11144.3	34183	39977	40214	43	136.5	1921	8292	20935.8	24399	28786.5
2	66	415	1642	14815.3	37181.5	32533.3	33499	31	149	1971	17796	45276	43514	53801	24	255	2806	18224	37871	46893	49020	40.8	65	1158	11305.3	34107	40118	39504	42	115.8	1971	8337	20721	25573.5	28332
3	72	417	1791.5	14740.8	36965	32581.5	33267	39	150.8	1971	17477	46306	44792.3	54302	24	229.8	2938	18368	38197	47754	48727	45.3	64	1120	11212.8	34810	39979	40725.8	53	117	1915	8357.5	21186	24642	29009
4	56	436.3	1783	15063.8	36781.8	31427	32651.5	39	149	1922	18545	45277	44808.5	53204	24	288	3055	19202.8	37612	46626	48508	53.5	64	1131	11560	35619	39590	39769.3	51	146	2044.8	8420	20617	24731	27696.5
5	72.5	368	1520	13221	36000.3	31875	32544.5	38	155.5	1725	14639	43142	44799.8	50794.3	30	240	2339	16294	35136.5	46813	47841.8	40.3	66.3	999.5	9011	30774.3	37821.5	38075.3	42.5	115	1406	5671.3	17755	23000.3	25637
6	59.5	354	1636	13169	34620.8	30205	31036	39.3	114	1682.5	16709.5	43579	42895.8	51884	26.3	236	2591	17413	35625	46422.5	47658.3	45.3	72	1052	10171	33861.8	38591	38621.8	42.8	115	1835	6959.8	18985	23403.8	26218.8
7	42.8	304	1441	12432	32091.8	28435	30770.3	30	130	1722	16197	39959	41197	49527	25	216	2481	16991	33232.8	43097	45897.3	42	44	1023	9254.3	31157	35934	36238	39	103	1661.3	5359	15634	21395.5	23975
8	58	326	1449.3	12148	31334.3	28959.8	31007	31	124	1547	16156	39243	40734.5	49538	23	225.3	2365	16801	32084	44285	45660.8	35.5	52	857	8621	31679	37001	36830	41	113	1662.3	4982	15990	21840	23534
9	57	282.3	1431	12084	32272.5	28927	30148	31	121	1533	16005	39260	40555	48760	23	243	2323	16948.3	31726	43865.3	45160.8	38	52	923	8438	30180	35383	35589	40	96	1563	4815	15369	21418	24213
10	43	206	948	8639	26119	25990	27508	32	97.8	1183	12010	34393.3	37596.8	46591.5	22	196	1608	14287	27593	40945.8	42857	54	42	636	5845	25455	32256.5	32677	59	99	1108	3179	11578	18185	20729.3
11	51	238	1117	9648	26032	26023	27188	29.3	103.5	1288	13274.3	35283.8	35967	45700	25	213	1893.5	15334	27426	40666.5	41183	35	40	844	6799	26163	32559.3	32628	46.3	94.8	1310.8	3463.3	11875.5	17914	20868.3
12	40	152	759	7240	24210	24226	25627.5	31	66	838.3	8979	30854.8	33431	42363	23	152	1092	10966	23550.3	37954	38275	46	37.5	456.3	4661.5	21942	29662.8	29740	40	75	780	2223	10320	16745.5	18202
13	48	168	960.8	8176.3	26672	27026.8	26100	31	94	1152.8	11675	35199.8	35350	46336	25	182.3	1586	13228	27545	40050	39953	48.3	54	590	6331	24305	31877.8	31648.8	49	65	1140	3266	11662.8	18813	20195.5
14	51	310.5	1222	12067	31473.8	30910.3	29404.5	27	106	1392	14939	41103	39995	51109	24	223.5	2164	15834	33131	43747	44567	82	84	789	9072	29198	35611	34618	62	121	1590	5261	16304.3	24489	24029
15	30	78	336	3835	20557	23840	24762.5	29.3	55.8	423	5281.3	24879.5	32513.3	42756.3	23	86.3	519	7131.3	18013.8	37164	39327.3	66	56	260	2217	15949.3	27474	29254.5	78.5	64	445	1014	7148	16620	17210
16	48.3	165	769	7524	24194	24505	25519	30.3	74	983	10989	32966	32486	46388	23.3	173.8	1441.5	12117.8	24709.3	37640.3	39703	47	45	556.8	5374	23322	29570	30996.5	53	77.8	1027	2428.5	11199.8	18105	19865
17	47	176	876	8508	27119	27554	27614	27	98	1010	11264.3	35017	35162	48923.3	23	177	1353	12627.3	27636	39343	42415	81	53.3	598	5966.8	24725.5	32011	32709	74	91.3	1119	2644	12218	21142.5	22453
18	35	138	620	6270	21317	24219.3	28144	29	58	727	9030	29688	30950	47798.3	28	142.8	1037	10051.8	22352.3	35048	41889	35.8	39	411.3	4117	19987	27578	32744	50	66.3	799	1712	9830	18138	22351.3
19	36	101	551	6127	22365	22710	22855	27	71.5	717	9725.8	29665	27924	42561	23	161	1174.5	11145.3	21500	33262	34820	45	41	340	4562	19026	26078	26936	48	74	906	2145	9630	16997	18291
20	45	216	1000	9912	25380	26622.8	26142	39	103	1286	12975.5	35143	35127	47587.8	22	198	1703	14287.3	28254.8	37976	40200.8	55	59	614	6844	24514	30279.5	30650	53	79	1241	3487	12617	20609	21733
21	28.5	87	463	4476	19762	22643	22366	24	62	585	7818.5	27774	28624	42544	22.3	112	775.8	9258	19931.3	35058.5	36617	45	46	383.8	3374	17007	25725	27405	46.5	57	665	1630.5	8575	17016	17618
22	36.5	110	593	5701	20674	21028	20923	27	60	702	9164.3	28280	25352	40701	26	156	1095	10630	19579.3	31148.5	32517	60	51	394	4611	17704	23935	25270	53	78	999.8	2131	9117	16424	17445
23	38.8	147	844.8	7744.8	23366	24833	23518	24.3	85	1038.3	11884	32490	30083	44052	23	163	1425	12736	24709.8	35817.5	37059	81.3	74	610.3	6079.3	21132	27062	28654.5	74	101.3	1237	2795	10984	19353	20070.3
24	31.5	84.8	480	5276.3	20716	24747.5	24477	25	59	680.8	9393.3	28351	28591	45103	23	168	1069	10506.3	22381.3	35266	37089	74.3	59.8	366	4390	17879	25748	27889	67	73	926	1948.8	9918	18903.8	19885
25	62.3	209	1012	9319.8	22978	22784.5	23074.5	35	83.3	1168	12636	32713	29176	44153.5	23	181.5	1823.5	14277	23839.3	32939	34417.8	79.3	48.8	783	7127.3	22148.3	26758	27386.8	73.3	116	1556	3276.3	12477	18994.8	19440
26	54.5	223	932	8960	25280	26145	26455.3	32.5	77	1057.3	12155.8	35238.3	32535	49378	24.5	185	1685.3	13826	27044	37988.8	41076	58	58.8	663.3	7088.5	23721	29992	33138	71.5	90	1353.5	3284.5	13415	21934.8	24283
27	41	137	713	7329	18632	20307	22133	29	73	847	9806.8	28263.3	24838	41097	24	156	1153	11752	20045.5	29256	33216	94	55.3	515	5209	17999	23198	25593	78	84	1195	2075	9992.3	16919.3	18642
28	31	46	206.3	2153	12558	15931	15917	25	36	270	4649.3	19794.5	19785	34351	23	114	434	5562	11973.3	24783	27549	47.3	39	195.5	1959	10604	17004	19249.5	39	51	386	773.5	5578.3	11505	12194.5
29	27	55.3	278	2561	9567	11489	14241.5	23	33	240	4331.8	16608	14329	31835	22	89	544	4689.5	8588.5	16667	22886	32	30.3	170.3	1952.5	8323.3	12139	17319	33	44	406	627	4993.8	9903.3	11373
30	32	63	306	2214.8	8307	9947.8	11737	25	38.3	271	3326.5	13153	13151.8	28175.5	26.5	72.3	317	4901	7796.5	15708	18673.5	35	36	238	1960	8902.5	13143.8	13846	42	47	512	983	6134	10612	10873
31	62.3	253	1205	10930	25842	26581	24129	29.8	95	1332	15282.5	37833	32059	47677	23.3	199	2013.3	16314	28586.3	37663.8	39528.8	35	47	780	9098	24863	29927	30519	30	100	1692	4492.8	14636.8	19961	20818
32	43	201	1007	9324	20065	21521	18944	27	106	1219	13066.5	31459.5	26852.5	41715	25.3	198	1859.8	14833	22245	30121	33247.3	38	44	726	7401	20283	23662	26171	39	66	1605	3227	11711	16831	17029
33	56	287	1330.5	11829	26011.5	26778	22693	30	112	1434	15767.5	38329	33599.8	48768	24	229	2190.3	16727	29209.3	38289	41086	96.8	63	857.8	9712	26292	30487.8	31787.3	63	120	1883	5182	15991	21464	22746.3
34	36	133.5	942	7265	18906.3	18747	17142	25	73	1038	10912	28066	23591.5	40424.8	26.3	187.5	1459	12114	19245	28649.3	30955.5	38	41.3	486	5834.5	17545	20639.5	22391	37.3	68.3	1402	2602	10053	15551.8	15231
35	50	183	762.3	6879	14341.8	17777.5	15526.5	33	76	972	10552	25854	22767	37478	35	191.5	1553	11967	20933	29365	33512	44.5	46.3	610	5634.8	19273.8	22421	25347.3	46	83	1060	3090.3	11244	15415	18302.5
36	31	54.8	332.3	3545	10882.3	13827	12503	36	42	516	6451	20260.5	18114	35830	27	124	781	7483	14462	23451.8	31696.5	42.5	36	307	2962	13108	17231	23409	46.8	56	553	1689	8608.3	13140	17705
37	33	70.8	316.3	2948	10346.5	14181	14593.3	27	61	540.5	6076	20210	18719	34350	28	114	868	7550	14948.3	24641	29492.8	51.3	46.3	300.5	2368	11713.5	15186	19671	50	50.3	482	1534	7484	11831	14636.3
38	30	65.3	316.8	2755	7046.5	8282	7627	29.5	50	395	4685.8	14288	9904	22957	26	105	771.5	5294.3	9315	12877	16458.5	37	37	283.5	2157	8109	9771	11917	40	41	443.8	1526	6064.5	8606	10579
39	26	57.3	352.5	2539	7266.8	9597	9436.8	24	45	477.3	4415	14438	13768.3	25755	24	108	633	6382	11116.5	15269	21115	38	34	365	2428	9459	11926	13906	35.5	57	701	1918	7273	9794	13116
40	43	108.8	530.8	4912.8	13047	15261.8	12184	25	62	772.5	7949	24028	20105	35069	23	139	1087	9477	18245	25872.5	29412.5	53	44.5	386	4258.8	15304	18801.5	21531	54.5	69	770	3106	10178	14795	16468.3
41	48	187.8	1041.5	9642	20662	25315.8	19770	32	94	1359	13131	36161	33071	48927	26.3	201.5	2040	14809	31043	39693.3	43364	50	57.3	681	8038	24026	28902	31735	53.5	100	1331.5	5608	16162	21379.3	24205
42	35	100.5	529.8	4831	13982	19575.8	17139.8	34	63.5	865.5	9063	26829.5	25448	42353	26	152	1195	11143	23216	32649	37336	65	47	476	4327	17561.8	23150	26492	57	121.8	836	3033.8	11321	17200	19456
43	40	104	677.3	5609.8	14563	15325	12228	36	81.8	903	8880.5	25588.8	19897	37327.5	23	180	1394.5	10759	18230	26170	28861	54	54.3	489	4775	16235	18759	22227.3	59	77.5	944.5	3470	10775.8	14409	17853.3
44	47	129.3	780.3	7095.3	16080	19305	14695	31	84	1130	11249	29691.5	26378.3	41999.8	23	184	1672	13025	23255.8	32037	35342	89	60	616	6355	19202	23448	27270.8	75	83.8	1205	4192	12778	17710.3	19493
45	35	89.3	605	5080.8	14234.3	19622	17069	27	77	896	9749	27356	27178	42892	24	182	1388.8	11571	22759	33124	37969	53.3	54	506	4643.8	17503	23772	27262	56	90	788	2977	11473	17115.3	19860.8
46	49	185	988	7828.3	14737	17792	16060	28.3	94	1130	10650	27309	23837	41046.5	23	187.8	1763	12561	21373	28223.8	34862	70	51	704	6583	19579.3	22989.8	27525	81.5	97	1235	4407	12732	16295.8	19925
47	45.3	150.3	732.5	6838	15475	20442.3	14977	26.3	92	1074.3	10751	30275	27678.3	43187	25	156	1575	12428	25229	33289	36459	54	41.8	583	6264	21548.3	26054.5	29125	69	97	984	3978.3	13813	19137	20649
48	34	128.3	643.5	5263	12073	13521	11098	28	81.5	818	8348.8	21894.8	19421.8	34555	25.5	154	1376.8	10209	17182	22341	26086	69	51	499.5	4780.5	15900	18011.3	21214.5	62.8	64	951	3275	10372.8	13146	15662
49	39	130.8	850	6469	14729	16858	14790	25	75	977	10197	27161	23238.3	39558	25	193	1616	11915	20465.5	26299	31580	43	41	624.8	5312	17406	21520.8	24501	44.5	76	960	3141	10850.5	13747	15624.8
50	48	162.8	759	6658.8	13778.5	17603	13299.3	31	67.3	1068.3	9734	16503	22331	36607	24	180	1395	12315	20228	27545	31791.5	37	41	581	5504.8	19471	21869	25681	37.5	89	965.3	3117	11054.3	14503	16480
51	33.5	54	378	3645	10984	13964.3	8684	33.3	58.3	587.3	6656	21411	19561.5	35039.5	25	134	896	8572.3	15531	23772.3	27953	40	42	281	3252.3	13587	17412	22236	46	58	528	1817.5	8629.8	12461.3	14463
52	29.3	69.8	311	2821.3	9784	14309.5	13727	27	49	462.3	4980	19566	18736.5	34736	22	102	764.5	7430.3	14802	23419.5	27855	41	38	281	2115.3	11663.8	14884	20439	37	49	373	1570	7053	11319	14446
53	34	86.5	489	3631	9784	12219	12233	24	54.3	516	5553	16888.8	15874	32311.3	24	116	884.3	6593.5	11681	17829.8	25380	41	38	317	2694	10844	13637	20224.8	36.3	50	511	1869.5	7659.3	10551	14242
54	37	65.3	378	2532	8726	11757	11301.5	33.3	67	699	5255	16733	17623.5	31811	23	126	817	8848	15191	20165.3	25744	36	44.8	466	3006	12271	15413	19043	36	63	543	1718.3	7552	10415	15272
55	45	140	811	6565	14623.5	17429	14775	33.3	82	951	9662	27476	24135	40498	24	182.5	1568	12144.5	21256	28166	33152.3	44.8	43	550.8	5334.3	17766	21382	26088.5	54	83	968.3	3659	11752	15336	18440.3
56	52	208.3	1019	9000	19588	24675	18348	34.3	107	1240	12666	34790	35794	47432	23	209.3	1872	14930.8	30730	39203.5	42882	51.5	55	632	7442	23030	28145	32971	42	81	1178.8	4772	15871	20087.8	22476.3
57	38	136.5	635	5499	14663.3	21484	17499	27	88	1096.5	11111	29779.5	31842	44733	23	161.5	1548	12684	25737	36875	40211	52.5	54	518	4983	19768.8	25482	29551	68	98	874	3120.3	11622	17419	20359
58	51	205.8	1011.5	6858	13942	17718	13611	31	102.8	1135	10463	28576.8	25174	42440	27.3	223.5	1946	12605.8	21851	28111	33962	44.3	48.3	679	6490	19956.3	22272	28090	48.5	78	1231	4107	13447	17017	20761
59	43	167	1058	8173	16107	20926	14851.8	31	94	1315	12522	32761	30988.8	45344	21	196	1959	14445	26471.5	33550	39163.5	50	55	750	7514	22803.5	26346	31566	51.5	101.3	1259	4950	15259	18380	21799
60	45	157	700	5313	12982	16508	13283.8	29	73	901	9140	26067	23589	40644	23	166	1462.8	11176	20340	25559	33447.3	43.3	38	566.5	5042.5	17282	20798.5	26629	55.5	77.5	1022.8	3292	11797	15182	19814.8
61	48	155	756	5846	13215.8	18518	14887	36	72	990	10103	28179	25263	42008.3	24	196.3	1497	11720	21554	29332.8	35398.5	49	45	555.3	5761	18039	21652	26945	51	67.5	982	3300	11836	15594	18917
62	47	252	1236	9800.3	20155.3	23837.5	18115	44.3	100	1649	13658	34805	33017	46707	25	228	2218	15893	30001	36921	42002.3	53	43	833	8120	23906.8	26976	31726	48	92	1268	5171.5	15731	18303	21446.5
63	37	123	826.3	6408.8	17310.8	21688.8	17196	27.5	80.5	1168.8	11045.8	30826	29298	45521.5	23	199	1644	13288.5	25875	33553	39934.5	43	41	598	5747	20139	24866	30063.3	55	87	1091	3944	13803.3	17942.5	21062
64	50	173	995	7722	15963.5	19442	16395	36	90	1231	11194	30961	28309.8	45194	23	192	1857	12669	24108.8	31016.8	37915	39	39	659	6951	20633	24442	30677	47	78	1248	4614	14200.5	18030.3	22868
65	50	212.8	997	8435.3	16243.5	21734	15150	31	101	1351	12956	32740	29721	45007	26	188	1937.5	14559	27580	35423.3	41092.3	46	47	737.5	7606.5	22490	27294	32022.5	55	97	1226.3	4640	14940	18740.8	21275
66	47	151	804	6878.5	15180.5	18759	14451	33.5	83.3	1059	10890	29675	24907	42341	24	179.5	1837.3	11822	23273	29390.3	35674	52	47.5	581	6359	19197	23032	28178	48	73	1197	3893	13762	16874.3	20612
67	50.8	229	1082	8869.8	16634.5	22710.8	18721	32	97.8	1385	12945	33028	30690	44892	25	224	2073	14447	26370	34851	39305	40.3	39	783.3	8115	24000.3	26796	31990	40	89	1432.3	4778	14468	18656	21727.5
68	64.5	191	963	7657	17225	20603	17705	32	79.5	1102	10917.3	30790.8	27064	43077.8	22.3	214	1820	12870.8	23387	32327	36145	44	50	649	6960	22221	24947	30628.5	51.5	83.3	1342.8	4615	14395.8	18357.8	21147.8
69	44.3	152	874	6990	15059	19894	15445	28	84	1041	10521	28978	27197	41164	23	208	1573	12294	24232.5	30591	37159	48	75	595	6307	19790	23752.5	29380	51	64	1145.5	3664	12947	16403	19421.3
70	70	284	1285	10185	22060	24912	21302	26	105	1450	14129	36397	33818	47899	24	238	2223.8	15324	30512	38591	42706.3	43	64	919	8924.5	27545	31738.8	35410	48	104	1597.8	6282	17850	21260	25213
71	63	228	1177	9785	19606	25117	19776.5	41.3	93	1459	13592	35511	34312	48135	27	207.5	2206	15338	30573	38638.3	43064	48	51.5	846	8457	26379.5	31555.3	34987	49	113	1329	5112	16873	20178	23144
72	55	235	1157	9744	21416	24744.3	20463.8	33	97	1394.3	13575	35743.3	33986	47620	23	193	2351.3	14696	30179	37491	42550	43	58	858	8586.5	27019.5	31273.8	34455	49	89	1416	5689.3	16732	20491	24022.5
73	59	332	1410	11286	24420	27711.3	23148	32	114	1610.5	15160.5	39415.5	38368	50724.5	24	221	2427.5	16669	33689	41814	45612	49	43.5	992.5	9756.8	30381	35229.5	38179	40.5	127	1600	7419.5	19684.5	23376.8	25762
74	61	275	1331	11239	22031.5	27141.5	20977	30	145.3	1646.5	15315	37901	38965.3	50104	23	223	2369	16807	33385	41226	45706	45	57.5	969	9613.3	29122	32888	36859	48	92	1448	6260.5	18099	20668	24000
75	69	316.3	1459.3	10997	24621	26575	22277	28	126	1552	15193	38959	38092.8	50273	24	259.5	2515	16036	33616	40539	45252.3	44.5	55.8	974.5	9699.5	29480	34412.3	37015.8	44	110.3	1536	6887.8	18781	21685	25732.5
76	90	376	1541	12884	26194	31035	26714.5	37.3	119	1701	16278	41717	42180	52770	22	255.8	2546	17849	36806.8	46938.8	48948	41	43.8	1091	10532.5	33243	36279	40128.8	46	136.3	1689	8017	21013	22577	26736
77	78	335	1517	12536.3	25509	30209	25327	34	141	1715.3	16099	41340	42226	51888	24	253	2584	17611	36266	46455.8	48278	40.5	59	1075	10792.8	32633.5	36084	39266	44	137.5	1549	7483.5	20788	22139	26134.5
78	68	353	1537	12680	27355	30199	26412.8	31	143.8	1743	16254	42209	42326.3	53236	25.3	268.8	2725	17522.8	36882	45368.8	47637	41	56.5	1072	10322	32264	36917	39999.8	44.3	136	1719	7815	21266	23659.8	26631
79	71.3	353	1629	13152	27141	30036.5	25662	35	120	1815	16801	42146	41927.5	52931	22	262	2864.5	18344	36845	44912	48065	37	61	1092.8	10784	34242	37792	40013	44	118	1755	8027	21259.3	23796	27454
80	66	386.3	1576.8	12909	27003	30120	26434	33	152	1850	16769	42003	41341	52136.3	25	275	2824	18543	36934	45891	48978.8	38	60	1118	10806	33715	37087	39531	38	121.3	1873	7544	21326	24049	27166
81	71	375	1579	12810	26652	30032	25620.8	40	136	1732	16714	42245	41042	52671.5	25	246.5	2849	18361	36933.8	45273.8	47847	42	57	1120	10777	32952	37142	39892	46	147	1783.5	7733	20785	23445	27495.5
82	67	321	1370	11034	23994	27692	24981.5	30	122	1667.3	14920	37209	37857	48520	26	220	2331	16920	32370	42151	45274	41	44	958	8811.3	30749.5	34943.8	37182	42	96	1555.3	5784	17118	21155.3	24547.5
83	58	311	1427	11262.8	24136	28348	25220.8	33	128.5	1520	14676.3	37382	37491	48655.8	23	231	2333	16807	32630	42031	45741	42	45	890	8731	30598.8	34417	37311.3	33	106	1505	5812	18377.3	22651.5	24689
84	68	305	1341	10677.8	24169	27811	24662	27	103	1491.8	14474	36592	38943.8	48827	23	215	2350	16183	32304	41802	45696	39	44	955.8	8294	30187	34613	36718	44	111	1502	5684	17415	21198	25120
85	53	210.3	966.5	7755.5	18770	24625.5	21688	33	96	1144.3	10305.8	29642.5	32283	43086	21	166	1622	13562.3	25666	37507	40815	34	39	692.5	4979	24570	29987	32890	41	101	897	3563	13204	17888.5	20588
86	46.3	219	1056	7879	17853.5	23263	19612	32	98	1245	11059	28939	31764	41922	24	180	1650.3	13689.3	25233.8	37093.5	39896.8	44	42	677	5219	24205	29178	32227.3	43	84	1020	3685	12482	17489	20100
87	44.3	152	728	5505	15741	21334	18010	29.3	65	756.5	6962	25018.5	29721	37811	22	112	908	10156	20521	32905	37086.8	32.5	35	510	3069.8	20881.8	27351	29757	35	63.5	613.3	2424	10518	15042	22136.5
88	50	186	822	6731	18106.8	22705	19463.5	26.3	83.3	1117	10056	28685.5	31638	41512	22	169.8	1458	13194.8	24510	36449	39689.3	43	47	597	4563	23243	28500	31741.5	42	69	915	3441	12683	16258	19341.3
89	54.3	232	1077	8557	22231	26226	22513	35	97	1310	11169	31679.8	36563	44240	25	158	1606	13565	27354	40430.5	43032.5	60	59	631	4893	23187.3	29171	33240	66.3	103	918	4160.8	14315	18865	22213
90	32	107.5	519.8	3854	14021	21694	17757.8	30	46.3	543	5715.8	23670.3	29908	40915	22	83	679	8551.8	19168	36748.3	39369	62	50.5	364.3	2112	18005	27102	30819	76	60	425	1763	9646	15072.5	17832
91	42	153	734	5637	16261.3	20833	17668.8	27.3	64.8	911	9407	26768	28183	41750	23	155	1223	11692.5	22239.3	34578.5	38670	48	39.3	528.8	3708	21064	26532	31174	39	68	838	2782	11565	15612	19162
92	48	185	884	6777	18856.5	23641	19961.8	33	75	1031	10150	30798	32042	46135	23	171	1545.5	12644	25358	38038	42019	54.3	57	625	4845.8	23025	30801	34548	57	85	962.3	3498	13673	18667	21897
93	42	129	561	4539	14330	20692	20223	27	59.8	693	7380	24133	27228	45932.8	23	117.5	999.3	9873.3	19419	32904	42435	39	32	428	2820	17958	26110.3	33719.5	41.8	68.3	586	2240	10863.3	15647	21565
94	32	89	442	4006.8	12978	17996.5	13867	27	48	657	6972	22570	25832.8	36754	23	124	880	9338	18177.5	29496	33443	35	40	393	2599	17253	23904.8	26385	37	47.3	533.3	2402.3	9880.5	13725	16642
95	49	204.5	956.8	6786	16189	21833.5	18245.3	26	81	1174.5	10806.3	28299.3	29596	42931	25	165.3	1538	13236	24471.8	34751	38767	48	51.3	572.3	4261	21631	27805	30941.8	52	100.3	913.8	3323	12619.8	16457	19908
96	36	68	323	2901	11905.5	18326.5	14009	27	57	561.8	5810.5	21535	25657	38743.5	23	103.3	702	7279	17410.3	31634.3	34938	35	37	285.8	1830.3	15021	23912.8	27312.3	43	57	440.5	1823	9002	14544	17396
97	32	79	387	3611	12071	16015	13153	28	63	568.5	6631	21884	23545	35197	22	113.8	903.8	8615	16539.5	26675	30864	48.3	50	385.5	2706	16171	21874.3	25440	49	69	577.5	2021.8	8963	13306	15896
98	37	119	642	5151	15183	19611	15862	29	86	850	9209.8	24757	27596	40247	25	146.3	1261	11739	21448.5	31706	36419.3	63.3	62	512	3555.5	19371	24578	29128.3	63.5	101	816	2942	11512.5	15776	18961
99	34	70	380	3368	12625	18964.8	16078	28	60	543	6913.5	21951	27914	40613.3	23	87	862	8759	18894	32055	36246	53	47	351	2291.5	16570.3	23568	27891	57.3	88.8	571.5	1840.3	9574	14782	18148.5
100	42	181	870.3	6322	13811	17607	14338.3	35	107	1044	10520.8	23010	25280	37916.3	24	220	1652.3	13037	21263.3	29447	33047	66	49.5	744	4409	20593	23499	27011	68	110	1205	3091	11378	14981.5	18540.8
101	35	150	683	5566	15065	20780	17068	34	74	792	9595	26320	29543	44033	23	143	1355	11664	23232.8	33586	39288	66	46	559	3909	20869	26127	32378	55	91	863	2406	12200	17604.3	22439
102	37	108	544	4269	10637	15800	14355.8	29	70	822	7597.3	22105.8	22752	37094	22	152	1118.5	9702	17017.3	26421.3	32906	70	50.3	496	2957.5	16090	21358.8	26451	65	93	800	1734	9316	13703.3	18044
103	30	46	214	1620	7109.8	12477	9219.5	28	36.3	331	3967.8	16224.8	19605	30499	21.5	79.5	456	5695.3	11378.3	23458.3	27541.5	34	30	203.3	1211	10463	16143	20375	35.5	52	230	834	5608	9276.8	12229
104	28.3	46	151	1388.8	4605	8555.5	7762	25.5	34	214	2773	11070	12159.8	25500	22	75	332	3520	6947.8	14118	21386	32	34	136	938	6615	10935	16479	37	45.8	223	556.3	4042	7612.5	10603.5
105	26	53	171	1286	3948	7059	6326	28	31	212	2227.3	8500	10255	20792.3	22	53	275	4175	6184.8	12427	15631	36	29	244.3	976	7203	10438	12993.3	41	47	297	755	5003	7456.3	9645
106	36	165	905	6586.8	14836	20620.5	14331	29.3	96.3	1011	11646.5	29636	29010	41084	25.3	165	1581	13128	24304.3	33281.5	36392	35	42.5	684	5071	21993.5	26421	28932.3	40	67	1051	3011	12048	15463	18872
107	32	106	601	4686	10552	14902.8	9322.8	28	74.5	849	8391.3	22505	21955.5	33499	23	167	1279.5	10713	17695.5	24953	28359	37	34.3	488	3471	17839.8	20038.3	23382	37	58	799.5	1963	9249	12158	15475.8
108	39	151	832	6467	13854	19620	11708	27	76.5	1140.3	11218	28497	28295	40078	22.3	187.8	1586	13700	24156.3	32023	35852	52	64.5	631.3	5342	22353	25212	28761.8	57.3	78	1131.5	3137	12764.3	16023	19010
109	32	84	380	3217.5	9465	12371.5	7981	25	67	633	6317.3	20066	18458.5	31985	22	151	848	7897	14053	22144	25756	32.3	33	315	2830	13845.3	16855	20131	36	52.3	583	1432	7494.8	10442	12794
110	36	112.8	502.3	3928	9803	13866	8852	27	56	714	7770.3	21439.8	19482	32990.3	24	143	986	9455	15586	24524	28599.8	34	35	419.8	2745	15990	19262	22635	38	66.3	688	1597	8313.3	11902	14306
111	29	50	189	1779	6729	11228	7177	24.5	37	311	3611.5	15353	15820	31498	22.3	72	428	4951	10030.8	19703.3	27506.3	38	34	191	1144	9809	14423	21513	42	43	281	815	5759	9972	13838
112	27	36	154	1407	6042	10972	8467.8	25	34	293.8	3473.5	15151	15965	29799	24.3	69	448	4442	10222	19030	25201.3	33	32	156	982	8258	13047	17585	40	42	222	713	4708	8698.3	12085
113	30	43	160	1299	3637.3	5417	3662.3	27	34.3	252	2936	9809	7779	18785	23	60.8	396.8	3188.8	6187.3	9562	12804	32	31	132	916	5283	7298	10073.5	40	39	229	695	3850	5810	7893.8
114	28	63	274	1383.5	3772	6645	4943	25	48.3	360	3024.8	10341	11356.3	21889	22.3	62	420.3	5233	8100	12476.5	17348	31	40	348	1377	7695	10403	12324	35	50	454	1040.5	5007	7312	10241.5
115	32	91.8	508.5	3438	9148.5	12416	7348	29	71.5	624	6752.8	21128	18001	32550.5	22	118.8	961	8883	14659.8	22198.8	24908	45	38	368	2620	13005	16925.3	19891	51	73	596	1927.8	8056.5	11658	14446
116	60	154	936	7511	14881.3	22829.5	12635	36	101	1311	12232	30700	31980	46015.3	25	194	1881	14304	27375.3	36238	39293	47.3	61	618	5784	20960	26406.3	30250.3	54	90	1095	3655.3	12873	17173	22135
117	35	72.3	389	3364	9653.5	17206.8	10994	27	73	689.5	7602	22812.8	25847	39389	23.5	144.3	998.3	9762	18565	30847	33726	55.3	44	378	2687.3	14844	21761.3	24739.8	58.3	76	610	1748.3	8511	14001.3	18217
118	34	90	483	3757	9145.3	12273.3	7534	31	67.8	716.5	7187.3	20828.8	18009	33588	23	135.3	1054	9029.3	14619.5	21759	25804.5	55	52	331	2837	13676	16681.3	19871.5	53.3	73.8	737	2104.8	8019	11581	15339
119	44.3	123	648	5068	11732.8	16759	9722.3	35	77	955.8	9909.5	26117.8	24894.5	39035	23.5	163	1369	12622.8	20363	28470	32468	53.8	59.8	525	4251.5	18032.5	21405.5	24998	58	101	923	2741.3	10192	14727	18786.5
120	35.3	96	475	3547	10252.5	17233	11941	28.3	57	827	8629.8	25019.8	26344	40810.3	24.5	168	1243.8	10978	19591.5	30483	34804	48	50	411.8	2893	15841	20769	25063	48.3	76	706.5	2028	8905	14108	18693
121	47	196	884	5940.3	9946	14921	10501	27.3	88	1109	9701.5	24329	21170	37696	25	162	1706	12066	17697.8	24794.8	30873	41	49	683	4495.8	17587	19364	25396	44	89	1197	3115	10010	13376.5	18643
122	32.5	120.5	611	4784	11332	18543	10588	31	85	908.3	9183.3	26969	26063	40792	23	158	1177.5	11538	21559.8	29774	34451	45	45	500.5	4030.5	18777	24117.5	26936	48	92	786	2164	11195	16150.3	19788
123	39	105	523	3931.8	7859	11503	6732.3	29	73	753	7556.5	20561	16763	32069	23	137.3	1125	9313	14414.8	19230	24377	50	39.8	419	3060.3	13534	15900	19453	52	141	805	2191	7990.5	10394	14991
124	50.5	142	728	5001.3	10408	14335	9644.5	25	76	988.5	9639	24580	20969.5	37132	23	174	1443.3	11240.5	17021.5	23031	28030	34.3	39.3	566	3635.8	15146.8	18939	22515	38	120	872	2144.3	8072	10973	15174.5
125	37	139	720.8	5365.5	10055	14812	9475	32	74	877	9062	23712	20299	35285.3	24	165	1463	11682.5	17490.3	23837	28036	41	39.3	559	3728	16706	19572	23450	34.5	79.3	880	2371	8793.3	12517	16382
126	33	45	265	2077.5	6576	10923.5	5028	26.3	45	419	4536.8	17478	16543	31433	23	107	569	6078	11454	19713.5	24925	39	50	182.5	1516	9976	14456	19622.5	39	53	284.5	1013.3	6029	9948	13574.8
127	31	57	253	2061	7570	12234.3	9796	25	39	404	4671	17931.8	17835	34278	24	91	657	6256	11962.8	20786	26540	34	38	185	1319	9020	14437.8	19318	38.3	55	338	944	5448	9710.8	14690
128	31	72	326	2517	5947	10076	7607	25.3	36.3	377	4799.5	13811	13763	30160	22	126	718.5	5369.3	9288.5	15267.5	23315	35	34	221	1661	8477	11998	18438.3	35.5	52.3	450	1217	5683	8823	14185
129	29	66	333	1836	5585	9541.3	7566	32.5	68	774.8	4542	13773	16319.5	30027	24	105	741.8	8208	12631	16479	24013	36	36	432	2011.3	10867.5	14406	17465	39	60	506	1133	5507	8174	14409.8
130	43	114	713.3	4850	10687	14996	9990	33	84.8	910.3	8806.3	22876	22508	38932	23	151	1316	11087	17733	24921	30374	42	40	561	3753	16174	19525	23397	46.5	77	879	2446	9324.5	12969	17814
131	43	151	775	7015.8	14636	21981.5	12301	33.5	84.3	1266.8	11987.3	30694	34473.8	45467.5	24	177	1594	14026	27294.3	36158.3	39964	34.5	53.3	636	4965	20542.3	27010	30107	42	72	976.5	3123.8	12490	17874	22317
132	43	121.5	522	4407	11591.8	20625	13840.3	27	80	1025	10271.3	27485.3	30664.5	44296.8	23	178	1512	12395	23288.5	34334	39477	51	52	516.8	3341	18024	25203.3	28410	57	97	744	2258	9745	15778	21159.5
133	46	154	802	5715	10467	16140	9647.8	34	92.3	1130	10086.3	26011.3	23826.8	40813	25	201	1728	11831.5	19225.3	24986	33128.3	38	43	617	5034	17184	20582	25892	40	84	1112	3189	10987	14911	20312
134	43.5	187	893	6975	12575	19155	10557.5	29	90	1357.5	12089	30136	28849.8	43484.5	23	214	2010.5	14549	23215	30471	36786	44	48	788	5668.8	20964.8	24825	29156	45	94	1331	3585	11980	16947.5	21449
135	33	98	612	4265	9695	14198	9240	27	80	819	8341.8	23248.3	22120	39622.8	24	182.3	1290	10152	17075.8	22772	31100	41	48	539	3422	15019	19123	24588	46.3	70.5	839.3	2343	9321	13611	19877
136	40	103	657	4941.5	10455	16790.3	11403.5	29	81	912	9221.8	25770	23880.3	40881	27	181.3	1404	10847	18381	26197.5	33124.5	55	39.5	464	4348	15981	20373	25651	64	84	922.8	2413	9813	13951	18472
137	48.5	240.5	1059	8677	15503.5	21845	13603	36.3	128	1551	13735.5	32502.5	33324	45239	24	222	2144	16266	26520.3	34317	40619.8	49.3	48	797.5	6205	21863	26364	30737.8	48.5	91.3	1273	3878	12762	16314	21022
138	34.3	133	588	5394	12092	19853.5	13210	26	93.8	995	10217.5	26145	29035	44027	25	149.3	1501	12581.3	22551.3	31889	38903.3	44.3	48	557	4203	18056	24720.8	28588.8	46.3	75	1081	2844	11048.3	16769.8	21507
139	41.5	175	853	6974	12468	18566	12737	27	90.3	1159.5	10644.8	28608	26233.5	44151	27	222	1800	12083	20886	28236	36559.8	42.3	49.5	708	5509.8	19555.3	23705.3	29400	39	90	1224	3695	12125.3	16314.3	22295
140	46	170	952.5	7752	12870	20606	11722	33	100	1239	12776.8	31071	30706	43587	24.5	185.8	1993	15494	24944.8	34202.8	39399	37	40.3	751	6425	21766	27524.5	30921	46.8	108	1310	3636.3	12426.5	17359.3	21431
141	39	149	627	6276	12201	17570.5	11444.3	33	86	1102	10745	28257	26213	42095	24	171	1696	11732	21161.3	27433	34753	39.3	45.3	560	5317	18441	23216.5	27008	40	83	1188.5	3341.5	11361	15275.8	21213.5
142	44	236	1049	8387.8	13425.5	21509	15209	32	97	1329.5	12682	31683	28439	44999.5	23	204	2068	14677	23606	32292	38657	39	40	818	7077	22832.3	26176	29905	42	109.3	1404	3970	12797	17015	21363
143	45	178	875	7268.8	12295	18972	12800.5	30	95.5	1086	10295	28448	25286	42344	25	203	1616	12619.5	20986.3	29274	35694	37	42	647	5742.5	20750.3	23073	28903.8	42	83.3	1194	3683	12177	16509	21474
144	47	137	643	6138.5	10499.8	18043	10676.8	30.5	73	1058.5	9424	26129	25608.3	39812	23	162	1502	11413	19251	27736	34898	37	38	536.3	4841.8	18405.5	21445	27314	37	71	1009	2609	10131	14103	18592
145	60	281	1304.8	9729	17277.8	23730	16476	29	129	1499	14043.3	33891	31574	46219	22	210.3	2381	15979	27773.3	36674	40545	41	39	950	7880	26636	30573	33829	40.8	98.5	1617	5231	15474.8	19743	23921.8
146	57	258	1102	9292	16242.3	24190	15761	30.8	127	1470	13691	33560	33084	46739	24	211	2143	15962	27862	37461.8	42293	42.3	46	880	7462.5	25238	30119	34509.8	44	92	1347	4599.3	14555	18892	23122.8
147	59	241.3	1108	8913	15869	23229	14639	41	120.8	1429	13336	33728.5	33007	46959.3	23	189	2267	15228	28007	35253	40750	38	40	803	7253.3	25271	30195	33681	44.5	104	1480.3	4463	14227	19474	23186
148	60	324	1301	10780	19962	25673.8	19141	29	121	1697	14868	37183.5	35493	49061	23	227	2471.5	17312.8	31046	40429	45236	44	41	1065	9030	29998	34080	37389.8	49	94	1687.8	6245	16790	21262	24490
149	55	325	1354	10885	18686.5	26698.3	18283	38	135	1651	15252	37647.5	38430.5	46549.5	25	251	2560.3	17405	32043	39459	45503	38	47	1007	9014.5	28896.3	33232	36723	45	127.3	1620	5702	16182	20554.3	24073
150	58	325	1301.8	11094	19641	26018	18509	35	125.5	1629	15444	38496.3	37629	49743.5	24	279.3	2624	17029	31915.8	39300	45106	41	42	990.8	8848	28987	33853	36652	41.5	112	1623	6088	17023.5	21254	25210
151	62	347	1539	12424.5	20176	29347	21080	35.3	117	1708	16515	39553	39124	45497	23	256	2770	18630	34412	45306	48230	36.5	51	1070	10069	32494	36503	38979	48	102	1785	7120.5	18326	21973	26394.3
152	63	374.3	1536	12187	19981	28998	20469	35	136	1762.3	16586.8	38974.3	39870	49538	23	221	2671	18431	34376	44822.8	48187	39	58	1075.8	9924	30273	36177	38326	51	127	1698	6644	18017.3	21399	25047
153	60	356	1481	12162.8	20471	29314.3	20309.8	46.3	124	1795.5	16045	40163	39710	51155	24	266	2750	18106.3	34586	43723.8	48004.5	39	63.5	1100	9800	30688	35896	38226.3	44	129	1797.8	6942	17827.3	22243	25069
154	64	359	1357	10393	18686.5	26700	20095.3	31	101.8	1608.3	14173	35531	37886.8	46970	22	205	2219.3	17150.5	30566	42077	45627	38	41	969	7620	29858.3	33751	36247	39	93.3	1456	4898	15017.5	20003.5	23307
155	49.8	348	1340.3	10893	19458	27506	20817	30	134.5	1525	14148	36343	38473	48127	22.3	240.8	2333	17135	31473.5	42451	45914	38	38.3	942	7699	30677.5	34522	37143	39	116	1469	5153	15770.5	20558	23929
156	58.3	292	1354	10924	19430	27788	20740	27	130	1521	14274	36771	39166	47952	24	201.3	2258	16987.5	31573	42298.3	46154	34.3	43.3	935.5	7754	30610.8	34207	37318	40	90	1501	5422	15663	20575	24285
157	49.3	198.8	899	7643	14386	23421	17898	30	87	1061	9895.3	28327	32597	40773.8	24	172.5	1457	13509	23248	35770	39716	41.3	44	608	4012	23887	28914.3	31582	41	70	880	3111	10533	16039	19787.8
158	47	187	899	7193.5	13976	22511	17052	29	73	1045	9548	26725	31932	39921	25	142.3	1262	13185.8	22996	35568	39042.8	33.8	47.5	619	4149	23790	27695	31198.8	40.3	65	899.8	3006.3	10404	15657.5	18926
159	38.5	175	946	6771	14034	22416	17422	31	77	1053	9100	27284	32438.8	39705	23	151	1279	12974.5	22502	34803	39276	39	35	640	3899.5	23294	27480	30586	39	61	840	2873.3	10457	15872.3	18688
160	39	141	732.8	6132	13399	21909.3	16871.8	30	79	879	8254	24122	31453.8	38915	22.5	133	1166	11941	20918.8	34387	38321.8	50	37	567	3446	21736	27099	30350	33	78.3	700.5	2666	9649	15217.3	18318
161	41	203	993	7705	15054	24504	18068	30	76	1134	10108	28573	34452.3	42339	23	172	1533	13762	24363	38255	41412.8	49.8	41	639	4408	24620.3	30012.8	32334	47	102	925.8	3493.8	11307	17652	20781
162	33	149	649	5115.8	12806	21166	16213	29	60.3	729	6694.8	21997.3	30280.8	38491.8	24	116	884.3	10149	19231	34040	38180.3	35	37	481.3	2490	19159	26059	29213	47	54.8	500.8	2033	8518	14384	17492
163	35	119	589	4598.5	11826	19159	14820	28	76.5	638.5	6582	21529.8	28161	37203	23	128	839	9607.3	17090	31087.5	35378.8	42	41	375	2428	17974	24453.8	28455.5	40	67	595	1942	8373	13832	17310
164	35	123	655	5329	13299	21068	16314	27	70	787	7790	24759.8	30971.8	40926	22	133	1035	10756	20437	34493.5	39357.8	45	37	475	2935	20211	27322.8	30663	50	62	636	2356	8526	15679	20116.3
165	31	84	434.3	3377.5	10176	18480	16457.5	28	53	443	4914	20751.5	25903	40659	23.3	86	651	7338	14847.8	29403.8	38287	36	35.3	284	1701	14983	23235	29852	38	49	352	1712	7195	13595	18647
166	26	57	201	2216	9146.3	14912	12306	25	41	260	3149	16678	20785	32283.5	24	66	385.5	4962	11088	24926	28872	38	33	157	1072.8	11609.5	18879	22786	38	59.5	226	1150.5	5064	11317.5	14767
167	38	121.3	597	4642	11081	19419	15165	29	62	702	6453.5	22808.8	27987	37797.3	22	100	819	8962	17815	30879	34174	46	42	357.5	1978.3	17133	23920.5	27586.8	47	64	424	1680	7552.3	14085	17870
168	28	59	196	1761	8326	15077.5	12005	25.3	30	212	2905	14073	21348	33227.8	24	60	332.3	4832.5	10560	26239	30664.5	34	32	164	861.3	10549	18888	23513.3	35	45	229	933.5	4800.3	11478	15961
169	25.3	63	193	1646	8128	13078	11285	27	33	231.5	2566	15592.8	20138.3	30896.3	21	51	335	4223	9581	22466	26817	41	45	156	919.5	9819	17561	21698	48	47	204	966	4351.5	10490	15583
170	31	64	309.5	2653	10404.5	16507	13142	30.3	49.3	401	4682	19938	23581	35000	23.3	77.5	505	6619	14511.5	27698	32075	50	40	240	1382.8	13758	21538	25147	58	58	383.5	1388	5368	12873	17621.5
171	26	44	176	1677	7968.5	15331	12659	24	46	177	2966	16421	22524	34938	23	61	343.8	4773	11569	28412.8	32582	48	45	149	885	10666.5	19917	24123	45	47	213	867	4176	11664.5	16776
172	30.3	109.3	443	3289	9174.3	14464.5	11926.3	29	53	537	5581.3	19926	21314	32565	22.3	102.8	720	8078	14431	24239	28381	43	41.3	381	1893	15162	20185.3	23396	45.8	48	520	1234	5988.3	11839	16061
173	30.3	57	289	2653.3	9258.3	17097	13284	28	45	390	4054	18559	23144	37007	22	71	415	6671.5	13806	28423	33931	42.3	44.5	238	1408	14018	21876	27696.8	51	51	361.5	918.8	4880	13244	19143.5
174	30.8	52	179	1696	6328	11992	11184.3	25	32	295	2776	14154.8	18423.8	30934	24	70	309	4613	9475	20728	27697	50	47.8	205	961	10088	16623	21964	56	61	301.3	581	4030	10061	15601
175	24.3	33	81.3	609	3455	8617	6585.5	27	30	93.3	1135	8061	13650	24862	23	38.3	128	1952	5263.3	17754	22278	33	35	86	337	4784	11359	14476	44	38	110.5	233	1159	6212	9955
176	25	25	63	437	2021	5558	5564	25	28	73.8	716	4783	7716	17801	23	32.5	112	1125	3001	10026	17830.8	33	33	68	261.8	2803	7102	13967	35	31.3	66	167	1002	4249.8	8016
177	25	38.3	88	532	1985	4335	4722.8	23	27	92	754.8	4142	6397	14800.3	22	34	99	1931	3133.8	8269.3	12409	34.3	36.8	131.5	351	4425	6955.3	9886.8	37	39	132	346	2100	4567	7469.5
178	32	79	367	3245	10364.8	16826.5	11773	30	53.3	434	5906	22236	23795	34052	23	101	667	8231.5	15948	28609	31757	36.3	32	300	1809	16160.8	22715	25127	32	37	400	962.3	5276	12060	15663.3
179	25	51	227	1707	7238	11558	7681	24	56	279.5	2981	15764.3	17508	26759	23	68	357	4934	9976	20742	24055	33	34	197	972	11002.8	15913	19604	32	37	224	544	3869	8822.8	12373
180	34	71	435	3441	10398	16243.3	10019	26	49	516	5683	22475.8	23952	33857	23	90	690	8635	16526	28355	31509	41	45	382	2125	17096	22044	24723	58	51	516.5	1267.8	7079	12417	16393
181	26	41	110	1120	5879	8954	6321	23	28	122	1845	12029	13362	24900	22	42	214.8	2861	6765	16710.3	19910.5	30	37	103	590.8	6922.3	11375	14794	32	32	155	429.3	1762	7382	10329
182	29	45.5	170	1514.5	6726	10584	7499	27	34	196	2647.3	14013	15751	26396	22	46.8	318.8	4172	8601.3	18651	22838	29	28	151	711	8997	15296	17215	33.3	37	180	426.3	1412	8225	11507
183	24	26	56	471.8	3397.5	7411.3	5655	25.3	32	83	703	6204	10895	23689	22	30	109	1230.3	3719	12973	21400	39.3	31	63	238	3536	9625	16732.3	37	35	71	222.8	721	6300.8	11330.5
184	24	29	50	333.5	2996	6854	7070.5	26	26	70.3	737	6125.3	11315.5	23495	23	35	104	1102	3689	13286	19318	36	34.3	52.3	183	2574	8539.8	12281	33	31	77	151	444	5360	8824
185	25	29	51.3	282.3	1223	2467.3	2207.3	25.3	26	56	534	3154	3838	11350	24	27	87	726	1834	4602	7591.5	36	36	50.5	185	1502	3632.8	5895	32	32	55.5	166	551	2659	4247
186	25	34	87	499	1837	3723	3698	25	33	132.3	915	4101	7120	14468.8	25	45	125.8	2785	3996	7684.3	12733.3	40	31	152	456	4662.8	7424.8	8749	34	41	188.8	340	1773	3995	6538
187	31	46.3	125	1337	6471	8788	6883	28	36.5	169.8	2591.5	12837	14306.5	25475.8	22.3	52.3	321	3742	7953.3	16697	20440.5	40	41	120	727	7176	13125.3	15722.3	51.3	45	212.5	542	1759.8	8406	10821
188	32	78	535	4413	12248	19246	12976	27	50	771	6954	24726	29745.8	38788	23	113	938	10265	19275	32908.3	36240.5	41.3	46.8	335	2360	16589	24084	27226.3	52	66	562.5	1433.5	5588	14208	18225.5
189	25	32	133	1293	7613	13525	11276	25	37	217	2675	15837.5	21623.5	32362.5	22	53	299.3	4366.8	9815	25715	30266.8	51	40.3	164	687	8158	17296	20349	55	65	213	526	1771	9926	13477
190	25.3	40	164.3	1453	6253.3	7981.5	6075	25	37	228	2546	13331	13500.3	25521	24	56	295	3757	7347	15768.5	19269	42	41.8	147	732.8	7764.5	12328	15430	43	46	240.8	586	1801	8030	10743
191	26.3	61	320	2527	9874	13584	9640	26	45	403	4515	19238	21018.5	32101	23	82	579.3	7421.8	12741	24785.8	28250	57	54.5	217.5	1593.8	13107.5	18150	21402	53	57	383	1057	3168	11361	13664
192	25	33	167	1524	8094	13268	11612	26	40	248	3413.8	16981	21313.5	33270	23.3	57.5	411	5386.8	11001.5	25296	29558	45	36	150.5	836.5	9104	17064	20713	45.8	55.8	233.5	571	1572.8	10071	12602
193	36	82	427	3116	9015	11888.3	10298	29.3	48	507	5040	17643.5	17498	30455	23	100	756.8	7171.8	11512	19701	26944	39.3	35	315	1787.3	12358	16645	22204.8	42	58.3	507	1171	5098	9679.5	11568.5
194	27	60	246	2056	9704	14746.8	10896.3	29.3	49	291.5	3754	18595.8	22065.3	33098.8	23	66.3	433	5906.5	12714	24728	28931	39	47	213.5	1235	12545	19841	22283	47	40	285	706	4588	11934	12653
195	26	48	186.5	1661	6699.3	7798.5	6471	30	42.5	276	3096	12141.8	12615	24280	22	72	431	4396	8190	14083	18391	52	49	164	992	8338	11837	15440	59	58.3	326	667	3118	7600.3	10090
196	28	81	320	2591	8432.3	10468	9392	31	53	469	5050	16083	14799	29609	26.5	96	636.8	6336	10836	18267.3	22522	32	32	297	1229	10038.3	15306	18445	37.5	46	310	659	2239	8054.8	10127.8
197	26	54.5	337	2723	9153.5	11268	9167	27	42	436.8	4306.8	14682	16750	28036	25	92.5	556	6047	10385.8	19212	22650	34	38	230	1262	10760	15667.8	19334.8	39.5	50.5	397.3	729	1603	9149.8	11581
198	26	28	72	557	3818.3	6708	4250	27.8	28	88.3	968	7568	10512	21826	23.3	31	110.5	1754.8	4353	12541	17667	30	30	67	314	3977	9595	14470.3	36	31	98	183.5	1187.5	5882	8163
199	28	28	85	596	4755.3	7789	8951	24	30	92.5	1244	8605.3	12706.8	25800	25.3	35	126	1669	4994	13961	19922	33.3	32	64.3	275	3623	8593	14070	33	37	79	197	770.3	5764	9049
200	25	37	113.8	873.3	3852.5	6537.5	7239	25	27	118	1447	6886	9164	21146	23.3	40	181	1620	4374	10357	17489	35.3	35	96	433	3810	8015	14181	31	35	110.8	348	1700	5577	8751
201	27.3	46	178	768	3107	5564	6133.3	26	43	381	1630	6843	10552	21526.8	21.3	62	264	4953	7702	11863.3	18621.3	35	37.8	266	743.8	7488.5	10582	13710	38	39	210.8	366.5	1798	4826	9202
202	27	49.8	254	2149.5	8861.8	10127	9335	25	38.5	288	3561.3	16282	16674	29954.3	22	59.8	404	4927	9990.5	18819.3	23597	38	42	157	1070	10044	14595.3	18737	43.5	47	284.5	734.8	2631.3	8689	12463.3
203	31	69	451	3968.8	13578	18798	13797	30	67.3	683	6264	23227	29107	31157.8	25.5	89	778.5	9454.8	19631	31658	36018	42	45	260.3	1692	14257.5	22113	26938.5	39	50	369	987.5	5753	12992	17201
204	30	53	204	2060	9788	16025.5	14037	25	42	350.5	4445	14517.8	26463	37033.5	24	63	562	6473	13971	29598	34913	48	48	224.5	1038	11044	19653	23750	58	60.3	324	618.5	2922	11549	15324
205	26	86	397.3	3024	8823	12375.5	9656.8	29	52	503	4895	18102	17832	33802	25.3	105	798	6752	11917	19003	26685	36	36.3	289	1933	11270	15675	21744	37.3	43	481	1052	4747	10695.3	15200.3
206	35	91	506	3882	10967	15049	10715.8	25	83	632	7107	17211	22855	35969	24	114	1068	9258	15839	25760.3	31190.8	49	39.8	347	2169.5	14907.3	20492	24627	43.5	58	641	1378	4713	12454	16111
207	24	42.5	214	1577	6892.8	9329	8088	25	41	299	3253.5	10205	15513	30742	25.3	55.5	410	4563	9378.8	15897	24320	44	32.3	177	1025	8501	13374	19125.3	42.3	69	298.8	716	3461	8992	13937
208	31.5	51	255	2102	8592	11956	11672	26	39	319.5	3998	15626	17559	34326	23.5	65	527	5535	10559	18783	26453	47	45.3	204	1407.8	9700	15329.8	20648.3	49	61	383	808.3	3860	10424	14592.5
209	32.3	148	723	5802	14595	18376	14645	29	92	1025.3	8871	26065	28862	39529	23.3	138	1340.8	11831	20821	29503	34905	40	36	458.5	2991	16977	22072.5	25232.5	47	69	703	1751	6180	12781	16805
210	29	49	242.5	2471	10795	15450	14277	25	40.8	429	4274	19990	23664	37342	25.3	80	577.5	6475	14058	25878	31907.8	44.8	36	202	1307	10870	18544.8	22551	40	58	354	996	4354	11645.8	15730.3
211	34.5	75	421	3767	11976	14446	13363	29.3	50.3	475	5913	21505.3	21111	38351	22	111	829	6998.5	14702	22202.8	30089.5	35	41	280	2223	13391	18154	24705	37	70.5	562	1412	6702	12618	16680
212	46	134.3	572	4466	12984.5	17278	12765	27	73	756	8160	25442	26048	37891	22	120.3	1093	10628	18830	28921	34972.8	36	35	417	3031	17219	23227.3	27413	44.3	71.5	764	1479	6324.3	13751	16700
213	28	65	293	2779	10964	13199	11240.8	26	47	444	5225	20056	19737	35854	22.8	81	779.8	6252	13795	20514.8	28191.8	36	39.5	235	2016.8	11640	16995	21248.5	37	45	532.3	1214	5793.5	11485	15454
214	35	122	618	4999	13101	17582	16019	30	66	781.5	8259.5	24967	24645.3	38999.5	22	151.3	1146	9927	17562	27233.3	33018.3	34	34	427	3435	15733.3	20900	24982	44	60	768	1522	6651	13043	16190
215	30	83	348.3	3531	12450	14783.5	13546	26	51.8	424	5247	20921	20799.5	35983	21	97	655	6787	13357	22608	28136	37	32	295.8	2100.5	13785.8	18576	23381.3	35.3	46	597	1371.5	6062	12739.5	16862
216	37.3	55	290	2807	11008	14236.3	12368.5	33	46	399	4553	19123.8	20653.5	35358	24	93.5	594.3	5881.8	12655	22104.8	29194	34	31	210	1781.5	11833	17504	22241	39.3	46.3	439	991	5335	11330	14753
217	41	187.3	866	7044	18778	20973.5	18839	30	87	1033	9897	28817	31135.8	42151	26	166	1507.5	12288	22822	33358	37078	39	39	515	4661	22663	27504.5	31334	36	77	1070	2641	10111	16735.3	19638
218	42	152	711	5948	16601	20561	17911	27	78.3	908	9034	23164	31991.3	41790	24	138	1253.5	11780	22261	32465	37657	33	41	454	3730.3	20404.8	26939	30595.5	36	71	813	1956	8871	15390	19249
219	44	153	754	6437	18275.3	20810	18066	29.8	82.5	1018.3	9964	27320	30945.8	42644	25	157.5	1440	11611	22999	31667	37361	42.5	39	552.3	4211	20389	26828	30587	46	66	944.5	2385	9619	15822	20592
220	47	195	1058.8	8427.3	21207	24339	21261	29	101	1128.8	11495	26796	36139	45343	26	196	1754	13705	27156	37032	41274	38	41	692	5723	25560	30934	34158.8	42	89	1117	3634.3	11528	18512	22169.5
221	38.3	195	921	8107	19662	23391	19898	26	93	1287.5	11500	29459.3	34696	44558.5	22	174	1739	13880	27157	37154.5	41367	39	33.3	658.8	5146	23538	29446	32913	38	93	986	2790	10052	17034	20277.8
222	47	212.3	929	8189.8	20771	23767.5	20455	31	95	1164	11382	30309	35384	45115.3	24.3	168	1705	13331	26476	36378	41101	32	45	684	5217	23982	30214.5	33358	34.3	75	1059	2998	10674.5	17506	20911
223	49	255	1207	10449.3	23408	27578	25062	36.3	125	1365	13102	31736.8	37717	47653	23	168	2033.8	15373.3	31164	42129	45364	40	41.3	745	6566.3	29200.3	33429	36097	43	82.3	1221	4409	12795	19181	21975
224	53	255	1245	10182.8	23430.8	27455	23694	28	117	1394.8	13221.5	32642	39150	47293.5	22	192.8	1906.5	15491.3	65533.3	41587	45320	37	42.5	795.5	6517	27744	33088	35745	36	93	1164	3898.3	12036	18579	22257
225	53.5	290	1140	10143.8	23720.8	26300	23925.5	30	77.8	1284	12872	32808	36847	48135	25	189	1949	14896.3	30414	40646	44733	37.5	40.3	739	6370	27942	32971	36384.3	39.5	83	1183	4050.5	11797	19039.3	23334.3
226	44.3	152	816	7141	18663.5	22566	21287.8	26.8	95	984	8870	26869.3	31799	41104.5	22	147	1208	12157.5	22524	35783.3	38582	35	32	586	3332	23313.3	27071	31049	37	80.5	827.5	2517.3	7169.3	15551	20606
227	58.8	180.8	828	6962	19445	22702.5	21213.5	26.5	89.3	943	8611	27814	32812.5	40943	24	152	1276	12143	22293	35232.5	38878	33	37	548.8	3335	23511	28213	31138	36.8	73.3	808.3	2667	7868.8	15734	21180.5
228	49	152	845	7008	19783	22043	20566	27.5	68	967	8863	27541	31498	40716	24	146	1203	12047	22217	34588	38760	36	41	535	3374.8	23131	27795	31435.3	34	79.3	806.3	2457	7883.5	15680	19889
229	40	168	729	6198	15516.8	21903	20501	31	75	809	7881.8	26577	30808	40147	26	119.3	1004	11081.5	20625.8	33912	37505	33	38	437	2719	21269	26746	30393.8	38	57.3	691.8	2153	6314.5	14745	18613
230	34	145	820.8	5974	17025	21542	20271.3	29	76.3	841	7741	26147	30941	39778	24	124	1123.8	10853	20440	33906	37842	32	36.5	470	2689	21649	27362.3	30822.8	35	71	723	2238.5	6091	15031	18448.3
231	37.3	116	686	5825	17658.5	20347	19264	29	77	847	7173	25848	29873	39280	24	128	1019	10453.3	19515	33166.5	36437.3	33	36	416	2426	20402	25996	29393	34	61	597	2022	6027	14287	17859
232	33	101	467	3890.5	14811	17507.5	16835	25	53	428.8	4868	20983	25554.8	35035	23	78	662	7057	13999	27210	31101	36	31	304	1400	15115	21825.3	25286	33.8	47	432	1273	4150	12534.8	15153
233	32	91	432	3758	15327	18034	17149	23.5	45	486	5067	21498	25904	36467	23	92	662	7206	14756	28177	32852	36	37	297.3	1413	15422.5	22895.8	26392	43	57	402	1321	3704	12949.8	16831.5
234	25	64	321	3053	12993	15942	16252	24	45.3	430	4130	19093	23400	28528	21.3	63.5	522	5399	12415	25424	29808	30	36	225	1128	13020	19924	24208	38	51	293.8	1015	3420.8	11796	14946.8
235	25	47	198.5	1635	9956	12201	13378	25	38	170	2216	13251	18145	30405	22	52.8	291.5	3067	7630	19745	25273.5	33	40	106	495	7958	15422	20010.8	39	42.3	174	731.3	1749	10340.3	12711
236	33.3	66	298	2391	9985.3	14030	15248.3	27	41	242.3	2440	12521.3	20317	26927	24	66.8	296	3927.8	8858	22193	27373.5	39	30	141	558	8891	16502	20347	45	54	176	749	1841	10477	13527
237	26	41	151	1446	9352	11898	13242.3	31	34	135	1839	12150	17691.3	29690.8	23	44.3	198.3	2455	7112	19095	23957.8	30.3	29.5	103	389	7454	14645	18966	39	44	143	625	1441	9684.3	12801.3
238	33	42	118	1063	7538	10133.8	11489	27.3	33	116	1341	10283.5	14929	27866	23	38	160	1791	5312	16326.8	21874.5	35.5	44.8	77	305.5	5783	12646	17664.8	49	42	106	485	961	9040	11938
239	27	43.8	142	1258	8951	12005	13264	24	37	129	1676.3	11958	17623	30185.8	23	42	178	2337	6716.5	19568	25166.8	42	30.5	117.8	360.5	6770.5	14732	19753.8	51.3	43	160.5	561	1030	16989	12920
240	24	31	87.5	907	7113	10572	12486	27	29.3	111	1240	8008.3	15851	28855	24	38	161.5	1632	5489	17487	23186	38	35	86	308	4992	12465	17688.3	40	43.5	127	443.8	883	8978	12339.3
241	30.5	34	121	980	6038.5	8577	10180	27	34	116	1276	9108.5	13201	26114.8	23	41	165	2042	5001	14924.5	19916.8	34.8	40	95	323	5488	11572	16524	41	36	161.5	390	890	8234	11525
242	25.3	36	88	854	6350	11077.5	12135	26	29	116.8	1220	9582	16190.3	29390	22	34	122	1718	5098	17837	25860	40.3	37.5	90	256	4524	13785.8	20159	48	41.8	133	295	617.8	9500.8	14255.5
243	29.3	24	64	461.5	3338	6914	9178	27	26.3	62	592	5570	10422.5	24551	22	33	81	841	3094	11469	20482	53	35	70	212	3038.8	8834	16040	48	59	104	228	588.8	7056	11262
244	23	22.3	46.8	169.8	1145	3119	4924	25	27	34	213.3	1954	5246	16337	23	25.3	44.8	363	747	5625	11065	33	31	49	91	926	3517	6176	37	32.3	53	82.5	165.3	2491	4271
245	25.3	24	33	115.3	784	2080	3493	26	28	36	158	1189	3106.5	11905	24	23	32	226	626	3770	8780	29	33	42.3	78	558	2465	7372.8	36.3	30.3	40	54.5	113	1540	4447
246	24	28	47.3	184	969	1881	3501	26	27	49.3	177	1372	2662	9272.8	24	26	40	524.5	818.3	3255.8	6817.3	36	33	72.3	87	1763	3655	5629	38.3	37.3	73.3	130.5	542	2328	4557.8
247	28	41	100.3	1007.3	5456	10843.5	9704.8	26	29	118	1701	11124	15887	26865	25	60	155	2281	5975	16958	21477	31.3	27.5	83	328	5465	13774	15663	34	43.3	116	234	665	7435.3	11205
248	25	26	59.8	359	2683.5	5469.3	5014	24.3	28	49	550	5107	8841	19208	23	29	70	787	2451	10368.5	14024	31	33	45	110	2386.5	7449	10837.3	32	35	68	130	179	4806	7792
249	27	30	98.3	933	5874	9977.3	7102.3	26	33	120	1687.8	11115	15036	25209	23.3	46.5	172	2440	6348	17302	21173	42	36.5	93	404	6951	12924	16856.8	54.8	42	174	360	1555	7625	10393
250	24	25	34.5	112	1088.3	2676	3227	25	25.3	39	230	2181	4303	15428	22	26	49.5	334	808	5297.8	9263	31	28	46	50	572	3532	5887.5	34	28	46	50	86	2980	3969
251	26	29	49.5	255	1479.5	4221	4726	24	31	47	416	3988.8	6613	18100.3	25	29	70.3	524.8	1316.8	7926	12325	29	25	49.3	62	874.5	5603	8023	33	38	60.3	60	133	4422.5	5100
252	26	23	32.8	86.8	576.8	2481	3184	24	26	33	104	1186	3905.5	15069	24	27	37	186	472	4632.5	12596	30.8	28	45	68	484	3287.8	9456	46	33	41.3	45	163	2538.8	5761
253	25	26	26	66	327.5	1606	3189	26	25	29.3	99	939	2908	13923	23	25	31	137	298	3337	9136	29	30	42	48.8	228.5	1894.3	4668	42	27	46	44	67	1642.5	2940.8
254	24	23.3	27.3	84	327.8	669	1082.3	24	25	29.3	120.3	617.3	1053	5291	26.3	25	29	160	296	1201	2876	26	29.8	44	62	397	1005.5	2360	33	30	42	48	93.3	657.8	1423
255	27	28	46.3	174	740	1544	1974	26	27.3	53	234	1756.3	3493	7678	24	28	36.3	967	1662	3294	6962	30	28.5	74	143.8	2468	4121.8	5214.5	32.5	33	95	161	508	1840	3710
256	26	26	55.3	197	1321	2921	3474	23	26	45	367	3232	4843	17458	26	31.3	56	479.8	1284.3	5801	10304.5	38	33	44.5	89	773	4372	6519	41	35	69.3	83	83.3	4153	5989
257	25	45	185.5	1686	6506	12650	10093.5	25	44.5	292	2400	13807	20433.3	31607.3	24	61	289.3	3919	8855	20760	27301	46.3	42.5	107	375	5625	14056	16460	49	42	184	392	589.8	9101	12183.5
258	24	24	40.5	224	1620	5396	6957.8	27	30	55	461	4767.8	9201	24414	23	28	57.3	607.3	1947	11573.5	18247	42	44	48	88	980.5	6500	8533.8	44	38	88	74	92	5602	7670
259	26	24	38.3	168.3	965	2195	3352.5	24.3	25	42	320	2707	4387	13194	26.3	27	52	375	1023	4797	9534	42	39.5	43	78	772	3810	7453.8	41.8	41.3	59	90	84.3	3488.5	6199.8
260	26	32	73.5	627	3774.3	7248	6945	27	28	100	1159	8709	11108	24952	24	40	148	1611.5	3664	13183	18568.5	48	43	83	223	2378	9205	12231.3	63	55	161	199	202	7364	10145
261	23.3	25	39.8	265	1890	5747	8443	25	31	62	531	5547	10494	26245.8	25	32.3	76	801	2299.3	12301	19842.3	46.5	38.8	65.8	98	1165	6937	9914	51	44	77.3	99	82	6179	8726
262	25.3	38	80.8	633.5	3214	6214	7162	25	26	88	1090	6451	9510.8	22794	25	36	151.5	1692.5	3875	10605.3	19343.8	40	32	82.3	311.5	3925	8678.8	15786	39	35	141	332.5	1039	5903	9518.3
263	24	31	100.5	704.8	5129	9314	7838	33	32	81	1119	9790.8	12574	26814	23	35	125	1799.8	5271	16456.5	21012.8	40	40	78.3	310.8	4934.5	11731	15645	45	37	110	235	704	7926	11069
264	25	26.3	41.5	219.8	1205	2613	3659	25	25	46.5	440.3	2890	4776	15531	25	26	70.5	509	1691	5155.8	10372	51	39	66	165.3	1549	4376	8603	54.8	46	110	95	252.5	3314.3	5691
265	26	39	120.5	758	2492.5	4678	5646	26	31	159.3	1423	7124	7418	20377	26	45	152.3	1996	3974	8392	13255	35	28	106	278.3	4076	8531	11831	33.8	32	98	159	359	3605	5142.8
266	25	28	55.3	388	1644	4047	4781.8	26	30.3	55	690	5145	6363	19166.5	23	32.3	100	897.8	1647.5	7947	12588.5	32	33	68.3	98	1219	5830	9154	34	30	76.3	93.5	123	4699	5886
267	25	23	32	127	690	2208	2105	23	26.3	42	174	1440	3724	13139	23	27	37.3	258	731	4258	9050	32.3	30	40	57	636	2977.5	6702	37	40	43.3	54.3	128	2311	4318.8
268	24	24	29	81	509	1981	3976	23	28	33	141	1253.5	3619	16060	23	25	37	165	547	4186.3	9998	35	31	43.3	52	360.5	2143	6270	37	35	44	46.8	87	2004	4003
269	24	25.3	33.3	140.3	699	2366.5	3598	25	26	42	206.3	1381.5	3606	11623	24.3	25	43	256	770	4119	8486	35.3	32	45.8	88	782	2872	7528	35	32	47	62.3	215	1923.3	4221
270	27	29	80.5	273	1000.3	2474.5	3146	25	30	136	490	2866	5715	11890	25	31	104	2046	4086	5880	11378	33	34	105	222.3	3827	6386	8578.5	38	35	85	178	489	1874.5	5037
271	24	32	49	429	2490	4136	5772.8	25	27	84.8	692	5818	7705	22128	22	31.3	96.5	1013.3	2597.5	8413	13572	38	38.5	72.3	134	1907	5969	10294	45	41.3	104	166	255.8	4832.8	8731.3
272	24	33	122	1324	6659	11975	9851	24	43.3	235	1717	10866	19617	30299	24	39	191.3	2921	8065	20388	26236	35	33.3	75	348	4452	12935.5	18361	44	37	106	199	966.5	8079	13147.5
273	27	27	52.3	416	2884	8677	10173	25	29	64	801	7735	15679.8	30504.5	24	42	109	1231	3498	17940.5	25533	42	41.5	80	146	2297.5	9445	14825	49	45	114.3	132	187.5	7069.5	11273
274	26	33	70.5	577.5	2642	5407	5930	26	34	95	1046	6135	9040.8	24387.3	22	40.3	141	1413	4032	9353	17192.5	35	31	74	290	3337.3	7457	14102	49.3	35	131	218	560.3	5570	11350.5
275	26	32	122.8	1206	4924	8958	7314	25	39.3	131	2166	12643	14431.3	29269	24	55.3	233	2984	6148	16838.8	22466	36	33	102.8	330.5	5451.3	12202.3	17342.5	44.3	37	205	340	387	8110	12796
276	26.3	24	41.5	238	1433	3653	4847	27	28	63	457	3282	6918.5	21585	23	33.8	72	693	2099.8	7021.5	15174	39	39	68.5	136	1696	5511.3	11803	44	38	83	130	408	4027.3	9846
277	24	24	56.8	307	1935.8	4138	6048	23	28	70.8	630	4300	7232.8	23354	23	34	89.3	806	2115	7779	15249	39	36	71	222	1703	5221.5	10917	64	40.3	111	147.3	296	4494	9492
278	28.5	50	236	2417	8631.3	11933	11787.5	24	54	405	3449	16118.5	19510	32031.5	23	72	442.8	5859	10771.3	21500.3	26904	38	32	141	659	7569	13570.3	18487	48	38.3	243.5	469	1107	8341	13235.8
279	24	25	53.3	390.8	2664.8	6889.3	9774	25	34	67	716	5827	11181	29125	25	32	89	1187	3443	13370	22583.3	41.5	40	62	171	2159	7408	14752	48	39.5	119.5	149	385.3	6322	12644
280	25.3	27	78.5	613	3832	7133	9431	23	30	91	1095	6961	10249	28633	24	45	128	1482	4142	11566	22361	36.3	37	75.3	311.8	3737	8642	17844.8	33	30	150.5	301	1101	6847	13753
281	29.5	45	146.5	1636.8	6980.3	11815.3	10626	25	37	247.5	3022.3	15310	17302	31633	23	62.3	367	4169.5	8619	19589	26150	38.3	41	169.3	739	7727	14256	20226	47	38	233.8	534	1565	9808.8	14666
282	23	27	50	350.8	2188.8	4792.8	6479	25	30.8	77	688	4739	8571.3	24317	23	31	102	912	3248	8454	17428	34.5	34	71	222	2310	6837.5	13531	42	37	93	184	729	5564	11700
283	30	47	157.8	1400.8	4216	8732	11200.3	24	44.8	191	2464	10811.8	11915	29940	23	59	322	3249	6369	13792	22733	37	35.3	109	753	4709	9929	16322	43	34	214	366	1337	7144	12951
284	24	24	57	568.5	2740	5625	8824	23	27	55	768	5732	8131	26188	23.3	40	95	1082	2935	9660	17684.8	37.3	30	65	227.8	2460	7030	14093	34	36	105	204	647.3	6714	13367
285	26	29	58	329	2307	5207	8190	26	30	61	592	4681	7914	24860	24	36	68.3	865	2252	9480	18508	32	34	43	204.8	1994.5	6385	14023.5	36.5	42	88	139	546	5477	11055
286	27	54	246.8	2813	11709	14440.8	15707	30	40	292.5	4321.8	18351	19883	34928	26	97.3	480	5820.3	11723	23282	29525.8	34	32	228.3	1265.3	11767.3	18065	23444	35	41	394	960	4035.8	11747.8	18069
287	24	41	187.3	1917	9439.5	14175	14389	23	41	271.8	3088	11197	21209.3	34454	23	68	363.3	4383	10189	23612.3	30216.3	47	40.3	128	983.3	9094.3	16953.3	22787	40	41	258	635.5	3217.8	10100	16067
288	27	63	203.5	2356	10961	13926	15671.8	27	39	303.5	3785	17533.3	20091	36092.8	23	82	435	4859	11662.8	22774.8	29378.3	47	40.3	155	1120	10106	17189	23065	45	38	284	802.3	3624.8	10841	17595
289	33	90	483.5	4577.8	15479.8	18030	19211.8	27	62	561	6378	24032	25154	38656.3	24	133	799	8739	16228	30309.5	34866.8	39	32.3	316	2084	16811	22867	27907.3	36	55	596	1553.8	5654	13434.5	20214
290	30	94	358.3	3671	13363	17658	18004.5	29	47	483	5736	17703	25932	38203.8	24.5	92	663	7998	15726	28620	34240.5	40	42	297	1683.3	14643	21521	27065.5	41	55	458.5	1182.5	4523	11448.3	18100.5
291	37	91	366.8	4082.8	14926	17512	17926	26	61.5	570.3	6579.5	22746	24893	39500.8	24.3	109	760	7842	15415	28154	33771	34	34	294.3	1766	14531	21470	26521	44	45	483	1325	5014.5	12822.3	19608
292	32	144	681.5	6785	17480	22132.8	23438	26.8	79.3	912	9092	27747	30396.3	41447	24.3	139	1330	12363.8	21022	34775	38814	38	33	515.8	3068	20478	26633.5	30652	42	61	855.3	2125.3	6916	14309.3	20579
293	39	143	660	6648	17435	22354.3	23076	31.3	71	983	9552	26821.3	31568	42151.5	25	194.3	1317	12848.8	22269.5	35726.3	39289	40	34	523	3041	19296	26334	30678	41	48	793.8	1994	6649	13562	20037
294	36	132	698	6235	18650	21542	22664	34	66	866	8962	28083	30678	42580	24	172.8	1272	11512.5	20742	33077	38502.3	35	32	468	2958	19848	25290	30398	35	52.8	720.5	1970	7079	14610	21497.5
295	44	145	810	6565	19238	21217	23850	26	78	870	8728	28614	30060	42608	23.3	172	1215	12039	20739	33241	38077	34	35.5	452	2826	21401.5	25744	31303.5	36	63	831.8	2305	7259	15350	22144
296	41.8	139	752	6374.3	18786	21222.3	22588	27	78	883.3	8532.5	27909	29853	42792	21.3	188.3	1121	12138.5	20206	33476	38780	34	40	504.3	2697	20167	25486	31231	39	58.3	789	2207	7198.5	15023.8	22063
297	37	155	628	6155	17907	20749	21664	30	72.5	866	8446	27872	29793.3	41715	23	167.3	1077	11376.8	19698	32935	37929	36	37	493	2700	20209	26064.8	30432	39	58.3	851	2002	7288	14800	21669.8
298	29	67	330	3683	15115	16210	19402.3	29.3	53	420.8	4918	21969.5	23536	37872.8	24.8	95	579.5	7152.3	13675.3	27248.3	31571	37	37	244.5	1376	14797	20636.5	25032	45	43	401	1162	4657	12507.5	18355
299	30	95	360	3941	16405.3	18184	20890	26	48.3	540.8	5663	23625	26152.8	39069	23.3	109	745.5	7777	15209	29414	34511.8	43.8	41	270	1406	15957.3	22725.8	27849.3	44	52	508	1465.3	4814	13489	20438.3
300	26	69	270.3	2886	13453	15056	17954	26	35	273	3807	19953.3	21728.3	36119	25	76	467	5168	11665	25114	29985	42.3	38	182	1046	12685.3	19205	24894.8	39	45	301	1162	3878.3	11666	17364
301	29	49	148	1944.5	11000	13047	16683	24	47	177	2644.8	15759	18519	33994	21	62.3	277	3207	8486	21301.3	27859	32.8	41	142.3	522	8852	16109.5	21760	47	37	162	847	2707.8	10811	15899
302	28	62	173	2158.3	10177	14081.5	18088.3	24	37.8	191	2029	13801	18804.5	33114	23	63	256	2779	8186	20950	26989	42.3	30.5	128	479.3	8015	15710.5	21402	46	37	183	733	2407	10677	16244
303	26	37	175	1750.8	10665.5	12747.3	16775	26	32	144	2263	15021	17564.8	33992	24	56.5	246	2899	8137	20708	26654	32	31	100	519	7920	15903	21827	42.3	41	167	718	2466	10656	16789.8
304	24	31.5	93	1089.8	7994.5	10415.8	14619	24	31	112	1424	11227	14426	31047	24	52	143	1515	5820	16070	23422.5	39	34.5	78.3	315	5445	12915	19629	40	43.5	135	582.8	1668	9457	15250
305	27	31	112	1217	8919.3	11355	15688	23	32	81	1477	11583.3	15338	31793	23.3	48	162.5	1740	6081	17250	24996	46	42.5	78	303	5691	13778	19957.8	49	47	148.5	552	1544	9725	15414
306	27	33	92	992.5	7895	10101.5	14538	24	30	85.8	1260.3	10114	13336	31097	22.3	38	132	1459.8	5194	15598	22821	51.5	43.3	75.8	296	4770	12589	18696	45.3	46	136.3	449	1407.3	9274	15104.8
307	26	31	65	754	6171.8	8000	13448	23	28.5	67	1025	8539	11495.5	28063.8	23	38	119	1090	4400	12927	19446	39	40	69	215.8	3892	10646	16610	42	37	140.3	376	1246	8096	12989
308	24.3	25	52	635	5897	9812	14639.3	28	29	74	766	7711	12823	30713.3	23	42.5	109	911	4370.5	15828.5	24017	40	38	70.3	165.3	3321	11895	19907	42	38	111	290	777	9260	14325
309	25	28.3	42	394	3760	6823	12135.8	25	28	49	514	4860	8921	26712.5	24	29	74	560	2652	10842	20290.3	42	33	60	154.5	2258	8582	16435	48	40.3	89	201.8	889	7014.3	12868
310	25	23	31.5	145	949	2127	5734	24	26	30	185	1625.3	3648	16945.3	24	28	44	219	637	4006	9448	38	43	49	78.3	653.5	2512	6384.3	34	32	65	99	220	2186	4526.5
311	26	26	30	92.5	661.3	1561.3	3951	24	27	30.5	95.5	963	2150	12247	23	24	32	88.3	399	2765	7668.8	38	31	36	47.3	337	1722	5914.5	33.3	36	30	56.3	112.3	1239	4501
312	24	24	37	152	924	1640	4269.3	25	28	43	173	1149	2292	10682	23	23	45.3	399	677	3092.3	6984.5	34	32.5	67	96.5	1559	3176.5	5726	38	31.5	75	139.8	564	2107	4994
313	26	33	71	687	4359	8384	11422	27	36	76	1249	9303.8	11579	27529	23	37.8	128	1130	4966	14716.8	20155.8	31	34	68.3	214	3584	11604	14599	36.3	36.3	80	222	726	7017.5	10330
314	25.3	27	37	207	1986	3872.3	6176.3	27	25	38	291	3397.5	6061	19719	22	34	49.3	325	1513	7721	12793.8	32	30	48	81	1123	5554	9488	32.3	30	48	111.3	246	4260	7448
315	27.3	29	62.3	650	6763	8455.5	9739	24	33	79	1006	9063.3	12317	26947.8	23	33.5	112	1181	5025.5	15513	19673.5	51	54	70	305	4438	11231	15696.5	48	51	135	282	1929	7497	12765
316	26	24	32	59.3	461.5	1414	3752	25	29	34.3	100.3	1129.8	2718	15486	25.3	27	33	120.3	421	3358	8526	31.3	32	33.3	44	207	1711	5150	39	29.3	32	46	55.5	2241	4810
317	24	24	27	125	644	2285	4851	23	27	36	185	2069	4778.3	17444	23	29	41	201	758	4950	10371	29	25	43	43.3	373	3466.8	6543	32	34	49.3	54	106.5	3609	5636
318	24	25	27	75	454.8	1773.8	3666	27	28	28	78	746	2980	14714	25	31.3	28	95	377	3500.5	10995	33	45	47.5	61	350	2283	7828	38	34	47.3	49	139	1790.3	6247
319	25	27.3	25	46	201	945	3821.8	25	26	27	56	465	2050	13405	22	25	28.5	57	186	2017	7494.3	37	33.3	46	52	141	1070	3849	35	32	34.3	40.8	70	1126	3243
320	26	23	24.3	65	216	428	1018.8	26	26	34	69	395	717	5385.8	22	27	31	96	194.5	924	2343	32	30.3	43	48	199.3	692	2136.5	31	32	34	54	85	475.5	1695
321	25	26	38	193	746	1257	2374	25	25	47	194.8	1398	3107	7400	23	28	39	705	1420	2822	6533	35	34.3	58	119	1998	3819	4870.3	37.5	32	74	138	660	1568	3736.5
322	26	25	30	105.5	631	1823	4170	25	27.3	31	194	1747	3903	17258	26	27	37	158	734	4061	9289	33.5	37.5	44.3	67.8	402.8	3136.3	6758	38	39	66.5	86	76	3352	6623.8
323	24	29	94	1415.3	6898.5	11435.8	13095	24	38	217	1795	12051	18291	32128	21	52.3	176	2671	7902	18955	25017	36.5	42	90.8	316	4453	12447.5	16324	46.5	41	127	417	1064	8462	14360
324	24	25.3	29	161.3	957	3741.3	8431.8	26	27	39	210	2754	7507	24979.8	22	26	41.3	280	1158	8487.5	16510.3	43	40.5	47	85	490	4197	8579	44.3	36	67	81.3	113	5046	9019
325	26	23	28.8	122	597	1677.3	3601	26	28	31	148	1381.3	3599	16541.3	21	24	41	152	666.8	3653.5	9219	41	39	51	60	372.8	2768.5	7271.3	42	37	59	89	102	3040.5	6984
326	25	25	43	396	2786	5077	7850.8	22	28	47	568.5	5991	8961	25090.8	23	30	68.3	708	3049	10691	16541	45	48	69	135	1687	6868	11653	66.5	50	144	198	266.3	6582	10983
327	25	24	33	186	978	3935	8539	25	26.3	44	237	3450	8718.8	26746	24	28	45	316.3	1370	8722	18235	52	47	51	79.5	609	4606.3	9371	56	40	78	97	137	5211.5	10025
328	23	25	48	394.5	2574	5073.3	7914	26.3	26	46	535	4202	8034.3	22226	22	37	87	725.5	2844	9122.5	17515	42	36	69.3	213	2375	7152	14346	43	49	128	222	1257	5228	10922.5
329	26	24.3	59	448	4744	7516	9006.5	25	27	55	668	7447.8	10714.8	25812	22	31	85	931.3	3777	12693	18479.3	34	32	55	244	2993	10045	14225	51	37.3	100	199	1186	7601.5	13094
330	24	28	31	142	774.5	1854	3668.8	26	26	47	192	1535.3	3882	15452.5	22	29	37	240	1021	3938	9432	61	43	54	118	767.3	3219	7884.8	51	49.3	106	93.8	315.3	2796	6914
331	26	32	67	635	2622.5	3690	6481.8	25	32.3	98	1014.8	5682.3	6520.8	19594	25	38	124	1484.3	3182	6888	12448	33.3	42	66	208.5	3147	7511	10808	41.5	39	84	176.5	537.3	2893	6347.3
332	25	28	35	196	918.3	2741	5464	26	27.3	35.5	289	2872	5237.3	18471	22	29	52	292.3	1368	5823	10666	31	35	37	82.3	826	4782.8	8585	40	35	57	117	155.3	4364	7978
333	25.3	23	28	79.3	411	1369	2214	22.3	28	35	113	770	2217	11824	25	32.3	29.8	130	476	2798.3	6802	37	33	44	53	335.5	2003	5242	34	30.5	47	41.8	126	1494	4484
334	26	23	27	61	366	1443	5033	29	26	30	69	649	2899	15928	23	28.8	31	69	315	2878	8795.5	35	32	38.3	50.3	214.3	1557	5341	42.3	33	44.5	42.3	103	1583	5125
335	24	23	32.5	102	651	1767.8	3550	25	26	27	118	984	2580	10469.3	23	28	31	155	531.3	3231	6342	30	30	39	64	501.5	2254	5400.5	37	34	50	60	226	1521.8	4458.5
336	27	25	51	232	1192	2008.3	3559.8	25	35	104	483.5	2383	5121	11427	23.3	33.5	86	1799.5	3645	5383	10815	35.3	30.3	96	243	3482	5907	8049	38	52	99	189	698	1640	5342.8
337	24	23	35	239	1838	3108	5714	25	27	44	376	3583	5707.3	21421	23	30	70	380	1768	6112	11889	37	34	62	124.5	1070	5042.8	9634	41	43	80	124	389	4210	9115
338	26.3	31	74	1064.8	7644	10453.3	12115	27.3	32	143	1174.3	8559	15225	29334	24	38.8	133	1807	6451	17384.8	23079.8	34	30.3	55.8	226	3206	11045	16540	47	33	88	192	1389	7254	14155.5
339	24	22.3	39	274	2798	7177	12474.3	26	27	47	470.3	5589	12095	24802	24	28	48	553	2920.8	14157	23705.3	57	36.3	60	125	1449	7910	14169	52	44	107.8	151.8	332	6367	13050
340	26	30	43.8	412	2591	4291	6653.5	24	27	72	579.3	4334	6961	23843.3	24	31	81.8	771	3180.5	7531	14908.5	33.3	35	60	202	2274	6563	13374.8	46	38	87	197	873	5100.3	11172
341	23	31	73	838	5624	7466	9042	26	31	133	1289	9470	11909	28910	21.3	42	182.3	1679.3	4967	13438	19859	37	49	72	264	4126	10879	16394.3	50.5	39	146	332	1225.5	7894	14084
342	24	24	34	164.8	1184	2663	5134	25.3	29	37	217.5	1780.8	5077.5	20437.5	24	32	43	293	1318.5	4856	12658	36	34	47	117	910.5	4586.5	10970	40	43	67	99	504	3337	9451
343	25.3	28	47	222	1707	3204.8	6666.3	25.3	26	42.3	396	2771	5482	22992.8	24	26	59	485	1638	5882.8	13851	52.8	46.3	62.5	179	1190	4460	10713	55.8	40	116	123	518	3905	10252.8
344	27	38	131	1846.3	10833	10836	13386	26	39	305.3	2549.5	14166	17446	31696.5	24	67	333	4078	9201.8	17949	24277.3	38.3	34	104	530.3	6133	13209	17889	51	41.3	205.3	434	2274	7950	13930
345	23	26	37.3	223	2474.5	5238	10435	24	31	56.3	340	3716.3	8553	28866.5	23	29.3	50	571	2360	9882	20046	64	46	55	144	1482	6582.8	14182.5	54	41.8	89.5	128	565	5456	12525
346	27	25.5	43	364	2995	5820	9628	26	30	60	626	4593.5	8076	28044	22.3	33	72.3	760	2725.8	9272	19252	34	36	50.3	192	2204.8	8071.3	15647	45.3	33.3	76	210.3	1551.5	6090.3	12551
347	23	36	84	1014	7902.8	9411	11166	23	27.5	105	1727.8	11959.5	14669.5	31095	24	47	225.3	2075	6558.5	16457	23237	36	42	77	461	5960.8	13688.8	18550	48	54.3	187.3	390	2780	9032	14425.3
348	24.3	24	33	186	1593	3504.5	6652	23.3	29	41.5	323.8	2576	6470	24451	24	27	45	426	1773.8	6427.5	15506	35	35.8	52.5	166	1440	5704	12050	38	35	72	135	788	4890.8	12081.8
349	25	40	106	960	4469	6764	11113	26	30	136	1714.3	8680	9944	28908	24	51	206	2154	5123	11324.5	19943.5	36	38	75	588	3841	8973	15466	43	44	157.5	321	1831	6147	12371
350	24	25	33	224	2014	3761	8064	24.3	27	38	346.5	3119	6174	25139.5	24	34	56	364	1577.3	6593.3	15011	36	36	37	136	1304	5319	12419	36	29	65	143	897	6030	12453
351	26	23.3	28	148	1521	3639	6904.5	23	27	40	275.3	2346	6184	24373	22	25	44.5	349.5	1247.8	6565.5	15574	37	34	46.3	123	1034	5021	12582.3	33.3	35	62	103.8	608.5	4660	10508
352	25	38	152	1865	12661.8	12521	15776	28	29.3	180	2710.8	15468.3	17604.8	33847	24	49	295	3209	9616.5	19125	24779	38	37	108	846	8243.3	16886.5	21841	40.8	39.3	262	759.8	5024	11378.3	16782
353	25.3	37	97	1325.5	10407	12641	15620	27	35	114	1877	12983	17611	34118	22	45.5	196.8	2206	8140.3	19575.3	26105	41	39	90	666	5902	15331	21841	38.3	40	171	511.5	3735	10091	16270.3
354	25	34	83	1456	11715	12345	15389	25	38	153	2343	13792	17518	34642	25	65	233.8	2552	8721.8	18407	26119.5	36	32.5	89	795.3	6776	15977	21380	39	37	187	592.5	4431	10616	17693
355	31	76	243.8	3363	18525	17320.3	20448.8	24	43.8	366.3	5080.5	22782	23866.5	38840.3	23	103.5	563	5652	14528	24899	30305	42	35.3	195	1791.5	12277	22144	26401.5	39	42	527	1425.8	7326	13622	19814
356	26	54	190	2887	15650	16676	18881	25	41	279	4178.5	20243	23850.5	37896	24.3	92.3	491.8	5194	14016	24354	31006	41	37	140	1461.8	10952	20827	25042	37.3	42	311	954.5	5765	11617	17143
357	27	53	210	2877	17838	16603.8	19054	26	41	299	4692	21092.3	23219.8	38060.3	22	78	548	4906	13458.8	23848	30025	41	46	162.3	1527.5	11711.3	20874.3	24439	40	41	401	1015	6843	12986	19018
358	32	96	489	5558	21110	20804.3	24703	25.3	54	683	7756.3	26226	28874.8	40638	23	154	957	9382	19723.3	30924	35316	37.5	47	368	2814.8	17767	25301	28645	40	51	757.5	1869	8521.8	14437	20644.3
359	34	123	470	5483	20406.3	21178	23237	24	73	709	7738.5	25852	29478.5	40113	26	144	977	10093	20239.3	30489	35504	46	44	351	2834.8	17344.8	24819	27650	46	55	695	1820	7770	13482	18555
360	27	91	485.3	4645.5	21009.3	19792.8	23783.5	27	54	672	7166.5	26014.3	27518.5	41216.3	26	124.5	926.3	8409	18900.8	29741	34653	39	40	300	2567	15986	24007	27804.8	43	52	637.8	1728	8421.3	14236	20554.8
361	28	57	272	3139	17944.3	15528	20488.8	25	46	288	4292.5	20305	20123	36969.3	22	93	517.8	5629.5	12410.3	23253.3	28103	35	34	190	1411	12338	19681	23652	36	39.8	455.3	1234.5	6677	12737	18472
362	26	71	244	2938.3	17965.3	15298	20503	25	44.3	303	4041.5	20131.8	20532.3	36928.5	25	89	471	5465.3	12500.5	23597.5	28122	38	35	180	1424	12409.8	19517.3	23585.5	39.3	47	453	1406	6639	13098.8	18194
363	28	69.5	238	2762.5	16745	14910	19772	26	43.5	289.8	4112.8	19847	20903	36396	24.3	86	449	5457.3	12180.8	23668.5	27895.3	33.3	33	199.5	1381	12145	19421	23545	41.3	39.3	400	1204	6882.8	12836	18178.3
364	27	35.5	148	1635.3	14092.5	13213	18233	26	37	176	2434	16032	18480	34753	23	48	236	3168.8	8851.8	20450	26271.3	36.3	40	111.5	894.5	9032	18072	21858	34	36.5	212	946	5030	11031	16215
365	25	38.5	117.5	1214.8	12306	12393.3	17142.5	25	31	156	1728.8	13287	16530	33080	22	64.8	188	2358.3	7208.8	18768	24045.5	40	34.3	101	629	7122	15270	20272	41	53	163	646	4166	10306	15005
366	27.3	44.8	104	1117	11954	11595	16059	23.5	30	148.5	1837.8	13705	16323	32863	25	45	164	2541.5	7470	17830	23815	33	35	93	618	7202	15179	19535	34	35.8	173	735	3981	9795.5	15269.8
367	24	42.3	96	826	10103	10293	15227	23	38.3	97	1364	11165	14354.8	31841	23	43	176.8	1665.8	6059.8	15943	22150.8	42	42	91	479	5436.8	13530.3	18200	50	35	124	618	3569	9763.5	14666.5
368	24.3	31	79	729	10084	10515.3	15721	27	27	98.8	1295.3	10855	14555	31932	23.3	47	122	1556	5575.3	16386.8	22494	45.5	47	81.5	449	5378	13407.5	18393	35.3	42	137	535	3465.8	9212	14694
369	26	25.3	66	613	9465.5	9292.5	14844	26	26	87	1161	10250	13123	31055	24	42	110	1389	5206.5	14419	20750	45	49.3	79.3	435.5	5064.5	12762.3	17103	48	36	107	473	3211	9317.3	14002
370	24	27.5	45.3	288.5	5395	6130	11951.5	24	28	57	641.5	6151	8955	25982	23	35	78	681	3106.3	10062	17106	36	37	58.3	220	2770.8	9103.3	14237	42	36	104	268	2189	7372	11790
371	24	28	39	187	5101	7049	12073.3	28	29.3	43	465.8	4824	9535	26449	24	29	62	504.5	2769.3	10963	17263	43	40.3	49	204	2232.5	9124.3	14617.5	41	32	74.3	216.3	1462	7421	11561
372	26	24.3	39	171	3266	4679	10147.3	26	28	47	352.8	3765	7370	24200.5	24	30	47	320	1932.3	8292	14925.8	40	39.5	48	189	1644.3	7362.3	12769	43	34	82	154	1325	6099	9831
373	25.3	22.5	31	80	1256	1601	4155	24	27	38.3	122.3	1402	2142	13381	20.3	27.3	33.3	143	627.3	2913.8	6151	40	33	47	100	591	2123	4926	39.5	43	55.3	73.5	407	1730	4019.8
374	25	25.3	27	53	678.3	1025	3188	25	28	33	93	832.3	1360	10421	25	29	29.8	79	368.5	1863.8	4232	35	35	45	71	276	1363	3678	37	32	45	53.8	246.8	1126.5	3057
375	25	22.3	27.3	75	1042	1207.8	3930	26.3	26	32	107.5	904.5	1763	10943	23	24.3	29	179	453	2188.3	5394	34.3	34	47.5	80	831	2547	5107.3	38	33	59	112	622.3	2123	4442.8
376	24	25.5	38	200	2503.3	4071	8108	23	27	40	423.8	4830.8	5451	18447	23	30	68	384.5	1953.3	6606	11756	33	33	48	157	1512	6718	9541	30	36.3	66.5	107.3	811	4276	8043
377	26	22	27	51	831	1152	3592.8	25	27	32.3	117.3	891.3	2208	13830.5	25	24	33	119	459	2723	6148.5	33	33	42	68	422.5	2407.3	5594	32	29.5	40	65	270.3	2169	4787
378	27.3	26	35	125	2764	3450	6720	24	27	39.3	277.5	3130	5338	20423	22	24	49.3	336	1399	7380	11301	49	42	49	169.3	1209	5649	9416	49.3	38	79	112	1009	4876	8136
379	23	21.3	25	44	246	540	2066	25	26	26	68.8	354	1024	10145.3	25	24	30	71	175	1110	4044	29	37	39	50	137	768	2973	35	37.3	36	42	86	993	3011.8
380	25	24.3	28.3	48	408	892.8	2961	25	26	32	81.5	573	1466	11597.3	23	25.3	29	80	247.8	1862	4875	30	34	40.3	52.5	220	1400	3967.5	37	31	38	46	104	1582	3832.3
381	24	28.3	27	38.3	371.8	822	2351.5	24	26	31	58.3	396	1068	8926	21	24	30.3	77	177	1512	4985	33.8	33	37.8	48	245.5	1066	3806.3	36	35	42	42.5	116	849	3268
382	25	25.3	26	42.3	182	384	1799.3	24	26	26	56.3	271.3	797.5	8287.3	24	25	28	63	118.3	841	3437.8	35	33	41	59	106.3	466	1679	42	27	49	41	76	452	2054
383	25	23.3	26	43	203	223	593	26	29	29.3	63	267	392	2879	22	25	28.3	89	132	502.3	966	32	35	41	48	146.3	375	837	34.5	28	39.5	37	91.5	234.3	667
384	25	22.3	30	66.5	699.8	802	1793.5	23	26	37	92.5	829	1782.5	5154	23	25	33	253	742.8	1716	3592	33.8	41	52	89.3	953	2607	2872	36	40	65	73	506	1229	2229
385	24	23.3	27.5	45.3	333	677	2370	25	25	28	62.3	538	1422	13047	24.3	26	32	74	265.5	1541	4717	48	40	38.5	67	192	1213	3549.5	51	33	59.8	58	133	1673.3	4144.8
386	24	24	58	467	4871	7296	9797	25	27	79	737.8	6400	10500.5	27100	22	39	85	865.8	3912.3	10537	16277.3	51	49	48	211	1757	6802	10694	43	33	94.5	138	987	6103.8	10353.3
387	24	25.3	30	57	575.8	1993	5265	25	25.5	31	96	1005	3249.8	19741.3	24.3	27	30	93	483.5	3770	9815.3	35	37.5	43.3	80	293.5	1967.3	5371	51	32	69	56	172	2546	6124
388	27	23	25	43	360.3	784	2475	24.3	27	32.8	75.3	534	1410	13718	23.3	27	35.5	78	230.5	1548.5	4888.8	34	34.3	42	74	224	1224	3735	44.8	34	50.3	49	118.8	1386	3777
389	26	23.3	31	61	1296.8	2592	5612.8	26	27.3	33	185	2047.5	4034	20454	24	25	38	182	887.3	4882	10437	54	52.3	58	151.3	665	3232	6763	56	54	120	105	399.5	4376.3	7665
390	23	23.3	27	82.8	684	2395.5	6182	25	28	39	123	1280.8	3754	22101	24	26	33	113	577	4531	12230.8	43.5	42	61	90	391	2257	6352.3	57	47	75	79	219.5	3125	6803
391	25	23.3	39	158	1524	3132.5	6752.3	24.3	29	37	196	1929.3	4284	19540	20.3	29	43	255.5	1080	5418	11180	44	32	50	145.8	1008	4368.5	8782.3	45.3	36	90	82	742.3	3464	6605
392	26	25.3	32	118	1953	4151.3	6617	25	26	33	222	2638	4869.3	22376.5	22.3	26.5	39	218	1066	6205	11405.3	39	41	54	138	934	4560.3	8265.8	36	41	82	74	714	5232	8596.5
393	25.3	27	32	67	452.3	959	2755	25.3	25	31	105.8	688	1557	13789	23.3	31	29.3	111	308	1968.8	5580	52	42	52	139	353.5	1567.5	4338	48.3	46	94.5	72.5	233.5	1452	3776
394	23	25	52	310	2540	2820	5649	23	27	51	475	3973.8	3934	17356	24	35.3	87.5	463	1759	4458	8198	38	34.3	54	156	1784.8	4978.8	7148	33	35	56	105.8	478	2051	3676
395	26	22	25.5	47	432	1266	3422	24	26	32	108	933	1916	15953.5	24	26	34	81.5	364	2372	6454	37.8	32	43.3	62	310	1880	4635.5	32	31.8	47	53.5	205	2503	4901
396	25	23.3	28	51	286	600	1498.5	26	27	30	57	421	824	8933.5	22.3	27.3	30	85	162	1118	3235	37	33.3	37	62.3	196	756	2286	37	32.3	46	40	105	645	2057
397	26	23	24	53.3	266	733	2772	24	27	32	63	399	1195	12476	25	25	33	60.3	185	1341	4548	34	33	47	57	131.8	776.3	2191	33	34.3	43	47	116	951	2711
398	26.3	23.3	34	64	397.8	901	1997	25	25	32.5	77.3	486	1020	8628	20.3	26	31	88.3	208	1353.3	2698	36	36	47	58	246	965	2090	37.3	35	42.3	54	151.5	1046	2344.8
399	26	29.8	42	145	1318	1674	3413	22.3	32	52	230	2077.3	3500	11230	26.3	29	61	644.3	2145.3	3938.3	7624	43	32	51.3	215	1935	4296	5284	40	41	75.5	107	655	1373	3219
400	24.3	23	30.3	79.5	728	1555	4493	21	26	35	127.8	1272	2742	19295	24	27	35.3	134.3	561	3046.8	7778	48.5	35	58.3	99	405	2171	5794.3	42	45	85	78	352	2850	5965
401	25	26.3	49	596.8	4858	7722.8	11503.5	25	29	63.5	505	5392	10050	27830	22.3	36	70.5	751	3098	10762	16980	40	32.3	52	197.3	1346	5719	10987.3	39	39	64	102	941	5646.8	10264
402	27.3	29	27	102	1287	4391	9255.5	26	28	30	150	2107	5667	26020	26	26	35	149	933	6818	15597.5	51.8	41	52	128	494	3670	8520.3	56	37.5	78	76	436	4630	8926
403	26	21.5	35	176.8	1127.8	2629	4622	27	26	33	241	1902	3584	21401	25	31	55	254	1310	4209	9736	36.3	28.3	48	161.3	828	3482	7983.3	38	36	65.3	83.5	660	3573.5	6791
404	24	25.5	41	192	2898	5315	7528	26	28	36	467	4923.5	6414	27493.8	23	30	65	424	1985	8067	14503	43.3	35.5	47	216	1589	6177	10790	50	35	102	168	1304.3	7252.3	10628
405	23	24.5	30.3	75	575.8	1673	4199	25	26	32	126.5	922.3	2435	19219	24	31	37	146	507	2861	9068	47.3	34	36.3	91	448.8	2441	6785	42	48	69	63	368.3	2473	6668
406	26	24.5	32	97	577	1545	3570	24	26	31	139	1100.3	2368	18925	24	27	37	154	523	2643	7489	50	48	51	151.3	397.5	1815	5279	45	42	85	67	329.3	2060	4967
407	28	29.8	86	1026	7157	8607	11842	25	29	91	1086	9288	12494	31602	23	43.3	107	1367	4726	12937	19158.5	41.5	36	52	376	2662	7794.5	12570	44	39	94	189	1810	6965	10020.3
408	25	23.3	35	101	1105	3387	8860.3	26	28	36	152	1649	4451	27084	23	30	40.8	244	927	5649.8	14966	54	37	54	109	566	3113	9552	45.3	39	73	79.5	497.3	3819	9035
409	28	26.3	43	184	1395	3989	8339	26	29.8	39	207	2599.3	5101	27657.8	29	35	38.8	264	1070	5669	15219	44	48	43	150	888.8	4381	10827	43	35.3	74	102	930	4919	9903
410	58.3	52	70	342	2323	6131.3	8547.8	64	63	82.3	487	5056	7849	27250	57	93	102	475	2851.5	9619	19212	60	55	93	318	2042.5	7249.5	13831	65	63.3	106	192	1940	7569	12249
411	28	26	32.3	88	432.8	1768	4001	29.3	32.3	36	125	795.3	2792	19423	26	32	41.3	149.5	598	2798	11041	41	35	54	89	509	2119	7966	41.3	40	57.5	82	381	2341	9668
412	26	25	48	382	1733	4001	7034	25	29	47	624	4860	5282.3	23294	26	40	74	560	2356	6230	14558	33	40	55	301	1687.5	4339	10379.3	41	40	95	169	1202.8	3791	8868
413	24	26	27	84	501	1784	4835	26	32	38	135	886	2652	19982	28	28	50	130	503	2685	10800.3	33	35	41.3	113	455.8	2033	8053.8	36	32	54	71.3	420.3	2840	10553
414	26	25	31	92	427	1718	4322	24	26	34	115	870	2791	19650	25	26.5	42	165	455	3005.5	10998	36.3	34	53	92	389	1853	7526	35	34	49	68	334.8	2348.3	8796
415	29	29	49	488	3787	7722.3	11331.8	26	26	48.5	750	6478	9686	29937	24	36	94.5	822	4179	11239	20473.3	34	33.5	56	391	3017.3	8568.8	15361	35	29	88	321	3215.3	9625	15120
416	24	25	41	365	2745.5	7354	9625	25.3	27.3	53	487.3	5101	8750	28786	27	34	93	563	3370	11094	20453.8	36	31	54	277	1938	7708	15314.8	45	43	77.5	179	2153.5	7502	13416
417	24	26	45	357	2883.8	6735	10372	29	26	57	618	4955	9064.5	29308	21	35	94	556	3696	10142	20139.3	36	36	59	307	2206	7814	15032	39.3	36	75	189	2255	7642	14178
418	27	34	125	1170.3	7585.8	11556	14393	26	29	101.5	1614	12214	13587	34274	26	39.8	202.3	1705	8488	17012.8	24886.5	32.3	35	92.3	791.3	5527	13360	19746	40	32	158	585.5	5455	12322	17599.3
419	28	40	71	852	5876	10747.5	13258	26	28	106	1311.8	10318	13805	33787.5	24.3	37.5	133	1377	6741	17046.8	25074	36	30	67	680	4719	11739	19073	41	38	112.3	378	3953	10029.3	14370
420	27.3	32	74	883	5986	10547.5	13218.3	29	26	97.8	1426	9855	12704	33377	24	40	157	1222	7313	15177	23907	35	33.3	77	568	4384.8	12154.8	18600	42	37	118.8	381	4320	10865	16061.3
421	27	54	185	2531	11093	15394	18528	27	36.3	208	2980.3	17382.3	18048	36871.3	24.3	78	352	3770.8	12271.5	22672	29869	39	35	142	1422	9806	16927	23489.3	41	35.3	295	1127	7600.5	13163	17754
422	27	59	207	2556	10358	15757	16958	27	34	267	3305.5	17877.3	20454.5	36746	22	68	366.3	4212	12671.8	23325	30282	42	38	123	1416	10192	17145	23505.8	44	43.3	227	942.8	6629	11618	15993
423	27	52	149	2086.5	10387.8	14779	16475	27.3	35	188	3187.3	16532.8	18287	36944.3	23	65	397	3473	11861.3	21049	28485	34	32	137.8	1285.8	8355	16580	22744.3	41	41.5	236	920.8	6929	13298.5	17649.8
424	25	42	162	2002.5	11146	13860	16943	27	34	163	2223.5	15889	15721	36786.3	23	67.3	278	2958	10312	20093	28061	36	45	116	1045	8633.3	15805	22211	39	40	214	1007.3	7138	13126	17451
425	27	40	158	1899.5	10445	13365	15977	25	36	140	2396.3	15213	15374	36092	25	60	281	2640	9678.8	19471	27105	35	35	103	1084	8481.3	15150.8	21542	38	42	207	1045.3	6630	13058	17217
426	27	49	161.3	1866.8	10006	13257	15536	24.3	32.8	171	2210.5	15245.8	15971	35323.8	23.3	79	247	2619	9665	19371	26838	34	38	108	998	7836	14941	21923.3	40.3	41	233	952	6813	12962.5	17204
427	29	33	111	1188	8234	11569	15384.8	27	29.3	101	1521.8	12401	14096.8	33827	23	42	182	1541	7534.3	17070	25398	37	32	85	614	5476	13618.3	20247	44.3	43	137	804	6203.5	11607	16223
428	25	39.5	83	1017	7289.3	11004.8	14138.8	27	31	78.3	1180.8	10817	13369.3	32706	25	43	148.8	1227	6677	15747	24872.8	49	43	95	507.8	4876	12519.8	19866	42	44	118.8	642	5218	11334	15957
429	26.3	32	86	956	7193	10237	14213.8	25	31	80.3	1240.3	10927	13027.3	32167	24	44	134.3	1251	6330.5	15222.8	23829	41	46	80	537.3	4676	12022.3	19363	38	45.3	124	654	4808.8	10951.3	15684
430	32	34	55	520	4075	7216	11650	25	26	50.3	625	6168	9100	28288	24	29	98	531	3628.8	10840.3	19615	35	43	51	244.8	2717.3	8604.8	16103	44	40	89	293.3	3001	9102	13585
431	24	34	45	345	3690	7498	11071	29.8	28.5	48	411.3	4782.5	9035.5	26949.3	23.3	35	70	483.3	3006.3	11036.8	18448	39	40	54	218	2118	8460	16003.5	38.3	40	71	233	2325	9048	12808
432	23	26	56	252	2655	5567	9379.3	24.3	25	41	381.8	3928	7279.5	24578	23	28	64	345	2404	8938.8	17070	36	37.5	65.5	206.3	1689	6683	13765	41	32	78.3	190	1827	7140	10961
433	24	22.3	37	121	956	1669	3527	27	28	37	166.3	1253	2006.8	11541	22	32	35.8	146.8	662	2649	7117	38.3	40	53.3	118	521	1785	5534.3	41	32	53.5	92	379	1769	4322
434	24	24	29	117	603	1272	2847	27	27	37	102.3	861	1542	10449	23	30.3	48	133.3	446.5	2039.3	5684	38.3	32	45	79	376	1353	4882	32	33	41	93	395	1395	4184
435	25	24	31	105	750	1477.3	3649	27	26.3	37.3	104.5	813	1990	11137	23	27	45	159.5	444.3	2223	6539	35.8	41	51	99	589.5	2275.3	6017	43	32	55	108	706	2109	5466.3
436	25	23.5	33	182	812	2497	4790	26.3	27	44	258	2986.8	3234	16408.8	25	27	54	184.3	1088.8	3530	9176	32	27.5	47	126	761.5	3870	7906.8	35.3	37	55	96	623.3	3119.3	6019
437	24.3	24.3	25	71	264	720	1926	27	27	32	76.3	381.3	1049	10275	23	25	48	105.5	238.8	1253	5113	35	29.3	42.5	76	234.3	999	4502	35.5	42.3	47	60	203	1017	3645
438	24	24	30.8	102	624	1841	3548	26	28	36	125	1003.5	2679	15081	24	27	39	153.5	616.8	3257	9107.5	45	49.5	56.5	131.5	465	2461	7666	43	34.3	75	88	493	3092	6916
439	24	27	31	64	166	384	1240	26.3	26	33	67.5	222	589	6957	25	25	36	77.5	141.5	779.5	3627	34	29.3	40	64	145	469	2701	36	36.8	43	56	105	468	2698.8
440	24	22.3	29	62	195.3	559.5	1435	26.3	25	36.3	68	294	821	7116.3	23	28	36	73	173.8	945	4180.5	30	37	46	71	153.5	670.8	3358	35	31	35	50	139	672	2981.3
441	26	24	29	60	169	393	1004	25.5	26	29.3	80.8	252.5	516	4917.5	23	28	41	70	164.8	772	3001	40	41	48	83	162	473	2426	34	31.3	51	65	118.3	546.3	2502
442	26	22.5	27	69	115.3	274	681	26	26	36	65.3	197	414	4436.3	23	25	33.3	71	129	494	2498.5	33	33	50	76	115	313	1245.8	34	36	53	62	100.8	265.5	1393
443	27	25	28	58.3	129	222	279	25	27	31	76.3	212	222	1343	21	27	32.3	78	111.5	315	542	30	29	48.3	71	163	225	554	36	33	40.3	58	99	184.8	454
444	24	26.3	29	83	327.3	623	931	25	25	40	96.3	542	1065	2623	21	24	41	163	533	1195.8	2722	34	32	47	97	689	1798	2555	34	34	49	106.5	562.8	1096.3	2087
445	24	24.3	28	71	172.8	507	1388	27	25	32	76.5	332	744	8638	22	26	44	81	176.3	762	3730	35.3	43	40	103.8	199.8	605.3	3153	39	37	64	88.8	147	746.3	3599.5
446	26.3	24.5	49	286	1717.3	4637	6062	27	30.3	45	280.3	2937.8	5953	20768.3	23.5	26	54	343.5	2121	6314	13423	32	39	53	146	890	3695	9563.5	48.3	37	70.3	170.8	903.3	3992.5	8538.8
447	23	25	33	93	249.8	1004.8	2631	24	28	33	90	479	1669.8	12306	22	24	39	103	286	1790	7341	35	49	42	95	207	980	4805	40.3	42	46.3	100.3	161	1046	4631
448	23	22	25.3	70	191	456	1212.8	26	27	38	76	304	798	8509	23	28	37.8	75	171.8	967	3780.5	38	36	49	75	163	627	3179	35	38	58	93	152	714	3387
449	24	20.3	32	84	401	1291	3187	27	27	34	100.5	692	2047	14762	23	27.5	37.5	100	374	2373	8381	46	62	70.3	143	306.3	1555	6516	67	54	106	119	329	2038	6348
450	25	26	34	71.5	307	1289.3	3432	23	27	30.3	102.3	627	2032	15549	23	26	45.3	88	359.8	2199	9586	49.8	40	48.5	95	265	1278	5838	47	36	71.3	102.8	220	1275	5658
451	26	23.3	35	111	547	1935.5	3558	24.8	26	36.3	119.8	899.8	2578	14538.5	23.3	27	44	167	634.5	3242	8376	40	33.3	49	118	590	2688.5	8024.5	40.3	31	65	142	622	2050.8	6096
452	26	27	29	97	740	2069.3	3804	27	23	34.8	110.8	802.5	2684.3	14806	24	27	46	118	594.5	3024	8924	43	45.3	49	107	472.5	2094.3	7348	39	48	62	118	402	2716	6563.5
453	25	22.3	31.3	62	243	621	1307	26	31	34	100.8	375.3	1109	8655	23	25	41	101	219.3	1132	3961.5	43	34.3	65.3	114.5	265	879.8	3554.8	45	48.8	78	129	188	644	3335
454	24	27.3	39	182	1163	1724	2912	24	24	38	250	2422	2350	13300	23	29	47	277	1071.3	2869.5	6253	30	34.8	46	117.5	1054	3562	6553	30	35	51	138	469	1452	3518
455	24	23.5	28	57	207	660	1687	25	27	31.3	65	325	954	9867	23	29.3	35.5	82	197.8	1327	4856	37	34	52	73.8	173	888.3	4439	38	32	46.3	84.5	158	972	4212.8
456	24	26	30	58	152	291	502	24.3	25	34	59	189	471.8	3636.8	24.3	31	32.3	76.3	135	502	1545	34	37.3	45	70.8	150	369	1406.3	36.3	36	54	73	125.3	314.8	1288
457	22	24.3	26	56.3	130.3	372.5	1076	25.5	26	33	70.5	236	674.8	6769	23	25.5	42	73	142.5	675	2892	34.3	33	50	75	132.5	360	1483	36.3	60.8	41	79	91	425	1943
458	24	23.5	26.3	57	156	392	775	27	28	31	76.3	248.3	535.8	3229.5	25	26	36	82	150.8	608	1507	33	37	50	72	166	478	1377	41	36	41	62	132.3	410	1533.8
459	24	25	38	111	564.8	955	1328	27	29	43	129.3	1059	2215	5612.8	23.3	27	46	282	1308.5	2353.3	5306	40	37	55	119	1170	2677	4762	36	32	51.5	120	538.8	926	2916
460	25	22.5	30	69	226	739	1981.3	25	24.3	35.3	84.3	429	1336.3	11132.5	20.5	26	32.3	82	246.8	1306	5184	37	39	61	100.3	222.3	1063.3	4433	47	45.3	75.5	70.5	213	1018	4799
461	25	23.3	45	225	1753	3854.8	5187.5	25.5	27	42	195.5	2245	5826	18841.3	24	26	46	265.3	1456.3	5730	12668	38	31	52	94	658.3	3078	9054.5	45.8	34	47.5	89	538.3	2905.8	8459
462	24	25	30	72.8	386	2016.5	4349	31	25	38	101.5	694	2984.3	18075	23	25	32	95	484.3	3357	12433	41	38	62	95	296.8	1722	7192	48	57	68	84.5	231	1967.3	7502.8
463	25	24.3	31.5	93.3	433	1235	1788.5	25	27	32	86	709	1800	12708	23	27	48	120	555.3	1984	6588.8	41	33.3	44.8	91	399	1783	5851.5	35	40	57	65	316	1677	5766
464	23	24	26	108.5	758.5	2388	3171	24	26	37	178.8	1404	3543	18564	24	27	45	158	840.3	4096.3	11454	36	34	49	114	618	3083	9403.8	38	38	62	96	601	3350.3	8824.8
465	24	24.3	28	67.8	236	833	1489	25.3	27	39.3	97.8	457	1268	10106	23.3	23	34	99	253.3	1511	5931.5	44	34	52.3	87.8	249	1221	4764	42	32	58.8	65.5	191	865	4853.8
466	24	24	30	57	214	765	1361	23.3	26	29	87	469.5	1215	11149	24	25	41	99.3	272.3	1319	5245.3	46	46	62	122	248	926	3770.8	63.5	44	89	76.8	194	864	3995
467	24	23.3	44	288.8	2244	4491	5294	26	27.3	64	313	3264	6816.5	21822	22.3	27	64	459.3	2189	6940.5	14925.8	37	34	60	161	988.3	3750	10058	47.5	41	70	104	783	3268	8748
468	25	23.3	31.3	79	359	1400	3324.8	25	29	32	103	687.5	2327	17761.3	25.3	26	38	127.5	427.5	2462.3	11590.8	50	42.8	49	109	297	1493	6860	38.3	39	70	78.5	281	1426.5	7120
469	24	24.3	30	89	443.3	2022	3393.8	24	26	38	107	1129	2589	18044	23	28	39	125.3	638	3279.5	10051	34	33	46	90	485	2442	8342	38	39	41	88	448	2287	8062
470	25	27	40	132	853.8	3267	4246	26	26	40	190	1729	4191	21320	20.3	26	46.5	189.8	1019	5110	14098	39	32.8	40	133	689	3878	11130	36	38	54	95	754	4333	8962
471	24	24	26	62	259	984	1836	26.3	24	34	90	440	1633	14399	22	27	36	79	313	1593	7938.8	40	37.3	50	81	257	1367	6125	42	31.5	66	55	220	1270	6815.8
472	26.3	27.3	43	167.3	985.5	2653	4026	23.3	26	36	247	2556	3499.8	18808	22.3	29	51	228.8	1126	3885	10992	33.5	33	45	134	810.5	3119.3	8317	36	37.3	69.8	113.3	614.8	2632	6793.3
473	23	26.8	28.8	58	251.8	1060.3	2604.3	25	26	34	82.8	487.8	1627	15958.5	24.3	26	32	96.5	265	1591	7762	35	33.3	49.3	79	250.8	1237.3	6701	33.8	49.5	42	63	240	1510.3	7472
474	24	23.3	30	65	219	1026	2007	26	28	33.3	95	457	1601	14317	23.3	26	41	95	251.5	1636	7810	39	38	41	90	210	1119	5602.3	35	45	58.8	52	199.8	1181	5865
475	23	22.3	31	191	1452	4378	6759.8	23	26.3	40	233	2233	5612	24760.8	23	28	50.3	240	1567	6574	16430	34	35.3	49.8	133.8	1060	5151.5	13367	39	48	54	128	1311	5626	11856
476	25	25.3	35	147	1034	4245	5710	24	27	39	191	1912	5148	23958.8	24	24.3	42	193.8	1182	6237	16776.8	31.3	41	43	107.3	746	4546.5	13052.8	35.3	58	49	103	857	4703	10430
477	26.3	25	29	151.8	1060	3899.3	6068	27	28	41.5	216	1827	5828	24717.5	22	27.3	45.3	202	1277	5945	16493	40.3	34	48	131.3	910.8	4783	13062	41	35.5	60.8	134.3	888	4689	12333.8
478	24	30	43	375	3369	7348	9672	25	26	45	562.8	5254.8	8733	30065.3	22	32	91	565	4025	10908	21201	32.8	32	42	236.8	2513	8919	17027	35.3	36	86	236	2762.3	9424	15818
479	26	25.5	41	309	2358	6648.8	8436	23	27	40	383	4450	9080	28461	24	30	66	405	3017.5	10396.5	20321	37	32	46.5	184	1835	7503	16330	34	68.3	64	229	1786	6828	13100
480	24	24.3	46	325	2447	6853	8810.3	26	30	42	439	4272	9032	29230	23	28	79	400	3299	10332.5	20273	36	28	49	220.5	1864	8061.3	16082	36	35	55	184	2022	8334	14266
481	25.3	34	86	959	6022.8	10534	12939	27	28	91	1211	10645.5	13678	32805	24	40	139	1485	6229	16625.3	25593.5	37	40	65	475	5369	12243	20138	39	38	149	538	4297	10214.8	16154
482	25	37.3	99	970.8	5658	11049	11452	24	31	101.8	1325	10819.5	15574.8	32673	23	42	158	1606	6502	17286	25711	37.3	41	89	449	5488.5	12195	20021	39	37	130.8	449.8	3931	9142	14375
483	24.3	33	74.5	807	5601	10312	11439	24	32.5	73	1215	9538.5	13468	33031	24	34	144.5	1309	6217	15410	24829	39	41	82	475	4277	11822	19362.5	47.3	42	118	483	3887	10031.3	15950.3
484	26	32.5	61	721.5	5611	9715.8	11169	26	27	89	1085	9392	12624.8	32102	24	38	145.3	1211	5319	14590.8	23728	39	31	65	460	4579	11148	19253.3	39	44.5	118	472	3975	10400	16044.5
485	25	35	87	863	5430	9601	11373.8	25	29	79.3	972	9306	12347.8	32049	24	38	119.5	1075	5487	14694	24079	37	35.5	71.5	414	4596.8	11257.5	19049	35	36	116.5	472	3972	10453.8	15787
486	26	29.8	76	791	5489.5	9564	11060	25	30	79.8	984	9401	12456.5	32085	22	40.5	121	1203.3	5410.3	14633	24308.5	34	34	72	412	4577	11132	19045	40.8	44	118.8	528.3	4063	10154	16411
487	25	33.5	46	312.8	2687	6050	8283	25	28	51	460	4980	8604.3	27440	21	32	68.3	430	2784	9599	19760	32.3	37	57	178	2234.5	7626	15537	33	36	70.3	228.3	2058.5	7870	13225
488	24	29	41.3	253	2263.3	5878	7461	26	25.3	42	284	3516.5	7765.5	25015.3	23.3	29	59	324	2008	8975	17408	31	38	55	156	1481	7140	14395.8	33.5	35.5	60	165.3	1434.8	7209	12537
489	26	28.3	36	224	1944	5194.8	7100.3	24	27	40	322	3303	7030.8	24351	23	29	63	302	1869	7986	17355	36	42	54	166	1320	6150	13568	35	33.3	59	168.3	1529.3	6220	11967
490	24	25	29	139	961	1905	3074.3	27	25	34	161	1482	2498	13237	23	26	39	175	669	3137	8158.5	46	40	54	114	637	2151.3	6512	39	36.3	55	88	503	1837.8	5266
491	25	25	29	97	507	1324	2070.5	24	26	36	107	908	1807	11528	23	29.3	30.5	110.5	490.5	2223	7115	36	32	44.5	90	416	1493	5491	33	36.3	42	76	339	1435	4848
492	24	26.3	29	84	503	1305	2664.3	26	25	35.3	97	778	1832.5	12064	23	30	40.3	128	397	2262.3	7395	36	42.3	39	78	454.3	1803	6046	39	36	60	91.5	457	1891	5672.3
493	25	23	32.3	98	347.5	1458	2573	25	26.3	36	149.3	1726	1948	14928.3	22.3	25	34	108	542	2048.3	7599.3	33	32	43	80	477	2438	6071.5	36.5	33	43	63	357.3	1779	5928
494	24	24	30	57	142	409.8	874	29	29	31	60	244	638	7711.3	23	25.3	33	69	132	703	3782.3	30	38	36	63	138	568	3136.8	34	33	39.3	47	114	534	3350.8
495	26	23	30	55	230	968.8	1608	25	26	34	73	459.3	1457	12445.3	20	28.3	32	85	244	1624	6834	56.5	61	47.3	101	229	1191.5	5227	57	46	80	76	198	1528.5	5599
496	27	22.3	30	51	93.3	269	514	25.3	27	33	58	177.3	455	6106	22	25	35	53.3	109	504	2699.5	31.3	42	40	72	108.3	341.3	1882	31	42.3	40	50	77	318	2386.3
497	26	23.3	34	66	107.8	316	699.8	26.3	26	31	61	190.8	457.8	6305	21	24	32	67	123	554	2864	33	27.3	37.3	61.3	115.3	409.3	2198	30	57	35	42.8	87	395	2621
498	24.3	25	29.3	53	100	243	422	25	29	33	59	166.3	345	3145	23	26	37	59	116	416	1579	30	36	45	76	112	290.5	1196.5	30.8	71	43	48	89.3	275	1457
499	24	23	29	50	90.5	161.8	268	26	28	30	59	127	294	3500	23	25	33	58	89	335.8	1360	32.3	34	47	70	88	204.3	572	33	119	41.3	48	71	177.8	961.8
500	27	24.3	27	60	112	151	170.5	25	25	31	66	137.5	183	870	23	27	37	66	86	214	384	33	34	34.3	58	119	177.5	382	34	64	39	42	75	112.5	266
501	25	23.3	32	62	171	397	451	26.3	28	36	74	333	728	2265	21	26	37	87.3	282.3	770	1985.8	35	28.3	42	74	329	1009	1728	33	51	44	79	360.8	783.8	1736
502	24	22	28	51.5	104	347	538	26	27	33	63	211	523.5	7001	23	24	41	71.8	127	547	2655	51	53.5	52	94.8	125.3	448	2121	45	54	68	72.5	96.5	463.5	2962.3
503	24	25	38.3	172.5	679	2737	2866	26	26	43	141	1498	3873	17378.8	23.3	24.3	39	169.3	1040	3636	9927	39	45	44.3	118.8	369	2048	6624.3	53.5	34.3	74	98	372	2248	7566.5
504	26	23.3	30	72	135	695.8	1302	27	25	35	75	369	1307	11366	22	27	31.8	72.5	222	1346	6468	40.3	45.3	49	81	181	747	3589	40	38	63.3	69	104	750	4353
505	25	22	30	46.3	107.3	310.5	453	30.3	27	33	67	267.3	519	7570	22	30	36	66.3	120	579.3	2265	38	46	55.5	73	139	465.3	1892	39.5	39.3	53	63	89	453	2836
506	25	24	29	67	188	819.5	1371	24.3	26	31	71	343	1193	12258	23	26	39	87.3	217.5	1454.8	6597.5	62	63	77	175	245	943	4617	77	72	155	107	176	1215	5481
507	25.3	25.5	31	76	157	753	1411	24	24.3	34.3	88	422	1427.5	12395	21	26	37.5	81.5	229	1471	7360	48	41	61	103.3	209	918	3882	63	43	93	65	132	821.8	4541
508	24	22.3	28.8	77	315	1165	1515	26	25.3	33	76.5	532	1567	7971	24	27	35	108.5	316	1915	5888	46	38	55	114	363.5	1616	5059.8	41.8	44.3	89	74.5	287.8	1420	5126
509	25	24.3	31	70.5	310	1233	1741.3	24	25	36	92	408	1435	10885	23	26	37	85	274	1678.8	6578	42	47.5	46.3	120	270	1054	4818	43	36	63.8	53.5	161	1267	5378.3
510	29	27	33	65	129	412	680.8	25	27	32	80	281.8	645	6391.8	24	28	36	78	153	782	2716	45	43	63.3	115	179	573.3	2219	47	55.5	88	74	121	499	2669
511	25	26	47	111	517	1214	1456.8	24.3	30	34	120	1372.8	1707	10390.5	24	26	37.5	126.8	572.8	1871	4918	32	35	45	88	560	2379	4956	38	34	51	72	217	1029	2420
512	24.3	25	27	57	110	430	796	25	26	35.5	67	268	770.3	8091.5	23	26	37.3	76	149	823	3678	34	37	47	77.5	141	670	2894	37	41	47.3	52	85	675	4100
513	25	24	32.5	71	111	225	226	26.3	24.3	31	66.3	169.5	303.8	2219.8	25.3	25.3	36	70	109	292	939	34	32	49	71	139	258	717.3	40.3	41	44.8	48	80.5	197	690
514	26	27	31	51.3	94	264	468.5	23.3	27	32	68	209	449.3	4960	23	27.3	36	69	118	450	1777	41	34	45	76	113	260	846.8	43	39	49	57.5	83	297	1330.3
515	24	25.3	27	57	111	202	315	26	26	33	74	189.5	292.5	1770	24	27	36	75	116	341	902.3	38	26	43	77	138	279.8	673	35	36.5	40	55	89	247	877.5
516	22	24	28	73	251	601.8	673.3	25.3	25	32	106	655	1512.5	3985	23	26	45	161.3	619.3	1480	4096.3	34.3	36.5	52	96	587	1809	3126	39	39	54.3	91	266.3	720	2262
517	24	26	31	57	155.5	537	842	25	25	34.5	70	336	930.5	8897	23	27.3	36	76	165	856.8	4224.5	45.3	31	64	100.5	175	724	2847	46	49	69	68	120.5	649.8	3496
518	25	25	33.3	127	822	2569	2669	27	25.5	51.5	160.5	1370	3950	16405	23	30	40.3	166	852.3	3882.3	11162.5	36.3	32.3	52	105	393	2166	7080.3	43	36	57	83	258.3	2003.8	7165
519	24	27	30	67	191	1080	2039	25	24	32.3	85	435	1829	14203	24	30	31	83	266	1961.8	9854.3	46.5	42.3	49	99	246.3	1123.5	4963	53	44	77	62	110	1199.8	5858.5
520	24	23.3	28	75	212	817	930	26	26	31.3	98	481.3	1261	9477	25	28	43	76	374	1327	4451	39	43	37.3	91	273.8	1205.8	4126	43	42	58	70	160	1090.3	4633
521	24	24	26	77	319	1464	1690.8	23.3	24	32	93	636	2281	15399	24	26	45	103	425	2469	9582	39	44.3	50.5	110	312	1960.5	7316	43	42.3	74	70	174	2171.3	7159
522	24	23	31	67	140.3	562	744.3	21.8	26	40	72	295	946	7572	24	26	35	74	193	996	4146	44	35	49	93.3	198	846.8	3434	39	50.8	59	64	113	710	3843.3
523	27	24	29	67.5	147.5	507	732	27	28	34	78	325	888	7975	23	27.3	34	85	177.3	917	3582	42	48	56	121	165	693	2526.8	61.5	43	103	72	126.8	626	3013
524	24	26	31	166.5	1042.5	2749	2947	26	24.3	43	164	1852	4775	17720	21	26	48.3	191	989	4762.3	12485	41.5	39	57	104.3	476	2382	8398	43.3	45.5	60	86.3	314	2197	7277.3
525	25	24	27	65.3	203	878	1649	25	29	32	85.3	441	1788	13792.8	23	28	35	83	282	1718	8728	50	46	58.5	114.8	208	954.3	5078.8	52	41	69.8	64	165	1014	5794
526	27	26	29	70.3	269.5	1420.8	1889	25	28	31	75	701	1784	13799	24	25	34	88	360	2125	7283	30	33.8	38	77.5	278	1555	6029	38	40	54.5	64	265	1689	7011
527	26	23	36	85	392	2035	2300	29	25	35.3	111	750.3	2954.3	17623	23	27	29	102	495	3233	11976	38	34	48.5	99	337	2333	9000	41	34.3	66.5	79	252	2916.5	8301
528	26	24	31.3	69	166	738.8	1036.3	25	27.3	33	83	352.5	1318	11425.3	24	29.3	33	91	222	1155	5753	35	37	51	91	188	960	4450.8	37.5	36	59	64	136	924	5705.3
529	25	26	32	103	551	1948	2661	24	27	32	161	1519	2508	15835.8	24	29	39.8	143	714	2954.3	9227	36	37	54	111	519	2078	6613	38	34	59	76.5	273	2112.8	5839
530	25	24	31	62	159	764	1398	21	28	36	72.3	341.5	1114	12201.5	24	26	30	75	184	1161.3	5415	35	36	45	85	184	940.3	4574	42	50	45	53.5	139	1082	6367
531	23	24	29	57.3	137	654.5	1070	27.3	26	30	72	315	1026	10816.8	23	27	36.3	62.5	176	1183.5	4993.8	38	33	42	78	170	767	3835	34	37	52.8	48.5	118.5	849	4974.3
532	24	22	30	96	623	2698	4870.8	24	24.3	32	145	1166	3990.5	21097	24	29	36	129	774	4230	14176	36	32	42.3	101.5	500.8	3120	11355	37	38	54	101.3	463.3	3948	11060
533	24.3	24	36.3	97	429	2556	3878.3	26	26.3	37	115	859	3562	19921	23.5	26.3	32	107	578.3	3940	13991	35	35.5	40.8	75	387	2723	10736.8	38	35	63	81	294.3	2989	9258
534	24.3	25	28	73	510.3	2574	4043	26	26	34	108	841	3588	20954	23	25.3	33	112	611	3752	14403	42.5	37.3	46	102.5	406.3	2823	11253.5	40.3	46	55	83.5	307	3088.5	10628.3
535	26	28.5	32	179	1382	4926	7035	25	27	39	240.8	2443	6473	25869.3	23	30.5	50	268	1671	7515	18531	36	31.3	45	151	1109	5874.8	14671	36.3	35	65	136	793.3	6838	13150
536	24	25	28	142.8	965	4196.5	6104	26.3	26	40	169	1816	5829	24318	23	26.5	45	192.8	1238	6601	17950.8	39.3	35.3	49	111	779	4759	13917	43	39	64.3	97	486	5009	11279.5
537	25	25	30	143	1025	4525	6056	25	27	38	202	1964	6326	25573	23	26	41	186.5	1445	6626	17975	41.5	35.3	43.3	107	806	5417	13735	37	36	59	122	493	5724.8	12873
538	24	33	47.5	405	3296	7658.3	10281.8	23.5	29	60	547	5846	9521	28851	23	28	65	602.5	3258.3	11691	22970	40.3	36.3	56.3	202	2623	8611	17350.3	43	52.8	97	265	1504	8383	14574
539	24	24	55	432	3384.8	8036.3	9479	25	26	58	501	6262	10885	28799	23	39	88.5	744.5	3443	12299	23244	36.5	40	65.5	251.3	2747.5	8857	17529	43	48	68.3	221.5	1229	7515.5	13497
540	25	26.3	44	409	2988	7573	9337	26	26	50	543.3	5148	9934.3	29189	22	30	77	517.8	3447	11381	22482.3	34	48	48	224	2191	8533.8	16697	41	34.5	84.5	244	1234.3	7958	14992
541	26	25	48	219.5	2053	5015.5	7496.5	27	31	44.3	268	3118.5	6509.5	24101	23	28	54	324.3	1817	7747.5	17956.3	35.3	32	49	136	1469	5897.8	14363	35	31.5	63	150	802	6123	12744.3
542	29.3	23	39	230.5	2170	4711	8058.3	28	25	42	276	3381.3	6708.3	24235	22	28	48	343	1814	7754.8	17334.5	29	30	45	147	1451	5995	13740	34	39	52	158	728	6067	12398
543	28	24	38.5	206.8	2159	4777	7632	25	28	42	324	3142	6572	24371	22.3	26	55	313	1813.3	7800.8	17435.8	36	30	44	149	1470	5823	14094.8	36	39	49	151	786	6196	12647
544	24	26	33	102	886	1726	3081	25	24	36	125	1259	2156.8	12287	22	27	38	142	597	2868	7663.5	34	33	45.3	89.8	564	1930.8	6025	38.3	33	48	84	271	1691.5	5920
545	24	26	32	72.5	444	1107	2340.5	23	24	35	79	718	1512	11266	21	27.5	34.3	87	297	1836	5873.5	34	31.3	39	64	331.8	1424.8	5002	39	31	40	52	181	1204	4973
546	25	23	26	73	414.5	977.8	2672	24.3	25	30	74	551	1571	11143.3	21	26	32	70.8	293	1777.5	6486	36	32	43	62	295	1424	5771	37	30.3	47	65	187.8	1539	5604
547	26	23	31	56	187	639	1520	22.3	24.3	32.3	70	559.3	1004	9727.3	25	28	32	60	220	942	4247	37	31	35	56	198	1067	3596	42	34	41	61	96.3	918	3413
548	25	24	29.3	52	104	206	526	26	27	32	62	158	339	4993.8	22	25	34	53	95.3	393	2077	40	28	37	56	109	334	1712	32	34	43	53	68.3	290	2100
549	25.3	26	25	61	114	423.8	1049	25	25	30	59	222	725	8036	21	29	34.3	60	139	801	3918	35	45	41	70.5	139.3	666	3493	46	38	45	57	89	667.5	3938
550	26	24	25	40	84.5	135.8	266	24	27	30	45	116	223	3323.5	22	24.3	33	44	72.5	259	1099	30	35	40.5	51.3	70	201.5	772	33.5	35	35	43	55.3	136	1087
551	25.3	23	28	46.5	82.3	154	382.5	26.3	30	28	60	113	258	3730	22.3	25	28	51	85	291.5	1426.8	32	29.3	39	48.5	74	236	1090	34	33	38	40	52	209	1558.5
552	25	23	30	47	64.3	129	257	25	27	33	41	87.3	197.5	1490.5	23	25	34.3	56	60	221	674	37	39.3	48.5	64	83	186	558	35	29	34.5	45	63	151	727
553	25	24	25.3	40	68.5	76	118.8	24	27.3	27	41	92	113	957	22.5	25	28	49	61	141	294	34	33.3	45	59	63	113	154.5	34	32.5	36	41	66	86	244.3
554	23	23	27	41	70.5	87	122	25	26	32	47	96	111	338	22.3	28.3	33	53	63	122.5	216	31	32	40	58.3	77.3	121	208.5	34.3	33	31	44	59	76	181
555	24	23	29	48	111	187	281	25.8	28	33	54.3	154	289	1007	23	25.3	28	67	117.3	325	853	33	28.5	40	63	148	470.8	842.3	32	36.5	37	51	87.8	389	950
556	24	24	28	39.3	69.5	158	244	25	26.3	29	54	140.3	187	2954	24	27.3	33.3	49.5	88	225	948.3	35.5	57	48.5	81	80	204	671	42	36.3	60	53	59	220.8	1118.3
557	26	22	27	61	317	1171	1909	26	27	26.3	72	597.3	1722.3	10647.8	24	25.3	34	81	268	1432	5620	32	44.3	43	68	178.8	883	3444	41	36	61	56	97	900.3	3867
558	25	24	26	56.3	166	468.5	943	31	28	31	94	478	851	8185	24	25	36	77	268	805	3594	36	41	50	95	151	621	1607.5	43	36	65.3	60	92	650.5	2481
559	25	23	27	41	62	122	194	24	27	32	47	115	182	2471	22	26	27	47	85	214	695	33.3	42	43	61.3	88	174	547	34	41	46	45	62	158	773.3
560	26	25	31	43	117	333.3	740	25	25	33	57.8	192	577	7168	22.3	28	31	51	113.8	641	3042	47.3	44	53	126	155	508.5	2079	56.5	41	98	65	92	489	3008
561	25	24	26	54	109	367.3	782	24.3	26	31	66	336	759	8063	26	26	28.3	78	146	709.8	3587	36	46	54	103	123	499	1441	39	36	53	56	81	429.5	2129.3
562	25	24	28	42	133	422	920.3	25	26	29	57	250.8	577.5	5371.3	23	25	34	62	183	770	2266	35	38.5	42	60	136	592	2298	42	34	58	42	80.3	597	2405
563	25	24	30	61.3	209.3	690.8	1512.5	25.3	26.5	31.3	65	274	969	8815	22	24	29	67	147	949	4582	42	48	55	84	167	712	3975.8	41	37	65	49	85.3	679	3789.5
564	25	26	24	46.3	98	178	279	23	28	31	52	148	247	2338.5	22.3	33	28	56	90	319	988	43	39	51	90.3	108.3	246.3	893	40.3	38	69	52	70	215	936
565	25	23.3	27	54.3	215	474	760	26	24	32.3	71.8	569	687	5642.5	22.3	26	34	62	183.5	822	2082	30	31	39	60	206	1113.5	2664.3	30.3	40.5	34.8	45	73.3	497	990
566	24	23	26	39	71	177	382	25.3	25	32	44	123	271	4058.3	21	25	31	55.3	82	308.3	1389	31	29	37	51	79	286.8	776	33	35	40	42.3	59	247.5	1374.5
567	25	22	32	47	69	103	138	26	26	30.3	49	89	118.5	632.5	22	24	29	60	60	124.5	290.3	32	29.5	35.3	56	76	124	256	38	32	43	50	58	94	252
568	25	25	24	40	70.3	94	179	25	31.5	32	42	105	123	1262	26.8	24	30	46	64	172.3	437	32	29.5	39.8	63	72	113	232.5	35	35	41	45	63	81	247.8
569	24.3	23	29	42	72	117	174	26	28	32	46	106	132.5	602	24.3	26	31	52	75	154	332.3	33	27	43	56	72	160	281	42	42	36	48	59	126	246
570	24	21.3	26	49	141	232	366	26	25	32	49.5	267	632.5	2028	22	24	28	79	214	637	1979.5	35	31	41	66.3	202	783	1677	36.3	46.8	44.3	55	88	380	1001
571	25.3	25	27.3	49	91	193	448	26	25	35	47	167	381.8	4021	23	28	31	68	87	328.8	1365	38	38	47	68.5	90	295	1046	44	47	57	48.8	68	302.3	1250
572	25	24	31	61	390	1066	2373.5	24	28.5	34	62	519.5	1925.8	10860.3	25	26	29	89	280	1709	6257	39	46	46.3	63.3	145	881	4174	44	43	55	50.3	70	929	3664.5
573	25	23	28.3	56.3	129.3	412.5	1272	24	26.3	31	50	211	809	8190	23	28	33.3	59	102	813	4707	32	36	46	61.8	97	483	1934.5	44.5	35	57	48.5	53	400	2059.8
574	24	23	29.8	56	100	300	434.3	28	28	30	51	218.5	437	3867	24	23.3	26	53.3	120	460	1647	39	38	44.3	59.3	115.3	455	1540	30	33	46	51	64	392.3	1690
575	24	23	28.3	50	160.5	529	895	25	27	32.8	57.8	259	905	8652	24.5	25	27	49.5	132.8	869	4172	43	37	41	74	117	768.3	3451.8	33.3	32	56	51.3	65.3	758	3462
576	24	24	24.3	46	87	195	439	26	26	30.3	43	156	322	2881	21	24.3	27.5	53.5	82	374	1478	42	38	51	62	113.3	298	1203.8	45	38	52	45.5	69	307.3	1272
577	25	22	25	40	67	163	303	25	27	31	48	122.3	306.5	2616.5	24	24	30	47	84	291	1063	44	42	44.3	100	84	246	700	50	39.3	71	55	72.3	223	791
578	25	25	31	65.3	524.3	1132	2251	24	26	29	85	633	1931	11221	21	26	32	93	331	1946	6604	31.3	39	39	61	165	960	4328	33	33	52	47	74	854.3	3633.3
579	25.5	24	26.3	43	134	283	730.8	28	25.3	33.5	55	209	605	6097	22	26	30	54	114	645	3307.5	37.5	39	42	63	97	355	1482	40	37	55.3	42	65	295	1652.3
580	26	25	26.5	44	164	446	840	25.8	29.3	27	53.3	301	558	6270	24.3	30	31.3	56	144.3	633.5	2434	34	33	41.8	59	105.5	497.8	2076	42	31	38.3	44	74.3	566	2513
581	24	26	29.3	57	194.3	794	1898.3	25	26	32	63	329	1294	11637	23	26	33.5	76.3	202	1418.8	6447	41	39	35	72	155	965	5094	40	47	56	50.3	69	995	4387
582	24	24	29	47	87	219	513.5	25	27	33	53	164	425	4400	22	25	31	53	104	397	1825	43	39	53	68	95	316	1333	36	48.5	49	44	70	321	1793
583	26	25	29.3	58	228	758.3	1507.3	25	25	29	72	654	1088	9779.5	23	26	33	74	225	1200	4327	35	35	49	66	168	887	3343.3	32.5	41	41	49	76	912.8	2621.5
584	24.3	23	26	39.5	100	294	566	25	31	32	54	220.8	401	5022	23	28	27	55	104	412	1603	30	37.8	41	59	92	313	1409	35.3	35.3	72	53	64	369	2087
585	26	26	27	54	100.8	247.5	509	28	27	27	59	164	381	4364	22	26	32	60	95	375	1359	32	28.8	41	56	96	280.5	1188.8	44	40	36.5	45	64	290	1546.5
586	24.3	23	29.5	63	328	1145	3508.5	30.3	27	33	85	466	1687	14606	21	26	36	79	281	1705.8	7951	35	25.5	45.3	59.5	175.3	1376	6982	34	32	49	46.5	101	1596	6501
587	26	23	31.3	59	235	910	2470	26	27.3	33	80.3	379.3	1484.8	12674.8	21	24	31.3	62	215	1606	7390	32	38	37	62	168	1054.3	5867	34	40	37.5	46	102	1088	4668
588	25.3	24	23.8	57.5	223	954	2402	26	26.8	39	70	441.3	1454	13379	24	25	33.3	82	286	1496	7481	38.5	32	53	58	191	1280.8	6138.3	37	42	46	42	91	1223.5	5702
589	25.3	22	27.8	78	491	1986	5278	25	27	34.5	85	796.3	2611	17860	24	26	32	106	420	2966	11667.3	33	32	40	75	257	2320	9335	29	40.8	40	66	150	2714	7641
590	25	21.3	28.3	60	377	1710.5	3841	27	27	28	86	653	2473	17581	22.3	28	28	96	359	2406	10922	36	35	41	63	227	1804.8	8494	37	32.5	37	53	101.3	1871	6005
591	25	25	31	61	381	1886	4804.8	25.3	29	35	103	658	2555	18156	23	25	35	84.8	389	2600	11587.3	30	34.3	43	64	267.5	1956	8886	38	37.8	49	51.3	118	2265	7582.5
592	23	24	32	132	1558	3490	8571	25	28	31	160.3	2068	4814	21721.3	23	28	43	161	934	5204	15535.5	39	30	49.8	79	638.3	3745	11638	33	39	46	67	208.3	4284	9078
593	28	26	32.3	168	1473	3644	8136.8	24	26	32	158	1961	5367	21756	24	25	41.3	181	992	5808	16246.5	36	34	50	104	660.5	3907	11753	37	33	44.8	72.3	202	3948	8348
594	24.3	24	29	131	1287	3588.5	8218	24	27	33	170	1806.8	4722	22422.5	24	27	36.3	145	858	5079	15390.8	35	38	40.5	75.5	536	3828	11492	38.3	38	49	62.5	160	4263	9454
595	25	23.3	31	78	631	1264.3	3347	25	27.5	30	91	838	1764	11851	24	29	35	88	366	2019	6342	33	31	39	57	258	1385.3	5367.8	36	35	35	60.3	78	1654.8	4240
596	24	23	29	64	569	1276	3157	28.3	28	29	91	831	1613.3	11720	24	25.5	28	92.3	334	1978.5	6253	30	27	45	56.8	282	1468	5145.8	31	37.3	39	50.5	85	1627.3	4196
597	24	25	28.5	81	590	1236	3212	25	27	28.3	82.5	830	1734.8	11668	22	24	34	90	366	1916	6253	31.3	34	45	56.3	282	1302	5141	30.3	36	39	49.8	87	1574	4033.3
598	25	23	26.3	42	89	210	656	25	29	32	51	216	283.5	4087.3	24	26	28.3	54	107	313	1307	28.5	30.3	37.3	43.5	88	309	1041.3	34	32	36	39.5	55	248.3	991.3
599	26	24	27	44	73	113	312	25	27	29	45	106	148.5	2108.5	24	28	32	59	201	179	571.8	27.3	26	39.5	45	86	120	464	30	40	30	43	53	126	515
600	24	23	25	51.8	95	171.5	500	24	24.3	30	48	134	271.5	3646.5	27.5	26	28	49	207	304	1100	31.3	26	41	51	84	231.5	1003	36	36	30	43	59	197	1059.5
601	25	25	25.3	38.5	68	100	170	24.3	25	27	44	97	115.5	1063.8	23	26	26	47.5	72	144.3	354	29	29.3	38	43	61.5	119	241	33	42.8	35	43	79	86	220
602	26	22	26	35	61.3	92	150	25	26	28	45	79.8	96.3	827	24	25.3	28	45	53	123	260	28	33	40	42	60	100	159	32.3	35	33.3	48	43.5	75	239
603	23	22	26	42.3	67	89.5	139.5	25	27	29	45	81.3	97	478	22	26	26.5	47	55	113	245	32	30.3	34	38	57	86	175	32	32	32	40.5	48	66	229
604	25.3	23	27	46.3	54	67.5	78	23.3	28.3	32	34	61.3	79	171.3	23	25	26	46	61	80.8	107.8	32	28	36.3	40	60.5	69	96	32.3	33	32.8	37	48	56	131.8
605	25.3	24	26.3	32.3	47.3	57.3	72	24	27	29	37	63	68	137	22.5	25	27	37.8	51	88.5	107	31.5	29	37	40	53.8	67.8	80	35	44.5	40.3	35	59.5	52.3	131.3
606	24	24	27	42	61.8	79	132	23.3	26	29	44	71	88	232	22	25	27	47.5	53	98.5	179	35	32	35	36.8	71	109	163.8	31	37.5	28	37	54	104	208
607	24	23.3	27	40	50	67	86	24	26	27	40	70	60.5	352	22	25	26.3	38.5	46	90	130	31	43	36	43	59	65	98.5	33.3	34.8	32.3	37	46	61	105
608	25	24	25	43	109.3	231	490	26	29	27	36	145	280	2880	23	26	28.3	35.5	80	253	877	35	28.5	38	52	64	170	358.5	34	39	42	41.5	50	162	393
609	26	22	25.3	43	46	101	167	24	26	28	38	89	92	1155	24	27	27	41	54	137	355.8	30	30	35	48	63	103	127	29	40	30	38	68	90	149
610	27	23	28.3	30.3	43	67.3	93	25	26	27	35	62	62	306	24	25	25	40.3	43	76	116	28.5	34	32	42	48	67.3	97	29	34	38	42	72	55.5	109
611	26	23	25	33	57	104	143	25	28	29	31	92	99	1563	23	26	27	37	48	122.3	310	38	46	42	58	51.5	122	170	35	31	53	40	51	100	184
612	25	24.3	29.5	36	65	128	365	24.3	26	30	42.5	103	123.8	1542	25	23.3	28	36	55.3	204	555	29	35	37	55	63	127	241	33	42	41	35	45	127.3	275
613	24	22	26	29	60	104	238	23.3	25	27	35	69	90	1015	25	25	27	33	48	133	328	31	31	45	46	53	127.3	300.3	37.3	35.5	34	33.5	43	132.5	305
614	26	23	24.3	32	94	187.8	362.8	25	26	27	34	107.5	185	2694.3	26	24.3	27.3	46	60	223	860.8	31	33	45.3	47	72	181	672	36	37	44.5	38	45	192.3	508
615	25	25	28.5	34	43	62	133.3	26	26.3	27	33	63	66	463	24	27.3	27	34	41	101	200	33	32	43.3	48	54	71.3	170	31	34.3	39	33	48	68.3	158
616	25	24	26	37	78	114.3	197	26.5	27	28	34	104	101	1161	23	25	29	31	67	140.3	292.8	28	30	38	31.5	55.5	206	384.8	31	31	36	39	33	107	121.3
617	25	23.3	24	29	40	67.3	92	27	25	28	28	67	60.3	558.3	21.5	24.3	26	34	43.3	82.3	175	31	32.8	41	36	48.3	74	107.3	37	29	34	33	42.3	59	89
618	28	22	24.5	29	40	55	62	24	28	28	30	43	49	140.3	23	25	27	33	40	66	94	30	27.5	38	40.8	46	55	74.8	33	29	30	33	37	54	56
619	24	26	26	31	36	53	59	25	26	28.3	35	46.5	45	163	23	25	28	34	37	49	102.8	30.3	29.3	41.8	33.5	39	50	77	35	31	29.5	28	39	45	66
620	23	23	25	36.3	40	55	78	27	27.3	27.3	27	52	41	152	23	25	25	27	33	54	95.8	30	28.3	40	34.3	41	56.3	79	29	34	31	34	39	47	66.3
621	24	23	26	34	41.3	72	105	25	28	30	31	78.5	108	370	24	25	29	29	60	127	278	28	32	42.8	44.8	58.8	141	198	34	33	33	34	36	98	168
622	25.3	23	26	28	32	55.5	83.3	26	25	27	26.3	59	57.3	541	24	23	27	31	38	78	153	33	28	40.5	39	43	70	103	31.3	32.3	34	31	34	64.3	92
623	24.3	23	26	30	102	201	409	25	25	27	31	123	316	3151	24	25	26	36	73	353	1179	32	34	41	46	58	160	581.3	29	30	40	34	39	169	513.8
624	24.3	24	25	35	40	90	199.8	25	28	28	33	110	132	2117.3	24	24	28	36	41.5	153	598.5	39	31	31	47	40	77	130	32	30.3	38.3	28	46	90	127
625	24	24	25	33.5	40	58.5	106	25	25.3	26	28	64	61.3	564	23	27	26.3	30	38	81	224	29.3	32	39	35	46	69.5	154	29	28.3	35	31	41	62	157
626	26	23	26	27	41.3	114	172	23	27	28	28	87.5	139	2165	28	24	26	28	41	167.8	738	28	29	38	40	39.5	150	216.5	33	32	38	34	54	144	209
627	25	24.3	24	28.3	33	78.3	115.8	25	25	28	29.3	55	69.5	534	22.5	24	27.3	26	39	67	249	31	25.3	39.3	36	42	66	196.3	28	27	35	41	57.3	58.8	189
628	24	24	26	26	35	55	85	24.3	27.3	26	27	41	49.3	225	22	24	25.3	27	32	59	127	32	37	38.3	53.5	50.8	48	89.5	38	37	54	34.5	60	55	84
629	24	21	25	33	94	229	318	27	28	26.3	27	162	350.3	3372.8	25	24	26	32.3	76.3	398.3	1255.8	34	29	41.3	37	53	187	492	32	36	36	32	62	157	364
630	23	23	27	27	36	66	108	25	27.3	26	34	63	63.8	756	23	24	26.3	30	43	93.3	291	36.3	33	38	44	47	61.3	104	33	32	38	31	46	65	121.3
631	25	23	27	28	51.5	106	228	27.3	27	28.5	31	65.3	80	1217	25	25	27	27	46	110.5	326	33	30	36	37	44.8	89	274	34	32	33	30	45	107	313
632	26	23.3	23	33	58.3	188.5	353.8	24	28	24.3	37	120.8	270	3530	21.5	25	27	34	54	315	1181	37	34	42	40	50	193	750	35.3	33.5	33	31	36.3	224.5	782.8
633	24	21	24.3	28	34	75	91	25	26	28	32	54.3	78	461.3	23	25	28	33	44	81	204	31	31	46.3	42.3	43	62.3	125.5	31.3	31	38	29.8	37	53.3	118
634	23	24	23	27	49	139	179.8	24	26	27.5	29	117.5	108	1445	25	25.3	27	28	47.3	150	400.3	32	27.5	37	39	45	108.3	240	30	32	34	35	41	122.3	159
635	24	24	26	27	34.5	71	95.5	23	28	27	27	61	60.8	627.8	24	26	30	30	34	72	153	33	29	31	34	37	63.3	116	31	33	35	33.3	34.5	54	127
636	24	24	25	28	35	68.5	88	23	28	29	26	50.5	60	488.8	24	27	28	29	37	62.8	165	31	30	35	36	40	47	109.3	30	28	37	34	31	50	119.8
637	26	22.5	26	33	68	195	632	24	27	28	27	156	275	4554	21	24	27	34	65	369	1302	32	32	34	38	66	279	1329.8	29.5	30	35	33.8	37.5	302	1101.3
638	26	24	25	26	62	189.8	457	26	27	27	28	125	255	3382	25	25	26	31	61	293	1241	30.3	32	34	33.3	48	185	887	33	31	36	41	38	173	688
639	24.3	24	25	30	60	192	419	24	28	29.3	28	116	262	3765	23	26.3	29	38	54	287	1341	30	34.3	37.5	37	53	234	985	40	36.5	35	37	42	208	828
640	26	22	23	34	124	433	1443	23	26.3	27	41	201	648.5	7249	23	24	27	44	85	737.3	2845	30.3	32	38	40	93.5	560	2817	38	34.5	34	28	38	649	2057
641	25	24	23	36.3	103	333	919	23.3	27	28	39	171.3	485	6426	22	25	26.3	35	94	554	2537	31.3	26	42	42.3	71.3	435	2099	34	33	30.3	32	40	346	1180
642	25	22.5	25	28.5	101	393	776	24	25	29	34.3	187	497	6538	32	25	25.3	38.8	79	562.8	2489.3	34.5	29	38	45	76	436	2007	31.3	35	34	27	35	436.3	1472.8
643	24	22	24.3	47.8	276	799	2783	26	26	27.3	40	425	1129	9702	23	25	28	51.5	154	1351	5124.5	30	30	36	54.8	134.5	837	3929.8	32.3	32	35	35	49	859	2556
644	26	23	26	49.3	264	834	2047	25	25	29	44	484	1173	9891	25	24.3	28	61.5	158.8	1299	5422.3	30	30.3	37.5	38	135	853	3941	39	29.3	35.5	32	80	875	2341
645	24	22	27	47	279	768	2640.3	27	30	27	51	386	1190.3	10133	22.3	24	25	49.3	167	1255	5166.8	27	28	33.3	38.5	126	880.5	3817	41	41	36	32.3	54	957	2860
646	24	23	24	31	105	176	567.3	26	30	27	36	122	237	3263.3	24	26	27	36.3	61	314	1031	31	26	33	38	56	188	711.3	28	28	34.3	33	57	216	531
647	24	23	25	32.5	102	205.5	534	26	28	27	31	136.5	203	3152	24	25	27	39	63	294	885	31	30	34	35	50	174	648	33.3	29	36	31	63	212	555.8
648	25	24	24	35	107	183.3	607	24	27	28	41	129.3	207	2906	22.5	26	27	32	57	269	904	34	30	44	37.3	51	182	595.8	30	29	29	31	35	204	460.5
649	24	22	24	29	39	61	116	27	25	30.3	29	53	57	576	21.3	26	26	29.8	38.5	77	189.8	29	32	41	31	34	61	126	33	44	28	35	35	62	126
650	24	24	24	29	36	58	76	24	26	27	26	45	45.5	158	24	25	28	28	48	57	93	33	33.3	41	36	42	47	80	33	29	31	30.3	31.8	41	99
651	24	24	26	27	33	61	82.8	24.3	28	30	27	57.3	53	271	24	26	27	27	38	70.8	130	30	35.5	36	32	40	61	93	33.3	32.3	32.3	31	34	50	97
652	25	22.3	25	27.3	30	52	59	24	28	26	29	47	41.3	106.3	26.3	25	25	31	38	50	75	36	32.3	33	31	40.3	48	69	33.5	28	30	33	34.8	42.8	51
653	24	24	22.3	31	39	49	57	24	27	27	39	50	48	99	23	24	28	33	40	66.3	81	29	28	33	35	42	53	68	37	30	29	33	35	43.3	52
654	26.3	24	26	29	40	59.3	67	25	28	27.5	31	52	59.8	126.5	23.3	25	28	31	46	64.3	98.3	30	30	34	32	47	55	89	32	31	31	32	34.5	64	77.5
655	26	23	26	29	35.3	55	65.5	26	27	25.3	32	52	47.3	110	22.3	24	26	32	42	71	87	30	29	36	42	47	49.5	66	37	30	32	31.8	34	56	57.3
656	26.3	25	27	34	42	67	86	25	27	28	32	70	65.3	352.5	24.3	24	29	32	47.8	95.3	142	34	34.3	36.3	33	51	76.3	99	31	38.5	36.5	31	40	62	79
657	24	22.5	26	29.3	44.3	60	63	25	30	30	32	58	59	182	24	26	26.3	36	50	84	95	34.3	32	36	40	52	66.3	82.5	33	27	31	32	39	51	64.5
658	25	22	24.5	27	36	56.5	58	23	28	26	29	53	51	114	27.3	24	28	34	46	92	78	30	30	33	36	45.5	52.3	72.8	35	33.3	30	30	38	45	55
659	25.3	24	22	32	43.5	64	76	23	26	26	32	63	50	196	24	26.3	25	33	47	78	101	37.3	37	42	43	56	63	109	38.5	36	46.3	38.8	42	56.3	67
660	25	23	24	31	41.3	68	128	26	27	30	31	78	65.5	309	22.3	23	27	38	44	78	163	30.3	32	37	41	50	79.3	133	39	34	36	28	43	56	99
661	26.3	24	25	31	45	63	90	21	31	29	30	53.3	48	172	23	25	25	28	42	58.3	104	32.5	27.3	37.3	31	43	60	84	31.3	32	32	32.3	36	43	79.3
662	26	21.3	25	32.3	55.5	80	108	24.3	27	26	33	82.8	58	346	24	25	26.3	35	48	91	155.3	36.8	28	39	58	63	84	128	34.3	33	34	31.5	45	66	86.8
663	24	24	25.3	29.3	38	61	74.5	25	27	26	29	55.3	47	137	24	27	27	31	52	63	88	33	31	43	43.3	51	55	83.8	37	30	38.3	30	43	49	61
664	28	24	25	34.3	44	61.3	77	25	27	29	30.3	56.3	51	187	25	25.3	27	28.3	50.5	61	94	26	28	42	33.3	42.5	51	84	31	30	30	37	34.3	53.5	60
665	24	24	27	29	38	57	58.3	26	26	27.3	28.3	50	48.5	109	24	23	27	31	49	63.5	93	29	30	33	34	53.3	52	80	34	31	31	28.3	33.3	47	62
666	24.3	24	24	29	42	70	72	24	27	25.3	29.8	56	53	96.3	23	25	26	29	43.5	65.3	97.8	32	30.3	38.3	34	42	59	74	35	34	32	38	38.3	48	56
667	24	23	26	34	39.3	60	59	25	27	27	35	47	55	110	23	25	26	33	43.8	57.8	106	35	30	33	32.3	41	58	65.3	32	32	38	33	41	43	51
668	23	22	24	32	41	56	71	24	27	30	32.3	48.5	60	97.3	24	25	28	39	46	60	86.3	135	32.5	41	38.3	50.3	57	70	30	29	31	31	36	43	55
669	23	24	24	33.3	43	59.5	68	25	27	30.3	31.3	52	65	128.8	21	25.3	26.5	36.8	47.8	81	109	34	29	31.8	36	56	76	91	33	31	29	35	40.8	50.3	63.5
670	26	22	25	29	44	63.3	85	26.3	26	29	30	56	61.5	116.8	24	24	26	35	46.3	65	91.3	31	31	37	38.3	52	53.3	71	31	36.3	35.5	37.3	33	52.3	63
671	24.3	23	23	35	47	84	135	25.3	28	28	36.3	61	79	581	24	24	25	35	51	99.3	173	33	29	38	39	52	68	106	35	28	40.5	36	42	51.3	82
672	25	24	25	31	43.3	63	94	24	28	27	33.3	74	55	186	23	25	24.5	37	43.5	70	96.5	38	31	42	42	60	67	83	34.3	34	33.3	38	38	46	56
673	24	22	23	29	47	58	69	25	26	27	29	56	57	120	23	24.3	25	31	48	69	85	32	29.3	39	36	47.3	61	79.3	34	29	34	30	34	44	65
674	24	24	25	29.3	45	62.3	69	23	26	28.3	28.3	51	55	209	22.3	24.3	26	29	42.5	66	101	31.3	32	37	38	51	62	77	33.8	30.3	32	33	39	45	53
675	25.5	22	24	29	39	60	62.8	24	27	27	30	48	49.5	136	21	25	28.3	31	39	63	79	37	29.3	35.3	41.3	47.3	69.8	78	35	26.5	38	34.5	39	41	71
676	24	24	23	28	41	59	58	23	26	26	30	54	49	97	22	25	27	28.3	35.5	58.8	79	35	32	38.5	48	45	58	72	34	29	49	33	35	41.3	54
677	24	25.3	26	27	45	78	102.8	25	27	25.5	32	46.5	63	322	25	25	25.3	26.3	45.3	82	117	31	29	41	38	42	58	93.3	29	31.3	34	33	37	48	74
678	26	23	25	30	35	54	76	23.3	26	29	27	39	47	113	22	26	25	26.3	36.5	54	84	32	28	43	34	40.3	51.5	62.5	36	31	31	36	32	43	59
679	24	22	24	26	34.8	61.8	73	25	31	26	27.8	43	43	180	24	24	25	29.3	36.5	63	105	33.3	35	41	35	42	55.3	80	34.3	32	33	28	30.5	45	69.5
680	24	24	23	27	37	63	105.3	23	26.3	28	27	58	50.8	320	24	26	25	28	35	68	147	32.3	34.3	36	37.3	43	71.5	96	37	36	32.3	31.3	39	65	101.3
681	25.3	23	25	27	40	49.5	74	26.3	32	27.3	25.3	36	38.3	107.3	23	26.3	25	25	33	49.8	85	31.3	28	34.5	40	46	49.5	65	31.8	32	33	31.3	44.3	47.5	52
682	25	23.3	23	26	31	54	65	27	28	30	27	44	37	144	23	23	27	29	31.5	47	77	33	26	43	32	41	47.5	68	33.8	29	30	34	33	44	52
683	27	24	24	29	36	54	67	23	28	26	26	40.3	38.5	101.5	24	25	26	29	36	50	76	35	27	33	31	40.3	45	59.8	33	29	33.3	31.5	33	41	54
684	26	22	23	30	35.3	57	54	26	29.3	25	28	38	36.3	100	23.3	25	24	27	34	47	77	28	28	36	31	37	50	60	36	27	30.5	39	43.5	41	51
685	25	25	25	27	38	36	88	25	25.3	29	25.3	38	42.3	331	23	25	27	25	34	62	133	29	33.3	35	36.3	45	46.5	86	33	31	29	28	35	58	96
686	26.3	21	22	27	31.3	48.3	77	24.3	26	27	27	38	40	203.5	23	23.3	27	26	33.3	50	109	33	32	37.5	29	40	56	65	37	30	31	32	35	40	78.8
687	24	23.3	26	24	31.3	36	75.5	26	25	25.3	26	34	37	237	22	23	25	26	32.5	54	107.8	34	27	41	30	35.3	41	73.3	32	33.3	32	32.3	32	39.3	74
688	25	24	23.3	29	36.3	71	186	23	28	24	26	54.5	61	846.5	23	27	27	26	34	83	238	31	31	47	32.3	41	71	190.3	33	30	31	35	41	79.5	142
689	24	23	25	27.3	35.3	66	117	26	28	26	27	55	64	581.3	24	24	27.3	27	34.3	73	153	33	30	37	34.3	33.3	56	94	36.3	35.8	35	29	34.3	58.8	106.8
690	25	22	24	29	37	57	114	23	26.3	30	28	45	65.3	575	24	26	26	28	35	70.3	158	32	29	37	31.3	41	53.8	112	34	30	30.3	32	37	73.3	112
691	26	23	23	27	77.5	128	432	24	25	28	29.3	94	125	2048	25	25.3	25	30	50	208.8	477.5	33	33	37	32	41	118	313	33	31	31	34	32	122.8	295
692	24.3	22.3	24	27	58	115.8	351.8	25	28.3	27	29.3	99.3	157	2293	23	25	27	27	51.3	215	605.3	33	27.3	43	33	44	117	316	38.3	35.3	30	29	36	124	276
693	25	23	23	27	52	124	311	25	28	27	29.3	86.5	117	1916.5	23	31	25	28	36.3	158	461.3	30	26	37.3	35	52	138	298.3	40	32	32	34	38	146	330.3
694	24.5	22	23	27	37	43	94	28	26	27	26	40.3	44	373	22	27.3	27.8	24.3	30	62	126.5	37.3	30	40	34	36	53	80	32	29	30	35	34.8	49	83.8
695	26	25	24	28	38	55	91	23.3	26.3	27	27	50	44.3	372	23	25	26	26	33	53	104.3	30	30	48	33.3	30	47	90	39	42	32.3	34	29.3	57	86
696	24.3	25	26	26.5	34.3	53.3	104	25	27	28	25.3	41	45	331	24	24	24.3	26	34.3	64.3	109	34	29	42	35	37	56	85	35	30	29	36	40.5	61	86
697	26	24	23	26	26	36	44	27	28	27	26.3	33	31	83	26	24	24	26	29	38	55.5	31	34.8	42	36	34	39	48.5	31	32	33	30.3	31	34	39
698	24	23	23.5	28	32	44	51	23	30	27	27	37	40	73.8	26	25	25	28	32	43	59	31	33	36	33	39.3	43	56.5	33	32	30.3	28	31	37	45
699	25	23	24	26	31	44	57.5	25	28	26.3	25	38	45	94	24	26	25.3	26	36.5	52	71	29.3	30.3	37	35	37.5	40	57	34.3	33	31	29	34.5	38	52.3
700	24	23	26	30	28	45	46	25	27.5	26.3	25	33	33.5	78	23	24	27	25	33.3	41	60	32	28	36	31.3	38	40.3	62	33.3	33	30	30	34	37	49
701	24.3	22	24	28	29	37.3	57	24	26	27	26	42	44	101	22	23.3	27	25	37.3	48.3	63	33.3	36.5	41	41	43.5	53.3	70	34	36	32	33.3	35	40	74.3
702	25	24	23	26	26	38	58	25.3	29	25	27.3	40	39	128	23	23	26	27	33	44.3	56	37.3	36	36	33	39	49.3	69	32	31	30	32.3	33	43	52
703	25	22	25.3	26	36	42.3	53	24	26	28	25.3	33.3	37	90	23	24	24	26	33	42	64	30	32	36	31	36	43	53	33	29	33	32.5	36	35	49
704	25	23	25	27	32	48	70	24	28	26	26	43	37	111.5	24.3	24	26	27	35	51.3	69	33	35	40.5	42	42	53.3	72	31	32	43	38.3	35.5	45	54
705	24	21	24	30	45	55	65	23	27	29	35.3	63	46	107.5	21	25	28	30	40.5	60	75	34	30	42.3	33.5	52.3	81.5	92	35	37	33	28.3	45	41	51.8
706	25	24	24	28.3	27	40	58	24	25	25	26	41	39	81.3	25	25	29	27	35	47.3	59	32	29	36	32	45	43	80	31	28.3	33	31	35	38.5	50.5
707	26	23.3	24	32	39	47	55.5	26	26	26	38.3	59.3	47	104	24	25	27	30	38.3	61	77	34	36	40	50	50	80	94	37	33.3	36.5	28	39	47.5	60
708	25	22	25.3	26	33.3	49	59.5	23	26.3	25	27	34	32	87.3	24	24	26	25	33	36	68	34	33	42	34	37	49	65	32	30.3	34	36	47	34.3	54
709	25	22	26	27	25	41	46	25	25	26	26	31.5	33	86	20	24	25	26	31	38	69	35	31	35	34	42	45	48	36.3	30	33	33	30.3	35	56
710	24.3	23	25	26	28	42	54	25.3	27	26	27	35	41.3	91	24	25	26	27	32.3	36	86	32	36	37	34.3	45.8	43	63	29.3	37	28	30	36	32	48
711	24.3	23	25	31.5	27	39	52	23.3	26	28	25	35	38	81	25	24	26	27	30	46.3	65	36.5	31	36	39	36.3	48	65	37.5	34	30.3	32	38.5	38	41.3
712	26	22.5	23	26	32	44	45	23	26	26	25	32	33.3	80	23	24	28	24	35	39	71.3	33	32	34	34.3	35	49	61	36	36	36.3	38.3	36	41	49
713	25	24	25.3	28	30.3	43.5	51	24	26	26	27	42	34.3	82.5	24	24	27	25	34.3	50	83	30	28	35	29.8	45	73	69	34	34.3	35	28	35	39	45
714	25	22.3	23	29	39.5	46.3	55	24	25	29	28	41	42	105	24	22	27.3	26.3	34	51	91	32	32.3	36	36.3	45	52	62	34.3	35	37	37	35.8	38	51
715	24	23	24	27	32.3	43	62	27	26	28	26	37	38.3	94	24	22.3	26	31.5	35	45.3	59	34	27	38	40.5	41	47	65	38	34	33	30	38	38	53
716	26.3	25	22	31.3	32	48	60.5	24	26	27	24.5	43	43	146	23	24.3	25	27	35	55.3	79.5	33.3	31	47	34	39	60	74	40	33	33	31	37	39	55.5
717	24	22	25	31	34	48	63	26	25.3	27	30	48	41	100	23	25	25	34	36	50	71.3	33	30.8	40.5	39.5	45	62	78	32	36	39	36.3	36	42	47
718	24	23	23.3	29	33	51.8	61.5	29	27	28	26	37	38	84.3	23	25	25	33	35	52	85.3	37	29	34	31	39	46	59.8	35	33	33	32	41	42	46
719	24	23	24	27	37	50	62	27	26	26	27	43	42	108	25	25	26	29.3	35	56	77.5	36	30	39	39	43	63	72.5	34.3	36	36	42	34	48	51
720	27	25	23	28	50.3	46	66	25	25	27	28	42.3	43.5	95	22	22	25	27	36	59	75.5	28	31	36	31	46	52.5	78	37.3	33	31	29	37	42.5	65
721	25	22	24	27	41	48	61.3	23	28	26	31	45	41	92.3	23	23	24	30	39	55.3	85	30.3	30	36	35	49	47	60	34.8	33	34	31	35.8	46	53
722	25	23	25	31	39	48	78	24	26.3	25	31	45	52	114	23	23	26	28	43	58	98.5	31.3	31	38.3	39	45	55	77	36	33	33	30	34	48	58
723	25	24	23	29.3	44	57.8	73	26	27	27	30	52.3	44	95.5	23	25	25	30	49	62	83	29	33	45	34	38.3	54	68.3	31	33.5	30.3	30.5	40.8	44	56
724	24	22.3	21	28	37	51.3	66	23	27	24	28	42.3	43	95	23.3	24	27.3	28	40	53	77	32	33	31	36	46	56	69	31	33	34.3	27.3	36.3	39	53
725	25	23	22	28	35	49.3	57	26	26	29	28	40	42.3	104.5	24	25	27	26	35.8	53	73	37	38	39	44	42	55	68	34	32.5	38.3	33	36.5	45.5	60.5
726	26	23	24	25	30	43	55	23	26	27.3	25.3	37	41	104	24	25	26.3	27	33	49.5	66	31	32	41	36	40	43.5	64	31	30	35	31.5	34	36.5	51.3
727	24	23	25	28	38	53	60.8	24	26	27	31	47	46	95	23	24	27	28	39	52	75.5	37	31	35	34.3	38	47.8	69	35	33	33.3	32	35	39.5	56
728	24	23	25.3	29	43	50	60	27	28	25	30	49	45	90	22	25	29	29	43	62.8	76	34	31.3	39	37	47	49.3	69.5	31	34	29	31	40	47.3	59
729	24	23	22	29	44	58	65	24	25	27	29	46	50	102	24.3	25	25	31.3	42	64.3	81	30	29	37	36	43	69	74.3	35	39	28.8	31.3	37	46	58
730	25	22	23	32	41.3	64	69	24	25	28	29	49.3	50.3	106.8	23	25	27	28	44	53	92	32	29	41	36	44	55.3	79	28.3	32	34	30	38	45	64
731	24	23	25	33	41	58	69	23	26	25	29.5	49	54	101	25	23	26.3	30	48	68.3	79	32	29	38	40	46	57	76	35.3	32	32	31	40.5	51	57
732	24	22	25	28	39	60	66	26	26	34.3	29	46	52	109	23	25	27	31	45	58	71.3	30	35.3	39	30	44	62	78	37	30	34	34	41	42	61
733	25	24	24.3	32.3	41	64.3	70.8	26	26	25.3	30	48	58	112	25	25	26	29	44	62	77	36	32.3	39.5	42	47	61	183	35	31	35	34	42	48	72
734	26	22	24	32	46	65	72	27	28	27	32	56	55	105	23.5	25.3	26	29	57	67	84	36	32.8	32	36	51	59	143	40	35	35.3	35	37	47	66
735	24	23	26	30	49	61	63	23.3	26	28	32	48.5	51	113	23	25	26	32	54.3	67	80	34	31	38	34	47.5	55.5	86	34	35	34	39	44	48.3	67
736	24	23	25	33	49	53	105	25	25	26.5	30.3	59	54	178	25	24	26.3	31	41	73	102	35	29	39	33	48	57	85	35.5	31	29	36	41.8	57	80
737	24	22	24	30	45	55	88	25	25	26	28	47.5	57.3	200	23	25	25.3	31	42	69	97	33	31	40	37	40.5	77	86	34	34.3	32	37	44	48	84.3
738	24	22	24	28.3	46.8	65.5	114	24	27	32	29	45	52.3	177	23	24	26.3	30	46	75	99	30	30.5	44	34.8	50	77	87.8	32	32	39.8	35	36.5	56	83.5
739	52	270.8	1041	11946	36997.5	40327	37986.8	29	93	1269	13003	41091.5	52732.5	61556.8	24	165	1916	14933.5	40860	56809.3	59862	265	203	784	8358.5	31559	45772	50001.5	228.8	155	1521	6095	22811.8	36711	44482
740	53	284	1089	11802.3	36878.5	40510	38694.3	30	112.5	1209	13127	41389.3	53393.8	62151.3	23	165	1910	14829	40919.8	57448.3	59951	239.3	181	702	8266	32128	46438.8	49690	202.5	167	1485	5870	22613.3	36411	44565
741	48.8	262	1098	11995.5	36531.3	40511	38970	29.3	98.3	1292.5	13257.5	41241	53489.8	62090.5	23.3	181	1935	15263	40461	57795	60361.5	228	246	742	8294	31463	46377	49868	204.3	172.5	1438	5914	23233.8	36593	44032
742	54	229	864	10597	35680.5	38866	37809	30	80	1071	10779	38341	50949	60261	25	140	1519	13017	36588	55399	59192.5	234.8	194	616	7043.8	28607	43878	47849	188	125.3	1242	4480	19300	32778.3	41051
743	37	202	845	9253.8	34388.3	37260	36839	31.3	82	775	7836	32504	48223	55819	23	114	941	10486.8	28396	52818	55938	85.5	98	425	3923	23382	38483	43575.8	73	64	513	1860	12207	23442	32607.5
744	56.3	228.3	947	10562	35768	39010	36989	28.3	86	1089.3	11313	39045	50440	60825	24	148	1470	13222.3	37061	54831	58138.8	211.5	235	608	7212	28473	43565	47120	161	131	1238	4284.8	19773	32880.5	40990.3
745	42.5	189	813	8950	30579	32183	32941	25	66	898.3	9173	35151.8	43357.3	55777.8	22.5	143	1238	11353.8	31437.3	48121	51883.5	70	87.3	406	5141	23191.5	33809.8	39820	66	82	693	2736.3	13812	23838.8	31321
746	40	205	879	9601	30631	32776.3	34122	33.3	80	1070.3	11023.5	36566	43450	55501	22	155	1521.5	12732.5	33690	48894.5	52125	103	76	526	5848	23951	34483	40981	90	77	893	3190.3	15461.8	24409.5	33159
747	42.5	184	776	8854	31528.8	32328	33936	28	80.3	858	9154	34586	42198	53790	22.3	138	1144	11051.3	30319	47061	50938.5	61	81	458	4986.3	23453	34102.5	39605	60	65	766	2485.8	13946	22662	30716
748	37	134	567.3	6481.5	25990	28200	28660.3	26	68.3	656	7673	29818	38338	50108	23.3	140.8	910	9672	25338	43148	46277	147	162	374	3437	17420	27644.5	34652.5	134	116	687	1397.8	9447	17363	24571.8
749	43	154.3	696	7173	25840.8	26208	27606.3	29	96	724	8608	30615	35972	48396	22	114	1042	10598.8	25902	40598	44241	95	93.8	333	3642	17895	27063.8	33405.5	76	80.3	588	1642	10188	17251	23940
750	39	146	671	6910	24074	24488	26976.3	29	68	799	8506	30298.5	34694.3	48182.3	22.5	116	1028	10321	25471.8	39438	43420	482	568.8	600	3986	18477	27373.5	33009	349.5	397	1052.3	1750	10182	17069	23352.5
751	40.5	126	576	6783	27085	26561	28819	27	67	745.8	8067.3	29931	36447	49714	23.3	122	1010.3	9838	24898	42483.5	45248	73	73	305	2979	17752	29058	33986	81.5	63.3	550.3	1339	9275.8	17384	23836
752	51	143	677	6943	28086	27726	28388	30.5	60.3	815	9204	32610.3	37705	52841	23	142.3	1134	10963	27699	43863.5	48054	426	134	497.3	4233.8	19894	30461	36759	230	112	1009	1679	11306	20934.5	27808
753	28	67	275.8	2668.8	20390	20230	23366	25	36	279	2459	15226.8	27505	34858	23.3	58.5	276	4409	10886	32593	36003	72.5	64	116.5	599	7987	18063	25731.3	65	69	153	283	2913	8700	14143.5
754	28	58.5	319	3477	19748	21579	22654	23	46	445	5660	25190.5	31775	46171	22.3	107.8	559	7528.8	19781	36604	39709	64	55	179	1664	11820	21538	28139	63	49	331	784.3	6474.8	13764	19242
755	33	71	377	3773	16736	18096	18471	26	45	507.8	5548	24517.3	27944	40838.3	24	124.5	637	7892	18253	32365	35825.3	56	49	181	1835	12681	21506.5	25386	58	54	376	730	6432.5	12957	17041
756	28.3	46	194	1745	12449	14524	16656	26.3	41.3	257.3	2733.3	16301	21608	34749.8	22.3	62	261.8	4585	11380	27574	31063	47	55	138	970	9408	17583	21231	41	46.3	217.3	449	4434.8	9675	14161
757	31	95	523	5682	23699	23928.3	22830.3	28	63.5	608	7413	28938.3	33592	47044.5	28	111	847	9116	22959.5	39375	41865	1955	1328.5	1176	5672	15121	25177	30214	1684	781.3	3721	2447	9126	17049.8	22068
758	42	141	542.8	6244	24802	28985.8	28561	24	46	661	7515	24981	37045	45124.5	23	87	774.5	8817	21500	41037	46308	466	397	470.5	3418	14411	27550	33325.8	469	122	1053	1214	7487	16183	23264.3
759	34	87	424	4502	21770	25799	25166.5	28	64	568	6381	28030	35965	51190.5	23	91	665	7733.8	22458	41932	45826	815	430	680	3885.3	14888.5	26783	32292.8	873	320.3	1868	1534.8	8093	17348	24021
760	33	69	391	4839.8	21052	21751	20361	28.8	51	595	6656	27655	32548.3	46543.8	23	116	778	8329	20811	35528	39687	482	339	322	2862.3	13236.3	23262.5	28172.8	469.3	194	1083	1600	7780	15862	21753
761	33	69	290	3605.5	18850	21016	20620	26.3	48	406	4429.3	18048	29258	35470	23.3	72	445	6417	14269	31735.5	36028	481.8	432	297	2214.5	9515.8	18118	24342	455.5	141	916.8	931	5002	11568	16684
762	32.3	59	352	4068	20068	24473	23038.8	23	55	492	6657	27491.5	34326	51373	24	101	687	7986	21495	39636	46400	337.5	251.8	328	3350.5	14594	27005	32628	273	172	864	1374	8144	18583.3	25215.8
763	35.3	69	399	3954	17804	20195	20104	23	52	518	7414	25911	28336	47517	23	113	828	8746	20354	33452	39215	85.3	63	385.3	3713.3	16718	24917	29665.3	61	67	704	1685	8424	16993.3	21450
764	37.8	103.5	518	6053	18762	18986	19561	32	60	724	8607	27182	27549.3	45771	22	146	1066	10471.5	20671	31701	36592	200	108	576	5279	18407	24149	28168	115	153	1038.5	2543.3	9771	17011	20951
765	34	101	451	5438	18629.8	20739.3	22109	26	58.8	668	8520	27627	30358	49116	24	123	1047	9868	21396	35220.3	40805	398	201.8	626	4725	18961	26878	30722	312	257	1377	2024	9735	18350	21963
766	32.3	98	450	5150	20885.5	23570	23807	24.3	49	595.8	8656.3	28483	31664.3	50499	24.3	121	940	9609	24200	38469.5	43380	212	122.3	490	4562	19701	26975	32130	153.3	125	1033.8	1923	10214.3	19387.5	24825
767	36	112	587	6332	19835.8	19957	19345	27	77	726.5	9113	28280.3	27496	45819	24	146	1186	10417	21627.3	32270	36493.3	312	123	604	5322	18806	23982	27357	219	146	1294	2489.3	10105	16935	20527
768	35	99	506.5	5279	19315.3	21770.5	21643	27	52	595	8195	28088.5	28996.8	48602	25	115	967	9218	22261	35136	40873.5	871.3	296	808.3	4933	18009	25473	29535.3	619	502	1969	2004	9871.3	17490	21292
769	38	111.3	507	5358	21597	25386	26165	27.3	53	655	8694	29561.5	33522.3	51463	23	119	964	9901.3	24750	38827	44871.8	105	65.3	478	5014	20198	27452	32649	86.5	87	897	2046.5	10355.5	19852.8	25204
770	41	147	653	6919.5	19529.8	20369.5	19856.8	27	56	849	9558	28354	27649	46036	24	132.3	1177	11081	21383	32268	37123.3	993	296	933.3	6208	19024	24600	28632.8	589	499	2130	2740	10821.8	17559	21658.8
771	34.3	45	191	2291	12492.5	17134	16712	24	31	300	4692	19976	22412	41192	24	73	406.3	5281	14406	28533	33818	444	171	382	2299	12567.3	19227	24038	292	183	958.3	772.5	5999	13444	17766
772	46	193	835	8189	25373	30571	30149	26	93.8	1040	12386	35870	39421	57257.8	24	174.5	1625.3	13500	30872.8	44216	51143	171	90	719	7339	25163.3	32659.3	38700	112	126	1270	3408	13366	23805	30432
773	48	176	961.3	8476	20200	22822	21614	29	93	1067	11696	30760	30074	51307	26	165	1690.3	13061	23565	35127	41591	246.3	126	754.5	6985	20735.5	26613.3	32336	182	166	1523	3019	11604	19983	24501
774	30	73.3	470	4918	15825	19342	18335	30	49	601	7895	25223	25253	47366.8	24	110	930	9202.5	18273	29226	35847	151	97.8	499	4683.8	16404	21832	26817	133	113.3	878	1782	8828	16529.3	22130
775	52	203	980	10629.3	30878	34968.3	31181	30	84	1100	12653	39368	44940	59145.3	24	203.5	1618	14124	35067	49484	54640.3	352	283	665	7409	24756	36438	41518	284	217.5	1232	3319	16128	29056	33738.3
776	47	231	950	9654	26917	31239	26354	33	87	1026	11907	36560	39102	56697	22.3	160	1497	13177	31464	45216.3	50664	332	238	597.3	6094	22965	31824	37972	252.8	150	1185.3	2580.3	13912.8	25429	30460
777	44	119	657	7572	25095	31317	25295	27.3	65.5	724.3	8925	31097.5	39000	51428	27	140	1120	10486	26146.5	42757.8	45477	444	315	440	4650	15265.3	25540	32408	328	168	1101.3	1651	10617	19461	26215
778	44.5	177	870.3	9023	27849.5	31999	29036	26	60	937.3	11196.5	36339	39339	57885	23	162	1433.5	12562	31031	46819.5	51957	423	362	592.8	6067	21807	32134	39631.5	376	250	1450.5	2671	14229	26880	34579
779	43.5	169.5	803	8739	24234	30638	26403	32	75	869.5	10942	34931	37946	50175	24	147	1346.5	12500	28782	43223	51094	476	276.8	485	5757	19925	30009	39164	319.3	204	1218	2342	12709	25108.8	33693
780	50.3	121	736	7841.3	24583	30856.5	23845	30	65.5	853	10014	34339	39227	57415	23	161	1123	11520.8	28099	43401	51130.3	1215	719	740.3	5925	17571	29135	36786.8	961	582.5	2532	2450	12377	25179	32774.5
781	46.5	136	738	8179.8	25195	31686	30277.5	28	69.5	853	10104	34933	38514	58758	26	122	1216	11236.5	29489	44742.3	52596	226.5	143.3	401	5552	20017	31807	40491	173.8	133	943	2665.5	13506	26976	37708.5
782	55.5	180	959	10026.5	29942	38357	32082	29	89	1010	11627	38687.3	46754	61585	26	174	1459	12913.8	36276.5	50925	56796	622.3	375	695	7182.8	23301.5	37286.8	43367	419	316.5	1656	3536	17196	32681	40340.3
783	40.3	115	589	6469.8	21516.5	30315	29710	25.3	56	728.3	8821.3	32689.3	38494	59029	25	117	981.8	10298.8	27709	43687	53662	176	125	397	5025.8	19096	31015	40815.3	163.3	109	869.8	2165	12580.3	25994.5	37025
784	54	191.3	899	8920	24602	33876	30037	31.3	68	961	10572	35893.5	42209	59878	26	166	1378	12152.3	30805	46642	54500	271	153	539	6186.8	21729.3	33645	42514	220	114	1087	2986	15282	28674.5	38661
785	43	135.5	647	8026.5	19583	30984.5	23730	43	78	821	10364	36130.8	40383.8	60206	33	158	1375.3	11695.8	33252.5	46399	54934.3	303.8	148	601	5901.3	22133	33322.8	42699.8	274	211	1138	3872.5	16725	29697.8	39908
786	36	102	580	6420	15436	26196	23067	34	60	785	8238	31397	36060.8	57875	26.3	149.5	1171	10120.8	27823.3	40922	50870	188	94	427	4500.5	18134	28645.3	39807	157	118	746	2614	13218	25464.3	37974
787	37	131	655	7018	18503	29599.3	27054.3	36	86.8	926.3	9383.3	33400	38667	59064	25	135	1330	10652	30279.5	45031	55246	163	83.5	490	4849	19974.8	30776.5	41209	165	138	738	3058	14508	26740	40418.5
788	45	154	729.8	8784	22058.5	33444	26496	34.3	82.3	918	10454.3	36539.3	43659	59588	30	142	1600	11866	35074.5	49576	56784	166	113	507	6135.3	22562	33651	43194.8	145.5	137	886.8	3803	17432.3	30378	40206
789	39	92	553	6242	16896	29944	26950	26	71	756	8319.5	32282	39348	59073	24	105	1129	9854	29475.8	45495	55113	133	101	391	4332.5	18024.5	30471	41207.3	136	114.5	703	2407	13566	26378	39357.5
790	35.3	151	633	7384.8	19701.3	30770	25857	26	76	812	9631.5	34287	39880	59373	25	151	1334.5	10674	30895.8	46058	54741	156.3	119	507	4986.8	20539.3	32200	43221	165	136	916	3532	16040.8	29105	40349.3
791	41	146	624	7621	20124	31000	22937	32	70	841	9353.5	34816	41143.5	59423	27.5	104.3	1388.5	10829	31270.8	46656	54073	276	156	534	5442	20980	32920	42498	266	222	1059	3323	16096.8	28534.3	39374
792	41	100	563	6585.8	16839	28436.5	25388.3	28.3	62	800	8539.8	32045	38140	58708	24	115	1143	9924	28839.5	43482	53310	254.5	138.5	443	4548	19267.5	30962	42371	231	195	952	2710	14831	26134	38185.3
793	43	150	636	7390	19280	30564	25940	27.3	76.3	732	9011	33730.3	38892	59859	25	145	1297	10554.3	29914	44571	54613	137.3	92	434	4958	19600	31642	43323	136.3	133	831	3146.3	15795	27684	38580
794	34	100	599	6862	17930	30015.3	22298.3	25	55	822	9195	34082	39803	59578	26	136.5	1185	10415	31107.5	44521	54417.5	153.3	102.3	408	5041	18906	31490	42473	176	168	787	2988.3	14767	27636	37813
795	40	97.8	490.5	5703	16389.5	28129.5	23262.3	26	52	705.3	7993	30591	36977	58483	24	117.8	1158	9408	27357	42603.8	53314.8	154.5	86	365.8	4239.8	17388	29205	41633.5	157	122	727.5	2564	13651	25518	37612
796	41	107	632	7428	19541	33021.8	27818	33	80.3	798	8926	34233	42372.3	59864	25	147.3	1257	10949	31160	48313.8	57318	183.3	95	453.5	5272	19887	32960	44329	161	125	739.5	2819	14352	27886.5	37850.8
797	40	150	795	8666.5	21383.3	33739.3	25887	30	86	954.5	10046	36154	44407	60447	27	139.8	1390	11847	34887	49763	56563.8	154	110.5	466	5946	23524	34928.8	43989	166	138	873.3	3596	17300	30213	39532.5
798	35	93	492	6079	17161	30719	25952	30.5	69.5	692	8085.5	30981.5	39051	59210	23.3	133	1160.8	10107	30537	46369	55314.8	154	109.8	365	4457	19046	32234	43470	147.5	128	672.8	2482	15092	27346	37525
799	40	139	734	8231	20752.3	31643	26842.3	37.8	74	906	9646	33593.5	40227	60093	24	131	1458	11471	32393	47326	55114.3	160	129.5	476	5778	22400	34620	44803.5	168	132	983	3729	17703	30207	37265
800	41	155	729.8	8056	20015	32421	23252	31	75	910	9814	34914.8	40897	59639	24	161	1437	11414	33543	47038	55559.5	258.3	208	558	6056.5	22639	33945	44276.5	266	219	1166.5	3639	17347	29190	37963
801	39	123	537	6918.5	17299	29355	23099	27	59	753	8627	31072	39917.3	58319	23	151	1263	10074	29595	44288.5	52731	238	189	448.8	5057	20391.8	32583	42319	211	190.3	974	2979	15211	26930	35456
802	37	133	699	7909.8	19414	30798.3	23816	31	82	896.5	9515	34634	39179	59272.5	23	157	1372	11068	31653	45206	53991	284	222	542.5	5565	22175.8	33684	43522	242	175	1196	3573.8	16478	28569	37458
803	38	149	630	7601.8	18347	31003	23051	26.3	73.5	772	9308.5	34399.8	40239	59383	23	132	1341	10915	31877	45165	53352	279	219	480	5339	20880	33030	43085	247.5	205	1100	3191	15615	27406	36457
804	43	129	670	7387.5	18548	29912	23669.5	28	73	808	9091	34206	38795	59038	23	144	1352	10833	31567.8	45313	53534	301	244	490	5312	20475	32807	43601	316.8	237	1074	3278	15190	27878.3	35866
805	51	136.8	836	8235	20348	31793.3	24990.5	30	66	942.3	9692	35191	39566	59230	24	138	1478.8	11203	32538	46129	55076.5	292	219	571	5962.3	21890	34107	44075.5	258	213	1207.3	3673	16466.5	28768	36676
806	38.5	126	679	8017	19497	32985	24557	29	70	916.5	9769	35758	43569	59745	22	139	1362	11320	33560	47925.3	55049	282	244	548	5730	22564	34587.8	44399	270	253.5	1133	3208	16076.8	28124	38606
807	51.3	150	749	8568	20900.5	32735.5	26125	34	78	966.5	10171	35821	42679	60169	22	147	1442	11610	33981	49237	55412	184.8	159	573.3	6196	23098	35675.8	45226	192	168	1002	3798.3	13909.3	29930	37501.8
808	58.3	194	786	9248	22139	34953	29887	37	84.5	953	10507.5	36754.5	44097	60735.5	24	142	1517	12374	35176	51075.5	57399	216	147	552	6677.3	25164	37145.5	46153.5	174.3	167	988	3794	16721.3	30080.5	38195
809	46.5	154	787	8478	20352	33057	26013	32	87	982	9886	35517	43778	59348	22	150	1507	11636	33501.5	48648	55061	306	271	583	6104.3	24189.3	35388.3	44690.3	298	217	1258	3396	16555	27805	38354.8
810	43	196.5	801.5	8830	20668	34593	27222	31	84	940	10680	36455	44604.3	59243	23	166	1534.3	12226	34996	49675	57402.3	214	180	595	6409.8	24184	35119	46136.8	203	190	1083	3364	16837	28741	38522
811	46	226	936	9628	25024	36030	29931.3	28	89	1070	11269	38716	46906.8	60557	25	168.3	1677.5	13412	36542	52649	57309	257	197	656	7040.5	28247	39589	46940	202	179	1293.8	4947	20036	32068	39382
812	51	221	1032	9925.5	27260.5	36328	31299	29	81.3	1112.8	11528	38223	46492	60765	22	176	1681	13283	36665	52801	57622	179.5	132	671.3	7233.8	27430	39892.3	47395	169	146	1210	5116.8	21001	34125	40440
813	47	254	987	10079	27106	36313	30899	33.3	81	1064	11754.8	38784.5	47464.5	60830.5	23	166	1738	13161.3	36842	53418	58303	198.5	127.8	716.3	7428	28034.8	40456	47946	170	138.8	1195	5279	21535	33975.8	39904
814	55	234	999	10602	25119	37819.5	30370.5	32	83	1144	12048	40165.8	49026.3	60649	23.3	171	1820	14153.3	39536.8	53805	58736	263.5	236	742	7786	30144.8	41787	48161	262	225	1472	5758.3	22241	33526	40227
815	45	287.5	1139	11234	27432	39741	32800.8	33	120	1285	12640	41629.8	50692	61483	21.3	180.5	1776	14872.8	41153	56365	60728.3	192.8	152	825	8140	30669	43977	49820.8	180	172.3	1234	5818.5	23971	36910	41636.3
816	55	236	943	9807	25581	37238.5	28881.5	34.3	98	1129.3	10872	38838	48259	49756	22	147.5	1583	12955.3	37286	53262	58066	209	187.8	640	6921	27533	40982	47446	189	170.8	1004	4720.3	20820	33474	39562
817	44	184	893	9516.3	28485	38636.8	32174	32	79	1030.5	10096	38140	49817	61521	26	163.8	1410.5	12856	35752	54882	59150	58.8	92	515.5	6142.8	28079	43186.3	48345	62	88	674.8	3535.8	18820	33584	39317.8
818	52	236	937	9458	29086	38596	32929	33.3	79	1035.3	10366	38288	49481	61628.5	29	170	1367	12697.8	35958	56111.3	58829	71	76	546	6124	28018	43151	49234	74	84	603	3578	18716.3	34481.8	39314
819	48.5	217	902	9512	28834	39160.5	33137	28	96.3	987	10153	38344	49832.3	61738.3	29.3	158	1500	12631.3	36079.8	56381.3	59807	64	90	558	6032	28656.8	43014	49224	72	85	691	3468	18568	33630	38892
820	49	176	814	8245	23674	32244	28663	31	85.8	919	8930	35219.8	42103	56649.3	23	116	1150	11089.8	31579	48734.3	54440.5	52	74	469	4932	23289	33358	43013.5	68	64.3	592	2932	15195	24376	30782
821	46	210	864	9248.5	23347	31777	27827	30	75	1014	10514	36494	40687	56667.8	23	179.3	1456	12561	33596	48477.5	53874	86	89	581	5675	24283	33835	42731	74	85	818	3322	16424.3	26019.8	32863.3
822	47	202	811	8585	24053	31213	28649	31	75	904	9397	35239	40603	55787	23.3	139	1434.5	11530	32451	47976	53626.5	55.3	60	508.5	5130.5	23540	33870.8	42395	57	69	649.5	2872.3	15594.3	24727.8	31330
823	45	127	611	5946.3	19278.8	26788	24205	27.3	56	708	7309.3	28871	34915	50595.5	25	111	934	9976	25412	43004.3	48061.8	67	73	301	2860	16298	26425	35532	63.8	92	404.5	1492	10526.8	18891.8	23761
824	40.3	138	655	6108.3	18237.5	24999.5	22595	30	65	820	7775	28680	34243.5	48744	24	126	1047	9753	25132	39896	45831.5	63	74	329	3269	16875.5	25191	34578	77	66	460.3	1649	10710	18010.5	23563
825	43.3	127.3	618.3	5870	17565.8	24309	21954.3	27	67	756	7638	28407	31764	48403	23	130	986.3	10156	24962	38438	44514.5	177	197	388.3	3256	17253.8	25547	34674	198	148	516.5	1704	10670	17065	23069
826	46	101	450	5073	19486.3	24918	23274.8	26	59	599	5670	25330	31413	48248	23.3	111	691.3	8525	20408.8	39116	44590	47	66	224	1585	14478	25699	34118	47	45	246	923	7163	15431	20647
827	33	132	543	5208	19937.8	26018.8	22123	25	64.3	671	7075	28464	34288	51673	22.3	113	839.5	9263	24432	41322	46470	156	104	374	2558.3	16027	28225.5	36358	159	81	492.3	1093.5	9258	18168	24740
828	29	74	240	1889	12395	18027.8	17773.5	23.3	35.3	195	1557.5	10192.8	21442	30588.5	25	42.3	159	3568	7959	27097.8	33259	49	46.8	105	288	5692	14041	23011	55	49	85	237	2781	7843.5	12380
829	28.3	54	240	1956	11974	19969.5	16407	25	55	284.3	3731	20912.8	28042.5	44607	22.3	66	413	5700	16301	33285	40359	50	50	118	838	9326	19833	28811.3	54	59	159	510	4958	12501	17467.8
830	33	51.3	222	2117	10133	16564	12716	25	39.3	319	3697	19700.8	23162	37694	21.3	69	399	5454	14436	28185	34670.3	45	44.5	121	918	9269	18582	25512.5	39.8	55	142	445	5146.8	11334.8	15665
831	29	47	151	1422	6976	12777	11414	26	32	176	1836	12846.3	18232	32291	22	52	202	3326	9398.8	23806	29575	37	54	120	554	7606	15735	21255	44	46	119	405	4029	9454	13442
832	42	73	338	3347	15129	21708	16287	24	41	457	4391	22574	28722	43717	24	74	512.5	6934	17714	36163.3	40489	478.3	542.8	549	2382	11433	21532	29916	539.3	288.5	1089.5	1054.5	6518	13817	18899
833	36	75	356	3406	15551	24140	20099	33.3	55	445	3605	18401	31666	42377	22.3	61.3	420	6009	15802	36426.8	44910	93	123.5	174	1023	10263	21161	31930	106.5	68.3	226	473	4703	13613	17577
834	31.3	57	237	2480.5	12931	22354.8	17044	28	39	400.3	3881	22368	31502.3	47392	23	80	446	5872	17707	37724	44290	286.8	260	378	1805.8	11358.8	22131	31695	298	201.5	785	789	6342	14854	21301
835	34	63.8	226.8	2276	12012	18282	13179	27	43.8	303	3531.3	20584.3	26010	42528.5	25	78	440	5478	15066	31867	38203	139.5	190	150	1100.8	9653	19791	27802	193.5	121.8	354	773.3	5258.3	12782.3	18313
836	27	40	147	1564	10534	16350	13752.3	28	40.5	194	1910	10985	23826	31563.3	24	42.3	198	3395	9423.5	26520	34878	138.8	199	145	633.8	5507	13544	22933	144	75	230.5	342	2907.3	9403	13181
837	33	38	171	1946	12363	20847	16131	27	41	302	3474	20399	31052	48449	25	61	348.5	5612	15780	36951	44848	154.5	147	210.5	1278.8	11251.8	23016.8	31876	137	128.8	406.5	718	6042	15460	22283
838	29	53	217	2177	9707	16798.8	12585	29.5	42	362	4720	20037	25174.3	43222.3	22	78	512	6496.8	16462	30688.8	37899	50	43	240	1964	13974.5	21444	28497	42	47	337.3	1218.3	8269	14621	19341
839	31.5	60	396	3379.5	10501	15688.5	11785	26	54	608.5	6267	21041	23503.5	40490	24	90	831.5	7836	17603	28253	34625	155.5	69	394	2900	15715.5	20321	27435	89	135	602.5	1761	9432	13476	18531.5
840	26	73.8	334.8	2972	10501	17883	14363.5	27.3	57	516	5565.3	21228.3	26281.3	44445.3	23	88	643	7510	17984	31607	39235.3	175	101.8	419	2411	15938	23868	30170.3	168.5	161	651	1517	9650	15044.5	19843.8
841	31.5	62	368	3301.3	12868	20086	15957	29.3	52	577	6963	24082	29102.3	47700	22	97	818	8114	21198	33535	43830	99	82	377	2964	17468	25306	31602	92	95	652	1746	10433	16296.5	23009
842	31.3	90	417	4078.5	11326	16413	12455	26	46	649	7240	22720	23194	41838	22	115	903.8	8664	18793	28192	35341	141	97	519.3	3380	16924	21567.8	27845	119.5	117	798	2258	9724	14239.5	18925
843	35	68	320	3162.5	11076	17767	13173	27	47	475	6334	22971.3	26373	44960	23.3	65.5	812	8154	19550	32872.5	39205	364	170	612.3	2962	16300	22593	28907	328	328	1174	1837	9345	14663	19925
844	32.8	87	354	3416	12633	20047	16941	30	67	610	7202	22237.3	29519.3	47636	23	82	941	8806	21349	36658	43790	69	51	349	2931	17999	25358	32624	63	74.8	592.8	1936.8	10155	16101	22179.3
845	33	106.3	520.5	4241	10805	16071	11552.3	27	60.5	615	7642.3	22836.3	22654	41462.3	22	121	1071	9138	18485	28362.3	36217	520	215.3	652	3714	16557	21666	28008.3	286	341	1311	2440	10102.8	13853.5	18697
846	24	27	119	1077	6395.5	12835.5	9591.3	27	32	213	2882	14606.3	19096	36331	24	49	341	4113	11648.5	25719.3	32345.3	159	97.5	234	1117	9857	17550	23286	128	160	437	686	5734	10903	15760.5
847	42	98	593	5230	16071	24906	20040.8	38	65	785	9102	30340	33984	54728	22	124	1240	11217	26600	42062	50151.3	66	62.8	483.5	4054.3	20342	29373.3	37374	57	91	620	2213	11191	19137	25919.3
848	45	118	595	5040	12108.5	18006	12889	24.3	72	866	8366	24488	24184	45131	24	125.8	1164	10572.3	20200	30793.3	38622.5	66	62.3	498	3553	16557	22279	30641	80	94	608	1839	9093	14463	20676
849	33.3	53	256	2254	8408.5	13986.8	10214	25	50	418.3	4904	15768	21071.5	40124	26	68	624.3	6152	14313	25211	33434.3	66	69.3	263	2045	12257.3	17614	24995	63	75	382.8	1194.8	7299.3	12272	17169
850	47	142	628.5	6521	20416	29507.8	20050	31	97.5	784.8	8506.3	29336.8	38381	57575	24	123	1001	10866	28421	45977	52653.3	80	114	351	3310	21357	32629	40750.3	82.3	89.8	428.3	1552	11786.5	22523.5	27651
851	36	104	540	5492	16519	25025.3	14947	26	65.5	711.8	7440	28526	34078	52664	24	112	840	10338	24099	39849	46515	68	94	300	2670	18395	27536	36644	81	73.5	387.3	1124	9762.8	19118	25010
852	30	62	321	3426	15256.5	24779	14931.8	27	58	465	4832	23194	33020	49008	24	90	546	7430.5	19118	39051	46155	94	129.3	193.8	1464.5	11475	22853.3	32532	111	68	291	680	6555	16107.3	21529
853	29	89	464	4838	17299.3	26093	17554	26.3	53	615	6899	29338	33072	56087.5	23.5	126.8	839.3	9587.8	24639	42312	49767	119	119	293	2486	17353	28784.3	38063	110.8	105	479	1130	9658	19597	29432
854	29.3	115	452	4197.8	13560	24013	14779	26	59	556.8	6012	26107	33007.3	54473.5	23	86.5	710.8	8628.8	21009	36785	47270	74.3	107	256	1926	15164.3	25345.3	37033	95	71	342	974	8160	17743	26919
855	32	69.3	386.8	3682	13678	23701	12548	24	57.3	526	5899	27030	32097	54406.5	23	96	708	7970.5	21752	38614	47859.3	273.3	330	404.5	2326.8	14188	25150	35686.8	350.8	217	866	959	7971.5	18118	26628
856	35	80	431	4228	14710	24855.5	17349.5	28	57	541	6425	26792	33597	56430.3	22	88.3	798	8370	22362	39238	49898	77	87	239	2178.3	15377	25537	37104	82	75.3	390	1101.3	9333	19682	30815.8
857	47	130	588	6159	18270	29983	18349.5	25	67	770	7566	32108	40944	59075	23	129	1160	9775	28191	46359	54794	192.3	293.3	398.3	3293.8	18255	31059.8	40137	262	164	717	1690.5	11351	24524.3	34673
858	35	44	255	2552	10809.3	22308	15748	27.3	70	425	5481	24546	31865	55064	23.3	84	542	7144.3	20091.5	37749	49218	86	87	237	1836.8	13917	24784	36127	89	95	376	955.8	8199	18697.8	30227
859	40.3	80	510	4985	14567	27007	19378.8	29	60	669.5	6392	28224.8	36860	57176	23	95	814	8559	23439	41322	52472	68.5	74	242	2823.5	16339.3	27723	39135	72	63	369.8	1303.8	9527	21109.5	32397
860	35.5	74	524.8	5274	16286	28633	15557	29	66.3	669	7356.5	30994.3	38709	58812.3	22.3	97	931	9330	26210	44298	52852	127	169	354	2964	17623	30666	41103	147.8	104	588	1468.5	11264.3	23525.3	33817
861	34	81	346	3638.8	11578	23429.3	15852	27	47	523	5606	24955.8	32807	54655	25	80	653	7707	20616	36200	49263	75	95	224.5	1843	13908	24703	37258.3	92	82	327	987	8210	18679	30714.3
862	40	86	430	4558.3	14499	26870	20616	27	53	566.5	6551	28393.8	36386	58037	24	101	808	8651	22657	41807	52986	76	90	242.5	2137	15125.5	26397.3	39432	85	67	308	1190	8665	20778.3	32241
863	39	126	571	6207	17782	30688	18096	30	69	732.8	7585	31400	42537	58368	23	109.8	956	10514.5	28473	46978.5	54958.8	101	93.3	310	3141	18391	30570	40944	86.3	74.3	429	1511	11142	24360	34535
864	37.3	92	334	3413	12191	25924	18819.3	29	49	515.8	5517	25824	36653.5	56550	23	90	625	7688	21442	40625	51978	56.3	82.3	219	1808.8	13673.3	25693	38679	89	72	325.8	856.3	7770.5	19604	32600
865	42	91	490.8	4728	15098	27372	19423	38.3	52.3	629	6361	27945	37073.8	57811	25	117	779	8357	22994	41600	52302	77	79.3	245	2378	15685	27993	40207.3	87	60	385	1282	10225.3	22436	33945.5
866	38	109	450	4964.8	15468	28143.3	15701.8	36.8	49	563	6679	28038	38697.5	57640	25	89	792	8462	24801	42023	52458	105	135	297	2978	16546	28786	39870	123	108.8	527.5	1400	10609.8	22450	34097.5
867	33	87.5	332	3974	12115	25489	17822	29	52.3	522	5656	26011.3	35208.5	56635	23	98	720	7370	21773	38424	50658	79	122	241	2091	14367	26575	39081	109	73.3	402	1015	8863	20237.8	33377
868	32	108	456	4581	15013	27668	19723	25	64.3	551	6503	27788	37103.8	57937	24	104	735	8134.3	23087	41620.5	52606.5	72	89	251	2271	15284	27194	39570	83	71	372	1093	9641	22337	33763
869	35.3	73	375	4221	14222	27097	16753.5	26	50	553.3	6356	28315	37656.5	58301	27	111	773.8	8137	23574	41970.5	51993	71.3	91.5	213	2186	14988	26907	38394	84	68	338	1084.8	9035	21556	33033
870	29	61	325.3	3321	12106.8	24641	17923	25	52.3	459	5038.8	24644	34006	56331.5	24	89.3	631	6976	20185	37909	50590	82	77	178	1786	12403	24222	37550.8	70.3	72	272	885	7911.3	19891	32097
871	36	83	420	4738.8	15568	29985	22765	26	48	560	6191	28915	39355	58985	23	93	725	8180	24244	44643	54411.3	75	74	209	2338	14782.3	27699	41123.3	74	70	297.3	1011	8414	21312	33503
872	47	123.8	520	6125	17291	31684.8	20841	32	77	750	7790	31866.8	42075	59096	24	101	942	9723	30022	47019	55640	83	91	299.5	3178	17663	31686.3	41872	86.3	87	387	1454	10940	23916	34551.3
873	38	69	306	3576	12779	27656	20736	33.5	48	426.5	5550	26488	37518	57685	24	94	666.8	7468.3	23017.3	42970	53805.8	72	80	196.5	2005	13601.8	27030	39912	68	82	278	885	8080	20670	32571
874	40	92	526	5719	16877	29647	22208	24.3	55	742.5	7202	30069	39447.3	58410.5	24	122	929.8	9186	25666	44617	53847	79.3	83	274.5	2919.5	17791.5	30692.5	41623	74	85	449	1580.5	11574	24294	34769
875	34	105	536	5570	15841	29426	17842	25	53.3	637	7508.5	31511.3	38697	58408	23	97	948	9305	26435	43904	51865	108	154	305	3292	17882	30910.8	40874.3	134.3	119	557	1493	11429.8	23631	33722
876	34	85	437	4378.3	13308.5	26839	17510.8	25	53.3	558	6267	28162	36529	57049	24	92.3	746	7684	23521	40797	50489	70.5	125.5	237	2460	15721	29138.5	38831	96	113	422	1170	9442	20974	32658.3
877	32	125.8	439	5496	16651.5	28970	19877.8	28	56	626	6966	30115.5	37859	58582	27	91	852	8669	24779	42408	52113	99.8	125	293	3034	17153	30022.3	40201	110	83	553.5	1521	10952	23440.8	34539
878	31.3	84	433	5226	15647.5	29089.3	19144.8	26.3	68	615	6980	29651	38004	58372	23	109	903	8695.5	25420.8	43273.5	52340.8	97	99	302.5	2859	16712	30112	40440	89	98	468	1403	10258	22375.5	34052.5
879	30.3	107	451	5160	15467.8	27877	18273	27	64	676.5	6871	29924	37738.5	58292	22	97	864.3	8382	25002	40875	51663	88	94	298.3	2926.8	16538	29851	39673	110	84	475	1291.8	9876.5	22464.8	34437
880	35	107	560.5	5628	16794.3	28258	19343	26	70.3	627	7332	30107	37569	58229	24.5	142.3	949	8950	25615	41782	51948	85	120.5	322	3285.5	17579	30083	41238	94.5	93.3	498	1473.8	10925.8	23204	33848
881	35	91	527	5717.5	15743	29483	19428.5	27.3	51	602	7264	31091	39218	58533	27	95	975.3	8932	26443	44284.8	53246	102	106.5	293	3058.3	17819	31094	41368.8	101.5	82	475.3	1354.5	10403.5	22682	34246.8
882	36	118.8	525	6091.5	18016	31200	22010	30.5	59	752	7753	31741	39769	59118.3	23	130	1022	9828	27407	46299.5	54997	88	70.5	290	3550.5	17976	32669	42465	109	68.8	448	1517	11304	24349	35479
883	41	141	617	6992.8	19328	33645.5	25905	31	70.3	752	8195	32202	41221	56098	22	122	1060	10265	29167.3	48639.5	55897.5	71	88	365	3800.8	20162	33557	42801	85	81.8	483	1485	10993	23992	34695
884	33.3	136	573	6560.5	17371	31043	21337	27	56.5	771.3	7311	31320	40086.5	57841	22	107	948	10008.5	27075	45972	53352	97	116	420.5	3390.8	18874	32593	41890	102	86.5	566	1501.8	10655	23010	61229.8
885	41	110.5	577	6558	18124	32104	22974	27	69.3	793.3	8058.8	32227	40125	58801	22.3	96	958	10359.5	28873	46888	54716	70	105	384.3	3635	19742	33092	43012.3	90.5	76	471	1449	10895.3	24066	35002.3
886	44	185.3	792	8112.8	21932	34381	25828	33	89	873	9005	34714	43083	59585	25	128	1135	11681.5	31576	50978	56698	98.5	107	490	4446	25275.8	38439	44925	93	89	651	2359.8	13821	27136	36359.3
887	45	186	711	8023	23409	34622	26461.5	36	83	871	8900	34662.8	44762	53578.3	24	140	1145.3	11263.5	30305	50627	56562	64	76	419	4380	23239	37477.5	44554	82	74	587	2362	14383	28862	37106
888	39	182.3	718	8285	22774	35278.3	26717	34.5	79	904	9165	34905	44516	60440.5	25	136	1243	11552.5	31811.5	51436	57563.3	74	78	463	4695	24025	38256	44876	84	74	614.8	2604	14788	29060	37305
889	48	212.3	853	8832	22286	37035	26649	30	74	1014.8	10098	37783	48210.3	61081.8	25	146	1267	12827	34718	53196	58554	109	112	537	5262.8	27349	41635	46570	99	93	773.8	3073	16275	30776.3	38911
890	46	235	983	9481	23235	38311	27553	28.3	89	1090	10405	38508.3	48747	61545	22	142	1401	13217	36083.3	54917	59632	71	96	601.3	5710	28459	42872	48265.8	103	97	691	3134	17103.5	32341	40483
891	50	170.5	805	8432.8	21886	35267	24976	30	77.3	913	9509	36630.5	46073	60572.3	25	129	1215.5	11540	32986	52032	57706	90.5	111	485.5	4772	25624.8	40839	46295.8	82.8	76	575.8	2672.8	14989	29345	38211.5
892	42	194.3	814	8212	19054	30703	22539	33	100.3	1022	9962	35424.8	40749	57608.8	23	142	1393	12729	31401	45950	53649	70	54	485	4425	23153	33769	41455	63.8	67	637	2495	13785.3	24704	32890
893	49	196.8	761	8170.8	19103	31327	23564.3	30	84	957	10332	35196	41717	57342	23	138.3	1407	12571	31739	47730	53943.5	63	76.3	518	4474	23108	33500	42175	56	65	649.8	2405	13732	24528	33478.8
894	39.3	201.3	801.8	8270	19326.5	31670.3	23758	30	88	1067.3	10417	35863	42152	57432	22	150.3	1471	12692	31844	48156.3	53757	72.8	69	492	4713.5	23346	33795	42797	69	86.3	622	2643	14290.5	25081.3	33125
895	36.3	123	569	4698	12836	23026	17496	26	57.5	650.8	6184.5	24541	31103.5	44942	24	78.5	797	9252	20633	36788	43275.3	57.3	57	276	1868	13181	21693	32805.3	47	53	294	1113	7120.5	14740	21207
896	35	128.3	504.8	4806	12627	21641	16417	25	51	621	6123	23883	29752.3	43876	25	93.5	734.3	9206	19785	34653	41738.3	41.3	50	295	1850	13052.3	21509	30328	49	60	280	1048.8	7025.8	14484.5	20491
897	32	123.5	552.5	4535	12273	21241	16929.8	31	61	612	6068.3	24132.3	30097	44118.5	23	114	737	9258	19938	35114	42631.8	52	57.8	309	1798	14780.3	22671	31607	50.5	60	332	1801	7131.5	14636	21473.8
898	28	132.5	456.8	4055.3	12353	20854	16999.8	28.3	55	504	5226	22241	29264	42297	24	94	571	8380.5	18063	34270	40943.8	49.3	50.3	220	1322	12584.5	21086.5	30377	49	41	268	930	5729	13654.8	18952.5
899	34	86.3	406.3	3431	11284.3	20132	14986	30	48.8	436.5	4793	20922	27380.3	41596	23	80	535	7306	16596	31585	39287.5	310	145	326	1644	11285	19424	27992	197	144	593	844	5564	12965	18771
900	30	56.5	238.3	1903	8421	15925	12957.3	25	31.8	238	1790	10799	21482	30987	25	47.5	176	3918	8446.8	25500	32281	53	48	103	364	6232	13771.5	23366.8	52	56.3	114	283.8	2248	7529	12691
901	25.3	38	128.3	1036.5	5378	12800	9365	24	35	146	1673	11687	18516	31788	26	46	183.3	2993	7831	23681	30014	41.8	51	74	354	4700	11563.8	20546.5	43.3	48.5	100	267.8	2093	7446.3	11596
902	30	50	138.3	1107	4770	11200	7538	25	33	149	1635.5	11280	16498	28790.3	24	39	215	2661	7343	20412	26066	42	42	90.8	386.3	4951	11118.8	19145	42.8	45	93.8	262.3	2239.5	6573	10859
903	26	44.3	135	977	4422.5	10191.5	8020	24	34	123	1240	8848	14702	26674	24	44	162	2642.8	6159	19088.3	26235	41	45	99	354.3	4771	10816	18020	36	49	90.8	264.3	2258	6550	11073.8
904	24	56.8	193.3	1781	7881.3	15156.8	9754	26	39	231	2856	16251	22332.8	34284	25	60	303	4770	11912	26778	31652	366	385	344.8	1338	6904	14206	22577	347	239	700	648	3390	9664	15034.8
905	24	68	218.3	2268	9080.5	18107.8	14257.5	24	35	322	2496	13207.8	24229	34080	22	59.3	289	4495	10852.8	27797	36726	96	129.5	147	760.5	7274	16196	26065	90	70	200	362	2936	9981	15099
906	26.3	48.3	167.5	1502	7641	16424	11361	25	37	284.3	2700	15697	22056	40448.3	22.5	58	257.5	4408	11902	30113.5	37775	181.3	156	240	1114.8	7106.8	15750	24926	178	134.5	526	487	3297	10518	16496
907	26	34.3	116.3	1097	5461.3	11605	7114	28.3	30.3	157	1766.3	12548	17668	30366	23	42	212.8	2855	8028	22530.5	27267	103	103	116	445	4712	12100.8	19588	126.8	74	183	394	2402.3	7727	12422
908	26	32.3	105.3	808	4617	10730.8	8123.5	25	35.5	126.3	982	6228	15160	20927.8	22.3	41	113.5	2103.8	4992	18212.5	25278.8	129.3	129	122.5	409	3582	9537	17015	130	73	184	237	1585.3	6107	9768
909	29	43.3	121.5	1028	5602	13805	9189	26	34	189.5	1804	12723	21979	37979.8	21.3	42	202	3138	8653	26986	35624	124	119	156.3	647	6630.5	14901	23457	124	101	286	488	2729	10039	15511
910	25	34.3	88.3	670	3501	9563	6736.3	27	38	113	1349	9503	15031	31296	25	38	142	2547	6421.3	19795	28516	34	35	110	489	7061.3	13846	21150	31	38	128.8	364	2643	8397	13121
911	25.5	45.3	151.5	1255	4354.5	9137	6255	24	39	217	2518	11782	14584	29846	26.3	63	346.8	4035	8383	18289	26377	54	45	186	947.8	8775.8	13369	20606.8	43.3	43.5	228	609.5	3728	8251	12361
912	32.3	56	173.8	1278	4942	11129	8613.3	27	36	242	2619.3	12781	17705	34237	22	62.8	307	4716	9129	22146	30622	81	70.5	239	879	10103	16390.5	23749.5	73.3	76	331	660	4222.5	9443	14036
913	30	30.5	129.8	1235	5284	12746	9168	25	36	205	2731	14410	18425	36504	22.5	50.8	298	4590.8	10647	25499	33745.3	48	47.5	168	906	10176	16907	23891	45	52	214	673	3806	10165	15983.3
914	28.3	41.5	181	1392	4712	9660	6430	24.3	38	304.5	3106	13817.3	15721.5	30261	22.3	65.8	393.3	4592	9184	18637	26523	84	51	216	1144	9915	14162	20316	54	50	301	712	4148	8588	13563
915	30	41.3	144.8	1143	4607	11106	7401	23.5	34.3	222	2847	13116	17478	33822	20.3	61.3	325.5	4634	9889.5	21879	30664	101.5	76	265	976	9170	15202	21926.5	98	80	339	590	3753	8761.3	13533
916	29.3	49.5	241.5	1876	6783.3	14605	10820	24	41.3	396	4598	16346	21738	40088	22	81.3	533	7046	13713	27019	36710	67.3	58	241	1528	12670	18475	25935	47	94.5	364.8	1044.3	3681	11345	17258.3
917	28	70	205.3	1801	4772	9506	6375.8	24	46	356	3826.5	13659	15074	30145.3	22.3	73.8	469	5792	9761	19191	27049	148.5	71.3	253	1387	9967	14074.3	20259	80.5	96.3	446	968	4048.5	8843.5	13643
918	24	23	55.3	296.3	2098	6795	4930.8	24	27	87	727	6098	11455	26255	24	32	96.5	1355.5	4121	16103.5	23825	51.3	45	82	304	4220	10015	16454	64	58.3	129	187	1547	5987.5	11308.3
919	28	49.8	274	2122	7160	15917	11499	25	45	485	4855	17964.5	24808.8	42544.5	24	95	667	7989.8	14600	29915	40469	41	42	297.3	1699	13749	20309	28246	46	57.3	331	924	3898	12267	19045
920	32	71.3	319	2226.5	5094	11010.8	6988	27	48.3	401	4189	14400	16885	31416	25	85	688	6599.8	9996	20446.8	29043.3	47	45	313.3	1704	10109	15235.3	21984.8	53	58	448.3	987	4574	9268	14827
921	26.3	36.8	81.3	591.5	2889	6820	4882	27	34	124	1295	7549.5	11657.3	25875	24	39	149.3	2202	5013	14098	21667.8	55	45	116	501.5	5351.5	10044.5	15898.8	48.8	50	137	312.3	2205	6492.8	11734
922	31	97.8	390	4249.8	12234	19953	13253.3	26	58	620	7117.8	24722	30006.3	47971	23	136	829.3	9368	21489	35236	43011	86	77.8	240	1908	14811.3	23848.8	31073.5	81.5	72	356	886.8	6535.3	14934	21442
923	29	71.5	330.5	2889	8862.3	15916	8905	26	55	436	5117	20285	24138.5	40446	22	97	631.8	8206	16534	30310.8	36294.8	71.5	57	194	1271	11302	18773.8	26587	60	59.3	261	596	4883	12009.3	18780.8
924	28	45	190.5	1678	7796	15166	8752	24	41.5	284	2641	14305	23533.8	32230.8	21.3	49	301	4666	11358	25913	33374.3	83	106	130	816	6747	13866.5	22389	90	72	210	388	3368	9723	15050
925	32	59.3	292	2664	10044	16833	10571	28	41.3	430	4801	21465	24668.3	44561	25	66	493	6911	16643	29140	38720	77	87	177	1311	10835	19151	28501.3	92	88.5	289.8	635	4445	12884	20837
926	32.8	62.3	265.8	1935	7535	14864.5	8646	23	39	324.8	3877	18032	22006	41596.5	25	73	443	6042	13295	26504	35556	73	68	151.5	896.3	8693.8	16429	25888	61	60	228	436.3	3371	11410	19315
927	25	48.5	175	1747	7407	14368	7184	27	43	277	3552.8	17901	22574	40873	23.3	68	383	5113	12938	26242	34405	190	172.8	203	1120.3	7874	15802.5	24593	210.5	176	526	538	3497.5	11300	17946
928	31	53.5	235.3	1997	8813.3	16042	11520.8	25.5	40	377	4039	19246	23834	46948	25	71	446.8	5964.3	14365	28478.5	39838	66	69	138	1056.5	9370	17621	28170	59	64	214	608.8	4257	13346.3	22979
929	33.3	72	401	4159	12627	22336	14781.3	27	55	582	6249	26237	33273.8	52815	23	99	742	8718	21544	36295	46715	170	159.8	261.5	1830	12286	22719	33489	173	154	511.8	882	6475	17149	27851.5
930	27.3	38.8	101.3	907.3	5140	13409.3	10474	27	34	165.8	2066	13310	20314	43529	24	43	229	3462	9976	25000	36057	57	55.5	108	642.5	7068	16023	26315.8	55.3	69.3	184.3	386	3379	11696	22674.3
931	38.3	57.3	307.8	2961	8494.8	18662	13165	25	44	417	4626	21159	26168	49140	24	79	546	6831	15814	30115.8	41426	71	71.5	193	1206.5	10006.5	18940	31032.5	68	65	274	601	4968	14189	25404
932	28	75.3	347.8	3119	10966.3	19765	11438	24	57.3	498	5729.5	23739	28672	50761	25	96.5	681	7944	19040	33905	43566	114	109	204	1543	11649	22049.8	32231.8	111.3	110	392	697	5314.3	15882	26448
933	28	47.3	195	1717	6795.5	14848	11198	24.3	41	322	3420	13283	22075	45764	25	63	410.3	5248.8	12892	25500	37754.3	75	75	146	888	8269.5	16278	27582	63	53	204	488.3	3904	12234.8	23551
934	29	44.8	249.5	2281	8690.5	17188	14981.5	26	50	326	3967	18583.8	25890.3	49297.5	24	66.5	449	5729	14185	29343	41952	67	69	178.8	1011	8598.3	17400	30155	67	62	233	522	4055	13431	25001
935	34	84.3	414.8	4437.8	13345.3	21867	15202	29	52	601	6376	25917.5	31527	50870	23	92.5	782.5	8562	22088	36120	45944	68.3	82	220	1719	12622	22446	33650.5	74	67.5	317	736	5959	16467.8	27020.8
936	27	43	199	1611	7424	17507.5	14825	26	33	283	3380	18068	24161	48165	23	55.3	388	5002	13407	28930	41621	53	64	108.3	772	7902	17536	29802	64	62	205	434	3472	13393.3	24091
937	28	71.3	263.3	2733	9387	19165.5	16178	28	41	385	4387.3	20562	26283	49907	25	79.3	479	6053	15394	29490	42312	63	70	162	1087	9887	19370	31724	69.3	63.3	263.3	618	5423	15788	26305
938	32	64.8	329.3	3079	11477	20681.8	13347	28.5	45	388	4889	21858	27084	48390	24	80	580	6735.8	17264	32605.5	43191.8	115.5	101	208.3	1477	11098.5	21170	31477	79	72	351	685	5305	15902.3	25183
939	27	57.8	197.8	2079	8298	17757	15198.5	27.3	39	304	3591	18839.5	25292	48417	23	69	451	5198	13727	27724	42667	74.8	71.3	161	967	8795	18347	31460	92	74	260	525	4872	14110	25184
940	28	60.5	227	2621.5	9815.3	18943.3	15917	30	43.5	405.3	4193	19956	26101	50367	24	85	459	5900	15040	30100	42461	55	59	144	1015	9483	18913	32134.3	62.3	56	280	559	4956	15284	25823.8
941	29.3	54.5	229	2070.5	9368	18289	12925.5	30	39	361	4166	20686	26665	50177.5	25	89	496	5685	15335	29714	42601	63	67.3	142	1060.5	8105	18839	31649	69.5	65	216	464	4082	14606	23929
942	27	37.5	159.3	1518.3	6874	16109	13899	27	36.3	246	2926.5	15606	22974	47796.5	24	60.5	385.3	4112	11979.8	25590	39688	73	64	116	716	6662	16156	29232.3	64.5	52.8	196.3	378	3561.8	12996	23927.5
943	31	63.8	233.5	2496.8	10165	19854	19067	25.3	56	328	4040	19762	27386	51660.5	24	75	503.5	5871.3	15178	31758.3	45773.3	67	75	129	1058	8093	18414	32672	54	51	205.3	502.3	4125	14149	24655
944	28	72.5	416	3818	13247	21996	17342	26	68	608	5818	23948	32866.3	51826.8	23	95	653	8184	21380	36320.3	46627	71	78	200	1484	11460	22557.5	33957	73	61	272	720.3	5390	15861	25027
945	29	42.5	165.3	1612.5	8536	18417.5	17019	24	34	249	3300	16795	26755	49024	23	60	390	4924	14046	30816	44344.3	65.8	62	108	727	7281.5	17957	31350.8	65	73	169	398.5	3517	13415	23773
946	31	67	331	3134	12431	20641	18610	26	45	402	4969	23035.3	28509	50844	24	87	589	6334	17492	32351	43985	62	70.8	166	1348.3	11010.3	20838	33431	68	74	305	876	6611	17383	26075
947	34	82.3	384	3924	12993	21683.8	16764	26.8	51.5	479	6089.5	21559	30154	50922	23.3	91.5	726	7398	20272.5	33916	44810	78	84.5	204	1779	12353	22359.8	33631	72.3	78	376.3	788	6303	17093	26606
948	26.5	54.3	207	2399	9702	18250.5	15382	30	37	337	3969	19375	26290	48395	26	66	445.3	5517	15772	28737	40713	80	82	152	1053.3	9597.8	19348	31026	76	67	273	600	5233	14712	24217
949	28.8	66.3	305	3195	12773	20245.5	17765.3	28	43	355	5002	23200	27827.5	50136.8	24	101	598.3	6313	17019	30231	42286.8	78	82	189	1452	10687	20406	32330	76	84.3	388	831	6303	16883	26565
950	31	57.8	303.8	3115.8	12167	20280	15841.8	25	41	375	5017	22794.3	28709	50183	25	71	666.3	6364	18025	31453	43189	85	75	192.8	1412	10248	20615	32723.3	69.3	61	280	678	5405	15902	25943
951	28.5	88	286	2802	11424	19231	16952.8	27	48	413	4712	19949.5	27507.8	49953	22	83	545	6060	17019	29379	40993	87	92.8	168	1265.3	9800	19958	32384.8	91.5	65.3	315	640	5580	15681	24701
952	30	54.3	349	3546	12965.8	20389.3	17509	24	59.3	454.3	5550.5	24601	28428.5	50434	23	97.5	671	7251.3	18753.5	31520	42538	85	98	171	1643	11458	21486.8	33774	77	68.5	393.8	747	6449.5	16497	26037
953	38	73.3	337	3515	12743	21881	17178.5	31	63	441.3	5510	24781	30569	51095	22	82.8	656	7269	19358	34057.8	44352	76	97	179	1667.8	11450.5	21844	33965.3	88	72	308	642.3	5870.8	16142	26155
954	37	89.8	347	3976	14438	22129	20171	25	54	491	6191	26379	31439.3	52869	24	100.5	761	7539	20677	34894	45972	74	71	180	1981	11384	22225	34523	69.8	74.5	333	796	7061.8	17493.3	27166
955	34	83	488.5	4801.8	15651	24275	23543	24.3	54	558	6716	27308	32013	53340	22	113.8	836	8792	22063	37152	48053	64	77	220	2084	13497	23500	35635	73	66	367.3	801	6860.8	17181.8	27170.8
956	30	76.3	422	4031	14574	22626	20015	25.3	56	529.3	6016	23876	29713	51413	23	83	754.5	8045.8	20318	35528.3	45025.3	78.5	94	257.5	1738	13068	23159	34083	70	80	420.8	787	6633	16721.5	26677
957	34	82.3	448	4426	14410.8	23574	21199	26	59.3	613	6365	24734	30859	52576	21	93	696	8368.8	21871.8	36181.3	46711	71.5	86	216	1968	13141	22826	34482	68	69	354.3	700	6198	16244	26829.5
958	38	161.8	657	6093	18799.5	25979.3	23715.3	27	71	797	8034	28079	34504	53612	25	110	1094	10290	25691	40063.5	48357	79	84.5	357	2619.5	19248.8	27680	37655	85	96	563	1370.5	9260	19597	27389
959	46	144.5	613	6541	21352.8	26766.3	25655	26	75	748	8323	30069	35379.3	54924	22	111.3	1089	10272	26169.3	40304	48810	59	63	351	3057	18363	27237	36628	59.5	66	514	1577	9866.8	21478	28664
960	38	156	660.5	6977.8	21095.5	27207.5	25627	26	80	758	8572	31745	34957	55387.3	25	121	1092.5	10203	27383	41571	49472	56	69	340	3393	19145	27980	37599.3	59.5	72	493	1635	10132	21483	29122
961	39.3	163	756	7416.3	19372.5	28412	24748	29	76	911.5	9101	33366	38365	54833	23	147	1161	11314	29577	43037	50823	78	82.5	453	3527	21366	31247	39426	74	97.8	605	1795	10144	20873	29731.8
962	50	195.8	780	8400	21723	30996.3	27472	29	90.8	993	10006	35670	40069	57069	24	136	1410.5	12312	32715	47371	54073	60	67.3	441.3	4228	22778	33910.8	42563	64	80	627	2108	11972	23839	32456
963	52	148	708	6727.5	19593	27047	23794	34	64	761.8	8587	32585	36785	54672	21	124	1078.3	10433.8	28012	43094.8	50619	63	58.3	328	3130.8	20132	30130	39122	73	76	491	1595.3	9484	20861	28836
964	38	96	422	4001	15764	20139	19713	26	62	483.8	5196	21540.5	28516.5	41258	24	88.5	577	7762	17788.8	32420	38900	55	42.3	194	1310	11783	19825	29804	48	53	256	642.3	4469.3	13252	18674
965	33.5	88	452	3985	15591	20512	19649.8	25	54	542	4957	19083.8	27846	41059	25	104	601.5	7794	17742	32342	39059	42.3	52	230	1333	12038	19380	29866	55	43	279	673.3	4537	13066.3	18645
966	36.5	84	412	3993	15517	20416	19348	28	48	538	5049	21941.3	27850	41724.8	25	83	579	7591	18236	32728	39550.5	43	48	208	1349	11475	20067.5	29437	54	59.3	268	591.8	4384	13002	19278
967	33	79	413	4065.5	15841	20893	19835	34	49.5	539	4919	21941	28442	40292	24	82	638	7690	17336	32904	39441	49	46	188.3	1228	11093	18907.5	29265	42	57.3	228	1090.8	4457	11939	18647.5
968	31	69	270	2605	12355	16303	16018	27.3	48	349	3345	13091	22586	35833	23	52	388	5745.3	12840	27298.3	33227	50	47	148	709.3	8540.5	15462.5	24108	58	62	169.5	452	3061	9606	15657
969	26	57	255	2030	12057.5	16073.3	16559.3	25	39	269	2348.5	14438	23230.5	35939	26	53.3	267.3	4466	10399.5	26859.8	34540	42	39	91	410	6978.3	14562.8	25592	44.5	52	107	217	1812	7821	14242
970	26	25	65.5	553	4827	8379.3	9105.5	24	30	69	737	5331	12149	21969	24	30	102.3	1212	3508	14238	21386.8	44.8	36.3	74	177	2403.3	7139	15427.8	53.3	48	77.3	113	703.8	4135	8521
971	31	33	90	650	5110	8274.5	9084.3	26	25	82	824	5644.8	12278	22724	24	39	116	1302	3895	14171	21675	40	42	82.3	202	2751	7388	15626	43	58	75	164	935	4551	8461
972	27	30	74	670.5	5047	8770	9500	26.3	33	89	823	5775	12441	23104	26.3	32.3	114	1463	4124	14671	21663.8	41	41	65	214	3284	8070.8	16538.5	51	51	87	185	1070	4481	9278.3
973	25	28	68	491	4829	7870	8361	27	34	66	640	4928	11999	21025	24	29	83	1199.5	3520	13962.8	20012	61	71	72.3	229.5	2208.5	6839	14763.5	71	55.3	141	128	629	4272.5	8675.3
974	25	40.5	104	891	6711.3	11346	12407	26	35	139.8	953.3	6619	16164.8	24278	25	48.8	117	1813	5334	17223	26021.3	64	67	87	223.5	3113	9024	18273	74	60	86.3	134	820.3	4882.8	9629.8
975	24	31	85.5	592	5203	9205	9761.5	25	28	84.3	766	7244	14074	25987	23	33.3	108	1288	4394	16217	24399	67.3	93.8	83	288.5	2336	7859	17484.8	91	74	186	166	779	4820	9501
976	28	23	45	240	2878	5439	6460	28	27	48	437	3477.8	8483	17114.8	22	27	42.3	494	1812	9693	16123	48.3	50	47.5	116.5	1264	5035	11913	48	60	69	107	357	2967	6515
977	26	23	46	225.3	2365	5516.8	7604	24	28.3	51	267	1744	8206.8	11773.5	23.3	30	42	440	1280	8832	15867	51	73	71	140	1134	4815.5	11442	72	55	71	95	338	2187.5	5035.8
978	27	27	50	297	3090	6399	8026	24	27	51	392	3768	10895.5	22712.3	23	27	61	631	2148	12254.8	21808	62.5	74.3	88	189.8	1544.5	6492	14926	69	87	118	160	583	4165	7978
979	26	22.3	33	130	1089	3548	5079	26	28	35	177	1799.5	6075.8	18350	26	25	35	259	969.5	7057	15433	35.5	30	44	79	1223	5015	12346	31	46	50.8	57	213.3	2884	5643
980	25	26	47.3	191	1684	3789.3	5124.3	26	28	48	337	3144.8	6824.3	18995	27	27	58	456	1508	7635.8	15696	35	36.3	45	135	1689	5690	12617.8	38.8	46	58	93.3	425	3393	6280.3
981	24	32	56	284.3	2684.8	5087.5	6863.3	25	28	56.3	361	3476.3	8585.3	21205.8	22	31	57	902	1835	10259.8	18961.3	45	41	75.3	161	3028.8	7509	14626	41	59	111.8	140	568	3903	7115
982	27	28	39	146.5	1962	5083.3	5653.8	24	28.3	49	344	3396	8760	21431	24	27	46	494	1593	10692.3	19626	36.5	41.3	52	101	1450.8	6831	13856.3	36	36	65.3	79	171	4002	7143.8
983	25	24	44	187.3	1737	3492	3838	24	27	42	376	3288	5788	17273	24	26	70	543.8	1802	7686.8	14440	39	35	52	126	1757.5	5219	11497	46	40	84	93	333.3	3308	5644
984	25.3	25	48	236	2124.3	4875.3	5176	26	27	43	510.3	4002	8546.3	20738	24.3	26.3	57	566	2128.5	10389	18546	66	37	64	175	1853	6470	13554	48.5	57.3	115	125	385.5	3915	6575
985	24	24	49	354	3618.3	6740	7071	25	29	60.8	889	6448	11029	18733	22	38	108	1323	3074	14416	23707	45	39	52.3	134	2333	9057	15639.3	39	35.3	99	135	216.3	5190	8746
986	26.5	25	38	261	2110.5	3387	3774	24	27	53.3	565	3890.5	5937	17342	22	29	93	621	2007	7261	13936.8	43	35	56.5	145	1871	5479	11501	38	37.3	82.5	103.5	308	3119	6017
987	24	23	30	55.5	619.5	1605	2566	26	29.3	33.3	91	908	3128	12678	25	25	36.3	144.8	370	3984	10580	37	40.3	46	51	565	2651.5	7039	37	35.3	51	54	104	1454.3	4011.8
988	25	31	44	346	3151.5	7003	7005	25.5	29.3	65	747	6466.5	11453	26858	25	33	98	1293.8	2745	14479.3	24486	32	34	67	124	2116	8971	15359	35	45	76	114	194	5049	8284
989	25	27.3	59	345	2090	4813.3	3941	28.3	29	70	723.3	4342	7639.5	17554	23	32	103	956.3	2353.8	8948	14483	35	32	53	200	2286	6567.8	11651	35.3	40	106	161.3	544.5	3889	6690
990	25	23	35	86	798	1735	2062.8	25	29	28	153.8	641	3291	11744	23	25	37.8	218.5	653.8	3877	8578	35	41	53	78	846	2786.8	6754.3	39.3	33	49	60.3	191	1642.3	4177
991	27	38	131	1082	7237.3	10301.3	7692.8	25	32	142.3	1860.3	9552	15927	28760.3	24	44	194	2818.8	7230	19561	25550	59	56	90	317	4001	10645.8	17453	52	52	104	186	867	6069.3	9802
992	26	29	67	483.8	4378	6832.5	4333	26	27.3	85	931.8	7680	11029	20429	22	34.3	117.3	1669.5	4420.8	14255	18666	49.3	43.5	63	201	2512	6986	13405.8	52	44.5	92	101	557	4225.3	7260.5
993	24	30	49	301	3321	6372	4365	25	29	63	497.8	3863.8	9483	15191	26	28.5	66	951	2831.5	12161.3	16454	55	67	74	157	1441.8	5226.5	10769.3	58	65	91	81	393	3343.3	5712.3
994	26	32.5	62	546	5095	7685.5	5410.3	26	33	82	981.5	7290.8	12504	24062.5	22	39.8	107	1427	4256	15148	20595	48	63.3	71	199	2141	6974	13073	48	62	89	122	325.5	4637.5	8312.5
995	25	26	67	333	2775	5279	3364	25	30	63	610	4942.3	8787	19206	21	31.3	70	876	2372	11392	16112	45	47.3	61	120.8	1171.8	5337	10611.3	54	46	97.8	82.5	162	3302	6001
996	25	28	42	306	3123	5500	3594	25	32.3	73.3	587.8	5263.8	9143	19640	24	37.3	82	933	2908.5	11358	17353.5	72	98.5	102.3	291	1513	5438	11108	88	79	159.5	111	278	3551	6700
997	28	22	45	292	2955	5533	3773	27.3	29.8	63.3	621	5489	9419	22084	24	29	65.3	741	2872	11086	17136.3	45.5	51.3	60.3	142.5	1464	5750	11844	54	60.8	86	101	250.5	4040	7696
998	31	38	125	1080	6295.8	11757	7337	23.3	31	210	1738	11719.3	18085	32916	24	47	154	2816	7602.3	20395	27718	94.8	98	104.3	402.8	3252	9605	18293	94	104	191	197	739	6677	12529
999	23	30.3	36	120.3	1327	4155.3	3830.8	24	27	39	218.5	2754	7245.8	21088	23.3	24	48	412	1612	8262	17055.3	45	63.8	54	125	963	4419	10331	43.5	44	65	79	231.3	3174.5	7386
1000	24	28	70.8	570.5	3404	7368	4867.3	28	35	77	905.3	6919	11539	23714	22	33	103	1368	4118	13151	19569.8	44	47	64	200.3	2100.5	6781	14263	55.3	55.3	113	128.3	542	4786	9639
1001	29	30	103	849	5024	9333	5522.5	27	32	146.3	1457	10182	14934	28713	23	45.3	150	2226	5952.5	17504	24230.8	76	73	97	365.5	2691	8957	15961	79	74.5	153.8	162	478	6177	11501
1002	26.3	26	41	275	2156	4994.5	3240.5	28	28.3	49	541.5	4640	8414	20391	27.3	36	66.3	811	2818.8	9563	14951	52	67	72	156	1398	5139.3	11327	55	70.3	92	102	398	3678	7958
1003	27	28	59	366	3242.3	6506.5	4923	25	31	73	650.5	5976.8	10375	24321	23.8	30	81.8	1008.3	3109	11820.8	18351	47	56	74.3	161	1432	5404	12618.5	51	63	84.3	85	324	4172	8733
1004	28	45.3	144	1279.5	7102	12350.3	7884	26.3	38.5	219	1917.8	11989	19231.5	30980	24.3	42	176	3260	8618.3	20971	27185	46	58.3	91	335	3911	9850	18313.8	51.3	63.5	115	165	850	6878.3	12249.5
1005	26	28	42.3	265	2432	6907	5497	25	27	73	568	4768	11018.5	24942	24	27	58	763	2926.8	13012.5	19921	46	48	66	141.3	1340.3	5601	13348	52	46	91	101.8	261	4245	8912.8
1006	25.3	29	64	466	3711	8042	6359.3	24	28	74	823.5	6326	11651.3	26385	21.3	33.3	96	1140	3859.3	13138.3	20497.8	43	47	62	202	2021.3	6684	15304	48	45	97	128	606	5514	11310
1007	26	35	79	779	5302	10217	7107	24	29.3	101	1216.5	8735	15285.3	28407	23.3	37	165.8	1581	5546.3	17018	23531	65.5	58	86	288	2943	9315.3	17065	61	51	122	146.5	707	6651	11966
1008	26	27	48	393	3421	7902	7233	25.3	27	82.5	694	6095	11856.5	26664.5	24.3	38	108	1014	3910.5	13671.3	22308	69	64	73.8	224	2117	7408	15890	55.5	53	100.3	120	905	5269	11440
1009	25	28	56	443	3680	7628.5	6274	25	29	69.8	777	6236.3	11510	26295	24.5	28	89	959	3539.5	12812	19550	40	45	61.5	156	1811	6446	14876	58	52	97.3	108	460.5	5728	12416.3
1010	26	24	54	444	3637.5	7739	4752	26	28	89	910	7184.8	12114	27751	21.3	36	101.3	1159	3875.8	13645	20418	47	54	68	185	1652	6903	14838.5	51	45	94.8	109.8	306	5209.3	10341
1011	25	30	46	271	2437.3	5787	4576	24	28	47.3	505.3	4275	8884	23678.8	22.5	29.3	77.5	614.5	2739.5	9821	16917.8	44	43.3	58	138	1256	5356	12132	55	47.3	72	79	354	3954.8	9295.3
1012	25	25	63	355	3127.3	7972	7629.5	26	26.3	69	559.8	5478	11601	29001.8	25	29	68.3	816	3093	12635	21666	45	45.3	55	173	1391	5807.3	15055	52	50	75	87	399.8	4396.5	10382.3
1013	25	34	130	1113	7018	12330.8	8716	24.3	34	222	1796.8	12091.5	18339	32795.8	24	42	207	3225	8309.5	21718.5	27638	57	62.8	91.3	348	3715	9622.8	18933.8	46	51	113.8	156	783.3	6270	12648
1014	26	25	46	276.5	2729	7939.3	7040	26	28	65	525.3	5233	12465.8	28563.3	23	31	73	794	3120.5	13629	22510	49.8	43	69	143	1300	6109.3	14898.5	50.3	62	83	102	324.5	4396	10236
1015	27	33	69.5	611	4522.8	9307	7991	24	25	79	973.8	7422	11654	29625	23	39	118	1337	4762.8	14492	22451	43	40	68.8	255.8	2678.8	7880	17164.8	47	45	108	138	990	7000	12762
1016	27	32	110	925	5394	10703.8	7823.8	26	27	134	1524.5	10323	14395	31447	24	40	133	2195.5	6416.5	17131	24767.5	65	47.5	84	311	3256	9284.8	17967	59.3	57.3	117	147	835	6868	12450
1017	28.5	24	47	430	3298	7377	6085	25	26.3	65	714.5	6435	11162	27828	22	36	87.3	995	4106	13276.3	20416	51.3	52	81	223	2275.5	6963.8	15205	59	50	92	125.3	890	5417	11194
1018	29	35	60	593	4083	8673	7722.3	24	26	66	895.5	7017.8	11490	29105.5	21	33	110	1180	4213	14168	21281	46.5	51	59.5	233	2245	7219	16347	46.3	56	122	128	815	6558	12949.3
1019	25.3	34.3	64	581.5	3993	8848	7047	26	26	73.8	997.8	7677	13477.3	29992	24	38	122.3	1291	4476.5	15039.8	23001	44.5	56	72	202	2077	7454	16402	67.5	45.3	105	131	528	5932	11783.8
1020	25	28	61.3	461.3	3807	8033	6787	24	26.3	76.3	842.3	6452	11139	28124	25	34	96	975	4052.5	12912	21261	52.8	50	63	249.8	2116.8	6961	16006.8	56	59	101	138	713	5760	11842
1021	26	31	67	648.8	4458	9092.5	8013.3	25	28	73.5	1124.3	8018	11888	30366	24	29	124	1371.8	4908.3	14654	22719	51	53	69	300.5	2549	7610	16535	58.8	48	131	127	1036.5	6622.5	12842
1022	25	31	86	765.5	4969.5	10571	8395.5	26.3	36.5	114	1278.5	9224	14641	31690	24	41	148	1725.3	5774	16865	25861	53	51	70	320.3	2841	8695.3	18147	52	53	113.5	147.3	971	6434	12775
1023	25	30	65	657.3	5612	10813	10546.5	27	29	78	1168.3	8302.8	14207	32930.8	26	45	135	1420.8	5441.8	16392.3	26722.8	46	51.3	68	301	2591	8384	18366.8	57	57.5	108.5	176	1139	6778	13583
1024	25	32.8	128	1123	6284	12273.5	12944	27	33	112	1504.8	10302.5	16131.5	33003	22.3	45	207	2223.8	6771	18098	27752.3	50.5	46	76	401	3505	9119	19380.5	47	48	115	169	1102	6651	13347.8
1025	25	35	107	900	5681	11081.5	10274	25	31	104	1339.8	9898.3	14642	31565	24	47	152	2102.5	5539.3	17371	25311.8	40	62	78	313.8	3489	8894	20471.3	49	49	108	148	988	6870	13350
1026	27	28	72	741	5494	10984.5	10926	24	28	88	1273.3	9919.8	15018	33163	26	35.8	172	1810.3	5627.5	17445	27253.3	47	50	63	305	2824	8537	18692	62.3	42	102	118	898	6173.3	12515.5
1027	27	60	230	2015	9540.5	15187	14492	24	36	284	2874.3	15462.3	21171	35649	23	70	320	4721.5	10969.5	24651	32118	48	48	99	568	6891	13661.3	23186	55	45	198	354.5	2405.8	9435	16569
1028	30	61	220	2286	11979	15456	16620	25	45	267.3	3263	15078	21199	36306.8	25	65	357	4895	10992.8	24904.3	31590	42	36.3	115.5	728	7267.8	12975	22884	46.3	51.5	159	314	2530.3	10421.5	17373
1029	32	62	275	2537.8	12135	16807	17667	28.5	50	300	3819.3	17427	23057	37939	23	61	437.5	5348	12869.3	26154	32954	42	47.5	112	861	7809	14317	23617	52	47	201	368.3	2955.8	10609.5	17348
1030	36	94	442.8	3277	12225	18805	18220.3	25.3	54	540.8	4705	20046	25150	39534.3	26	100	517	7333	15255.5	29969.8	36528	51	54.3	170	914.8	10587.8	16915	26951	48	62	244.8	572	3137	10946	18337.5
1031	34	86	360	3736.5	12770	20186.5	18730	26	63	630.5	5651	22178	28685	42193	23	89.8	718.5	8589.8	17935.8	31630.5	39647.5	58	56	192	1233	10991	18142	28513	52.3	59	261	615	3561	11722.8	19103.3
1032	31	69	316	3165	13375	18246	16809.5	28	46.5	567.8	4858.8	20852	26272.5	40508.3	23	94.3	591	7389	15702.3	29707	36346	45	50	184	912	10175	17400.8	27305	48	56	219	550.8	3211	11054	18602
1033	25.3	69	264	2417	12792	17125	16796.5	26	47	339.3	3594.3	18487	24238.5	39229.5	23	79.3	389	5639	13200	28611.3	34903	55	42.3	140.5	678	8473	14699	26042.5	52	64	154	360	2611	9577	17154
1034	32	82.5	228	2419	12690	17286	16591	25	41	327	3801	18080	24220.5	38714	22	72.3	423.8	5582	13405	27667	34531	57	52	124	690	8234	15174	26136.8	60	46.5	173.8	310	2621	9793	16734
1035	30.3	55	229.5	2458	12534	17326.5	16853.8	28.3	37	340	3656.5	18554	23851.8	38514	23	73.3	378	5554	13217.8	27951	34946	54	53.3	123	612.8	8385.3	15483.5	25898.5	55	61	146.8	333	2647	9884	16994
1036	26.3	24	58	433.3	4186	7713	9361	24	26	69	570	5029	11064.3	20488	22	34.3	83	877.8	2809.5	12546	20121.8	35	38	57	152	1954	6370.3	14720	44.3	43.3	61	137	611	3615.8	7947.3
1037	26	26	65	491	5058.5	7514	9506	23.3	34.3	77	648	6723	11385.8	21949	24	41	82	1002	3333.5	12923	20643	40	46	58	171.8	1974	6645.8	15279	41	52	64	128.3	636	3622	8382.5
1038	24	28	80	545	5082.8	7887	10573	24	28	60	691	5949	11383	23442.5	24	41	79	1053	3367.5	13976.3	21023	36	41	65.8	190	2317	6981	15746	44	56	70	134	707	4197	9160
1039	24	24.3	38	287.5	3630.5	6262	8831	24	27.3	46	345	3675	9108	19336	23	26	59.3	532	1825	10680	18205	44	52	65	124	1176	5340.8	13076	48.5	48	61	84	362	2889	7240
1040	24	26	67.5	541.8	4476.5	8440	11061.5	25.3	27	68	529	4350.5	11217	19891	24	30	72	939	3026	13367	20014	42.3	42.5	56	107	1637.3	5454	14120.8	47	54	53.3	90	308	2382	6071
1041	24	25	43	347	3824.3	6934.8	9153	24	27	60	470.3	4819	10572	24071	22	31	57	668.5	2248	12906	21081.5	65.5	60	84	154	1444.5	5809	14137	62.3	66	102	105	448.5	3311	7999.8
1042	25	24	40	190	2293.8	4359	6790.3	25	28	40	198	2234.3	6547.3	16467	23	25	46	251	1114	7928.3	14957	64	53	59	83	783.3	3828.8	10663	55	49.5	65	91	257	2095	5586
1043	26	24	30	148	1836	4260	7401.5	23	28	32.3	171	1414	6109	11183.8	24	23.3	34	290	863.8	7565.5	14202	50	56	58.3	94	749	3526	9860	60	45	72	124	193.8	1488.8	3902
1044	24	28.3	40	172	2320.5	4670	7458	25	28.3	35	211	2381	7668	20752	25	29	38	294	1287	9432	18645	73	82.3	80	175.8	988	4794	13010.3	91	69	137	103	358.3	2735	7059
1045	26	22	33.3	88	866	2453	4706	23.3	26	32	98	1044.5	3945	16956	24	27	33.3	113	455	4795	12256	34	32.3	46.5	61.3	747.5	3582	10186.3	36	38	41	45	135	1785	5450
1046	25	25	32	104	1213	3085	5141	25	25	36	196.3	1964	4842	18456	26	27	48	200.5	894	5831	13502.3	32	41	47	92.3	933	4160	10928	35	30	47	68	268.8	2499	6071.3
1047	25	30	39	199	2154	3996.5	7171.8	25	27	49	243	2413	6657	20431.5	22	27	41	378	1122	7923	16210.5	49	45	66	129	1780	5774.3	12663	42	46.5	86.3	89	372	3030	6949
1048	24.3	23	26	77	976	2881	4926	25	27	38	144	1822	4871	19601.5	23	30.8	32	160	742.8	6831.5	15014.5	32	37	42	47	651	4322	10179	37	33	52.3	50	117	2590.8	6090
1049	27	22.3	32	90	1066	2253	3739	27	25	33	184	1839	3923	15686	24	26	37.8	183	785	5001	11117.8	37	37	47	77	731	3618	8905	46.3	35	59.3	65	187	2274	5317.8
1050	25	24	34.3	122	1311	3353	4997	24	28	43	240	2515.8	5928	19920.3	25	26	46	243	1111	7479	15357.3	71	44	55	133	981.3	4871	11159.8	52	43.3	123	84.3	249	2920.5	6329
1051	26	24	32	188.5	1778.3	4330	6705	25	28	49	418.3	4219	8371	23750	24.3	33	51.3	502.5	1627	10281	18919	38	37	54.3	74	1240	5896	12051	41.5	38.3	63	74.8	134	3579	7060
1052	27	25	28	105	1140	2372	3601.5	26	25.3	33	206	1926	4066.5	14344	23	27.3	43	190	829	5134	9765	41	32	46	82.3	877.8	3850.5	8618	38	34.3	49	74.3	231	2145	4917
1053	25	24	26	40	318	777	1903.8	24	25	27.8	61	443	1534	9623	24	26.3	28	62	173	1909.3	5704	36	37	44.3	39	278.3	1333	4406	36	27	44	35.5	68	645.8	2361
1054	25	27.3	35	176	1668	4357	6561	22	26	40.3	302	3585	7865	23117	23	32	50	364	1421	9025	17784.8	37	35	46	62	1115.3	5790	12441.8	37	41.8	66	64	157	3280	6489
1055	25	24	40.5	158	1387	3173	3489	26	28	45	309	2829.8	5150	14280.8	24	26.3	47	316	1252	6527.8	9622	35	29	51	110	1199.8	4760	8834.5	38	39	52	86	426	2605	4841
1056	25	24	26	45.3	483.3	809	1602	24	29	29	82.5	743	1556	8004	23	26	25	81.5	300	1881.8	4834	34	32	41	61	422	1520	3938	39.3	38	41	39	109.3	758	2547.8
1057	25	33	61	603	6428	8037	8287	24	28	84	1040	9133	12235.5	26488	24	36	110	1215.8	4580	14286	19727	48	57.3	74.5	175.5	2294	7853.8	14756	40	54	91.3	116	648.8	4059	8147
1058	24	23	37	273	3967	4726.8	4737	25	26	60	564	5280	6853	18945	23	31.3	68.8	587.3	2386.8	10011.8	13056	52.5	39	57	129	1318	4731.5	10175	58.3	49	73	76	496.8	2977.5	5833
1059	26	23.5	34	155.5	2705	4270	4728.8	25	29	35	276	2322	6130	13708	23	24	46.3	325	1509	7605	11659.8	46.3	56	70	145	680	3502.3	7807	54	58.3	73	79.3	310	2035	4339
1060	25	27	51.3	241.8	3930	5060	5603	23.3	28.3	43	449	5239.5	8028	21940.8	23	27	59	616.5	2268	9923	15287	53	47.5	67	108	945	4752.3	10464.8	61	61	64	80	258	2963	6242
1061	24	25	38	183.5	2095.3	3380	3288	25	34.3	32	272.5	3245	5785.5	17218	24.3	27	52.3	373.8	1292	7571	11546	54.5	44.3	68	95	505	3195.8	7372	46.8	50	62	62	132.3	2022	4690
1062	26	23	36	208	2509	3685	3514	24	25	49	340	3461	6539.3	17149	24	31	55	399.5	1493	8004	12955	99	96.5	87.5	312.5	747.8	3587	8424	94	80	152	99	305	2320	5260
1063	27	23	39	134	2192	3241	3727.5	24	28	36.3	248	3082	5810.3	18381	22	27	38	291	1369	7408	11811	49	51.3	67.3	100	593	3152	7841	55	57	71	63	204	2456	5737.8
1064	25	27	56	656	6609.3	9204	7897.3	26	36	117.5	957	8596	14872.5	30160	23	33	106	1392	5153	15993	22818.8	91	135.8	97	380	1711.8	7016	14287.3	101	94	211	164.5	644	4614	9744
1065	26	24	29	80	813	2073	3265	25.3	26	31.3	100	1274	3837.8	16816.5	22	25	30.3	155	667	4569	10884	45	44	66.3	71	429.5	2317	6677.3	50	45	65	58	153	1505.3	4841
1066	26	26	33	259	3168.5	4996	4636	25	25	45	410.3	4383	7977	20114.3	24	30	59.5	503	2428	9437	13731	49.3	55	64	117	1001.8	4412	10023	63.8	62	81	88	457.3	2947.5	7138
1067	28	28	50	454	4750.3	6781	5734	26	26	77	841	7304	11662	25664.3	24	36	90	1087	3575	13733.3	19297	95	96	87	272.5	1667.3	6753.8	12909	92.8	68.3	190.3	111	454	4419.5	9027
1068	26	24	36	126.5	1626.8	2809.5	2716	25	26.3	44.3	241	2449	4723	15629	24	28.3	39	273	1399	6047.5	9791	57	57	57.5	111	592	3036	6786	52.8	39.3	89	59	323	2141.8	5375
1069	27	25.5	35	188	2506.8	3785.8	4298.3	26	30	47	300	3598	6626	19713	23	28	51	369	1669	7854	12547.8	67	58.5	68.5	106.8	720	3503	8260	58	48	74	76.3	269	2320.5	6376.5
1070	23.3	29	59.3	709	6656	9285	8115	26.3	31	104	1016	9122.5	14748	27481.5	23	45	99	1728	5688.8	16513	22141	50	59	81.3	217.3	2062	7309	14120.8	60	59	101	111	719	4479	9383
1071	25.3	23	27	115	1891	3983	4646.8	25	26	41	240.5	2733	6396	19756	25	27	44.3	323	1502	8054	14096	46	51	62	101.5	607	3358	7835	55.5	49	69	64.3	224.3	2246	5888
1072	25.3	25	36	232	2877	4640	4951	25	26	34	344	3791.3	7003.5	20276	23	26.3	59.3	349	2026	8343	13494.3	46	45	59	117	977.3	4138.3	9775	55	51	67.3	86.8	563.8	3199	8232
1073	26	27	44	344.3	4704.3	6797.3	6236.8	26	26	67	631	5776	9517	23765	26	40.3	84	725	3181	11951.5	18018	59	52	74	180	1507	5918	12571	61	54.5	91	110	635.3	4309	9032
1074	26	24.3	35	214	2854	5151	6436.8	25	25	40	303	3471	7834	21152	23	28	49	359	1927	9273	16512.5	56	54	58.5	159	923	4600	11066.8	56	58	94.8	91.3	544	3058	8208
1075	24	29	35	204	2447	4451	4478	24.3	25	38.8	364	3535	6219	20676.5	24	35.5	56	355	1821.8	8137	12995.8	53	57	53	123	728	3722	9635.8	48	52	64.3	70.5	338	3146.5	8075.5
1076	24	24	37	249	2513	4560	3668.8	23	29.3	40.8	361.3	4446	7293	21479	25.5	32	51.8	501	2126	8746	14174	44	57.3	72	150	820	3884	9568	51.5	58	88.8	86	278.8	3117	7180
1077	25	25	29	123	1508	2908	2911	24	25.3	34.3	203	2069.3	4857.5	16514	22	26	39	181	1222	5608	10163	50	53	61	109.8	444.8	2764	7354	61	58	76	58	237	2044	6056
1078	26	24	36	164.8	2242	4548.5	5409	28	28	50.3	282	3181	7021	22363	23	28	46	353	1542	8132.3	14288	48.5	53.5	51	128	672.3	3261	9792	51.3	53.5	74	69	251	2150	6867
1079	25	30	51	620.3	6477	9230.3	8205	25	31.3	96	985	8756	13888	27450	23	40	94.3	1720	5441	16414.5	21789.8	46	64.3	68	208	1949	7073	14206	59	60	90	92.5	647	3929	9197
1080	26	26	33.5	179.8	1972	4421	5066	22.5	26	34	246	2993	7779	22258	26	28	47	346	1711.5	8819.3	15610	43	44	62.3	120	658	3558	9733.8	57	57	84	61	277	2371.5	6848
1081	27	27	41	265.5	3482	5608	6198.3	25	26	49	440	4355	8183	23413	25.3	32	55	526.8	2475	9637	14993	54.8	53.5	53	128	1157	5002	11241	62	59	72	107	732	4319	10335.8
1082	26	33	39	443.3	4935	6846	6018	25	30	62	711	6953.5	10618.5	26073.5	26	31	84	900	3713	11831	17509	52	57	61	175	1705	6634.8	12887	59	57	103	107	752	4314	9507
1083	24	26	30	207.3	2907	4520.8	4591	24	27	40.5	371	3804	7277	21700.5	24	28	56	370	2059	7989.3	12989	56	59	74	144	1026	4816.5	10164	58.3	45	96	90	611.8	3411	8124.8
1084	25	26	37	241	3382	5182	5896	24	26	37	365	3847	7568	23485.8	22	30	66	367	2054	8507	13664.3	45	47	50	180.5	968	4842.3	10911.5	58	46.3	77.3	71.5	682	4194	9779
1085	24	28	44.3	273	3785.3	5943.3	5869	23.3	28.3	50	421	4922.8	8772	24702.8	22	36	60	480	2501.5	9379	15123	50	50	61.3	147	1032	5138	11683	52	51.8	76	82	574	3875.8	8407
1086	25	28.3	31	193	2963	4907	5592	24	25	35	312	3574.8	6843	22805	22	28	57	348.3	1901	7703	13034	55	53.5	60.8	130	871	4684	10369	58	47.3	71	74	547	3585	8574
1087	24	25	39	287	3879	5698	6812	24	26	48.3	451	4566	8685	24989	22	29	61	416	2398	8857	15209	52	61	63	178	1311.5	5378.8	11101	57.3	50	86.3	103	734.5	4282.3	9731.3
1088	24	24	39	327.5	4581	6897	7654	27	29	62	538.5	5794	10053	26201	23	27	74.3	561	3060	11724	17412	59.5	47.8	67	186	1479	6165	13012	51.5	49	98.3	92	737.3	4200	9731
1089	24.3	23	33	271	3726	6404	7718	24	26.3	54	412	4172	9203.5	26205	28	30	64	456	2491	10141	17761	42	45	59	174	1067	5569	12794	52	66	83	104.5	717	4079	9740
1090	25	27	60.3	448	5098	7598.5	10337	25	29	59	695	6405	11182.3	26237.8	22	29	83	950.3	3802.8	12723	19053	47	63	70	206	1750.8	6597	14166	51	43.3	73	99	680	3989	9306
1091	25	24.3	34	352	4917.3	6515.5	8266	23	27	56	486	5562	9771.8	25235	22.3	29	69	778.3	2669	11708	16751	47	53	53	178.3	1440	5820	12284	44	58	90	103	688	4081	9335
1092	25	28	34	335	4346.3	6656	8339	24	26	72	451	5620.5	10315.8	27205.8	24	27	67.3	565.8	2541	10972.3	18017	49	53	67	181.3	1258.3	5660	12969	62	60.3	77	93	635	3449.3	8565
1093	26	33	82	1186	10990.3	11059	14083	25	29.3	140	1490	11059	15877	30708	25	49	159.5	2340.5	6992	19469.5	24045	51.5	43	71	340.5	3802	10471	17649	53.3	53	93	203.3	1844.3	6482	13238.3
1094	28	36	85	1055	11784.3	10692	14318.8	26	33	136	1462	10908	15710	30495	22.3	43	143	2367.5	6494	18772	23893.5	47	49.3	80	351.3	3932	10312.5	17998.3	44	47	112	170	1906	7171	13697.3
1095	26	37	116	1367	13018.5	12223.3	15404.5	22.3	36	155	1967	12902	17012	32791	25	52.3	223	2918.5	8483.5	19936	26484	50	52	75.5	432.8	4642	11390	19221.8	59	55	108	229.3	2306	7486	14782.8
1096	28	38.8	180	2145	13768.8	14789	17459	24	40	281	2837	16146	21638	35325	24.3	65	365	5246.3	11435	24426	30725	48	44	112	508	7232	14636	21913	53	54	163	323.5	2732	8276	14884
1097	31	60	234	2724	15144	17462	19423	26	34	349	3926	19196	24139.3	39004.5	24	81	398	6422	15056.3	27271	33739.3	51	64	122	825	8245.3	16154	24730	55	66.3	179	379	3338	9430.3	16165
1098	27	47	175	2243.3	15051	15115	17943	25	36	332.5	3156	17009	22119	37150	24.3	73	363.5	5040	12211	25185.5	30804.5	53.3	51.5	113.5	585	6756	14477	22563	49.8	54	145	292	2829.8	8654	16351
1099	27	26	52	501.8	6499	8087	11056	23	29.3	73.5	601	6215	10921	23075	25.3	35	104.3	1026	3344	13249	19721.5	44	48	61	226.3	2080	7388.3	14343	53	49	73	106	893	4223	8350
1100	28	24	46	511.3	6422	7842.5	11521.5	26.3	32.3	59	735	6214.3	10935	23226.5	22.5	36.5	90.3	947	3379	13403	19656.3	49.3	51	77.3	201	2012.8	7358	14634	43	52	73.5	114	898	4229	8836
1101	26	28.5	55	513.5	6024	7606.5	10619	27	28	78	586	6029.8	10773	22310	20.3	30	81	1009.8	3282	13294	18839	44.3	46	67	199	1980.3	7217	14151	49	56	67	112.5	877	3948	8366
1102	26	24	37	235.3	3351.3	5424.3	8339	26	27	42	226	2619.8	7561.5	19603	24.3	26	40	329	1429.8	8528	14712	46.5	51	65	124	1050.8	5261	11438	50	57.8	71.3	87	488.8	2634	5995
1103	25	25	36	321	4643	6416	9608	24.3	26	52	370.8	3541	8702	19434	25	27	70.5	503	3149	10695	16926	43.3	57	64	141	1146	5275.3	11956	51	48.3	67	90	454.8	2592.3	5872
1104	25	26	43	285	3866	5494	8656	31	25.3	45	285	3335	7766	20785	23.3	27	50	406	1629	9330.8	16703.3	47	54	67	144	1054	5344.8	12291	59	78.5	69	86	549	2799	6439
1105	25	25	29.3	141.8	2191	3919.8	6865.5	25.3	28	34	155	1761	5517	14942	23.3	25	34	202	846	6238.8	12455	57	54.3	59.8	102	676	4127.5	9734.8	59	53	60	62	344	2073.5	4984.8
1106	26	24	32	128	1875	3779	7195	25	28	36	178	1256	5794	11785	26	24	36.3	212.3	760	6480	12329	52	52	62	109	716	3813	9079	55.3	54	59.5	76.3	463	1556.8	3877.3
1107	23.3	25	31	127	2224	3619	6978	25	27	35	167	1521	5519	16585.5	25	27	38.3	184	782	5922	13131	68	58	78	147	782.5	4457.3	10412	69	69	80	93	442	2256	5862.8
1108	24.3	23	27	53	689	1468	3559	25	26	30	77.5	700	2546	13020	22	25	28	72	288	2901	7703	37.5	38	42	54	408	2658	7010	34	35	41	41	158	1225	3970
1109	26	23	29	85	981.8	1995	4331	25	28	29.3	110	1097	3463	14496	22.5	26	32	119	424	3580	8573	36	33	42	73	491	3409.5	8104	37	32	47	59	249	1741	4371
1110	24	23	32	91	1275	2269.8	4647	27	25	30.5	133	1108	3546	14746	24	26.3	36	133	412	3978	9060	55	45.3	63	86	647	3394	8076.8	42	50	57	63	265	1718	4084
1111	27	23	23	40	392	711	2029	25.3	26	28	50	391	1421	9289	22.3	25	30	61	163	1732	4303	37	34.5	40	49	190	1343	3658	38	32	47	37.3	93	560	1979
1112	25	24	25	65	403	819.8	1972	25	26	31	59	575	1662.8	9398.5	21	26	28	78	194.5	1816	4197	36	36.3	40	56	324.8	1763	4219	39	38	37	42	136	720	1944
1113	25.3	24	28	55	557	1217	2518	27	27	30.3	79	740	2067	11223	24.3	23	37	103	306	3031.3	5924	38	44	43	73	348.5	2015	4856	36	33	52.3	52	179.5	822	2737
1114	26	23	25	49	858.8	1270	3258.3	24	27	30	91	972	2663	12122	24	25	39	117	406	3272	7280.5	41	36	41	62.3	413.8	2256.3	5020	34	34	49	46	136	982.5	2696
1115	25	23	28	48.5	529	622.5	1727	24.3	28	29	76	616.3	1378	6986	25	28	30	91	245	1577	3302	36	41	50.3	68.5	273	1391	3111.8	40	33	53.5	40.5	134	574	1575.3
1116	26	22.5	28	41	245	240	921	25	25	29	53	196.8	492	3028	22	26	32	55	139	624.3	1637	35	33	37	58.8	138	573	1426.8	31.3	34	38	44.3	82.3	218	702
1117	26	24	27	55	669	1116	2834	23	25.3	40	88	873	2521.5	11766.8	24	25	29	116	342.5	2844.3	6447	35	44.3	49	50.3	430.5	1823	4244	32.3	32	42	40.3	106.8	770	2453
1118	23.3	23	26	50	552.3	726	1658	24	26	26	88	623	1416.3	6074.3	22.3	24	29	116	291	1819.8	3157	39	32	46	65.3	349	1416	2729	35	34	36	38	150.3	614	1559
1119	24	24	25	42.3	246.5	281	759	25.3	25	30	49	233.8	606.3	3529.5	22	26	29	65	141	715	1874	31	37	37	48.3	212	765	1668	34	33.3	41	36	93	257.8	882.5
1120	25	23	28.3	80.8	1722	2026	3567	24.3	27	36	162	1813	3855.8	13093	23	26.3	42.5	199	749	4528	8140	48.5	52	54.3	87	482	2479	5501.5	55	42.5	71	56	215	1119	2629.5
1121	26	21.3	27	55	782.8	732	1732	27	26	28.8	81	704	1550	7558	22	27	28	94	280	2125	3912.5	41.3	48	63	85	203	1078	2853	47	46.3	52.3	48.5	148	558	1590
1122	24	23	23	48.3	715.5	1014	2088	26	27	30.3	76	428	1652.5	4763	24	28	30	84	260.5	2200	4020.3	51.8	53.3	61.3	90	200	895	2497.8	52	53	72	59	121	522.8	1292
1123	24.3	21	26	38	822.8	932.8	1928	24	26	29.3	79.5	726	1684	8639	24.3	25	31	92	271	2152.8	4713.3	43	45	55	65	206	1024	2729	48	45.8	58.8	52	108.3	621	1591
1124	24.3	24	27	43	456	530.8	1073.8	26	27	29	54	467.5	988	5552	23	24	30	63	204	1356	2603.3	50	44	59	62	171.3	672.3	1653	47	47	59	44	101	339.5	988
1125	25.3	22	31.3	68.8	618	720	1450.5	24.3	27	29	78	605	1536	7015	24	27	28.3	107.3	234	1971	4129.5	72.5	73	72	178	224.3	1009	2720.5	81	51	111	73	123	533.8	1313.8
1126	25	23	28	48	647	586	1176.8	24	26	27	62	530	1131	5738	23	24	26	77	209	1417	2673	52	44	53	84	163.8	716.8	1701.3	52.3	60	66	63.3	87	651	1289.8
1127	26	23	34	126	2433	2930	4612	23	26	44	138	2022	5583.3	16818.3	23	26.3	36.3	257.8	882.3	5409	9012	92	101.3	81	288	428	2284.8	5222.5	113.5	69	182.5	103	254	1228	3216
1128	27.3	24	23	36	224	367	972	24.5	26	27	43.3	215	695	4804	22	25	30	67.3	133	903.8	2235	50	52.3	50.3	70	119	462.5	1270	51.3	43.3	51.3	46	67.3	242	922
1129	25	24	26	45	490	753	1238.8	23	26	27	62	533.5	1430	5462	22	28	31	90.3	275	1661.5	2946.5	47	38	59	75	187.3	976.3	2111	50	57	58	52	129	501	1179
1130	24	23	25.3	48.5	1261	1525	2438	24.3	26	29.3	120	1139.3	2809	10680	22	27	32.8	169	507	3575.8	6106	49	46	56	99	342	1822	4265	57	47	83	63	170	1134	2576
1131	25	23.3	24	41	300.8	414	766	25	27	29	48	335	796	3609	23	25.3	29	67.8	166	1011	1814	43	51	58	77	142	522	1239	54	47	62	53	100	313	862
1132	25	24	27	48	399	512	999	26	28.3	32.3	156	442.3	1125.5	5087.8	24	25	29	73	179	1287	2232	48	58	54.5	95	120	565	1456.3	55	52	76	58	89	341	947.8
1133	25	22	36	120	2311	3007.8	4361	24	29	53.8	266.8	1947	5416	12686	22	26.3	42	291	940	6044.8	9071	52	51	53	106	414	2275	4975	61	54	77.3	52	186.8	1256	2876
1134	26	22	26	50	476	839	1685.3	22	26.3	32	69	554	1458	6612.5	23	25	31.3	79	224.3	1813	3722.3	44	51	61.5	77	142.8	649.8	1607	51	56.3	56	55	92	585.3	1248
1135	26.3	24	27.3	53	622	888	1693	24	26	31.3	67	617	1403	6296.3	22	25	27.5	97	248	1693	2999	43.3	43	51	81	174	845	2050	54	52	54	49	129	587	1835
1136	25	22.3	28	65	1253.8	1936	3013	23	25	32	109	1196	2718	10583	25	24	37	125	519	3573	6307	55	58	56	105.3	290	1762	4076	48.5	58.8	75	50.5	176	1243.3	3102
1137	26	24	25	59	658	1492	2897	27	29	30	89	687	2055.3	8218.5	25	27.3	26	90	297	2655	4892	50	43	59	87	192.8	1122	2950.8	45.3	51	54	55.5	136	761	2430.5
1138	25	24	28	48	531.8	787	1384	29	26	31	62.3	503	1186	6254	25	26	35	73	251	1534	2832	41	36	50	77.8	156.8	646	1831	54	45	47	49.3	92.5	561	1395.8
1139	26	24	27	54.8	628	983	1320	27	26.5	36	76	756	1442	8118	24	26	30	99	266.8	1923	3550.8	48	55	51	79.5	178.3	888.3	2048	55	54	67	62	115	621	1460
1140	28.3	23	25	39.3	301	506	858	23.5	25	29	54	337	749	4291	25	25	33.3	64	161	926	1766	56.3	45	59	77.5	114	477	1090	55	56.5	71	52	75	300	820
1141	24	23.3	26	50.3	399	660	1077.5	25	28	27	69	510	1080	5948	23	24	29	81.8	206	1385.3	2467	42.8	53.3	55	77.5	122	467	1275	55	42	58.3	59.8	94	311.8	820
1142	25.3	24	31.5	156.3	2034	3307.8	4192	25	25	45	151	2220	5230.8	14040	22	27.3	39	278	948	5637.5	8559	48.3	54	63.5	115.3	405	1922	4570.5	57	50	69.5	66	195	1196	2501.5
1143	24	22	24.5	45	596.3	1059	1793	24	26	33	64.8	589	1586	8340	24.3	26	29	80	267	2160.5	4212	47	49.3	55	99	123	667	1814	51	56	68.3	58	108	501.5	1441
1144	24	23	27.8	74	666	1194.5	2122	25.5	26	35.5	86	776	1561	8606.8	28	24	36	93	332	1945	3650	49	41.3	59	77	206.8	1064.3	2479	49	50	57	65	186	1068.5	2313.3
1145	24.3	24	36	78	1133.3	2286.8	2831.3	23.3	28	34.5	103	1345.5	2977	12874	23	23	31	132	554	3427	5932	50.8	53	49.8	105	305	1693	3776.3	44.5	49	51.3	60	224.3	1573	3040
1146	25	22.3	27	62	506.8	989.8	1572.3	25	27	33	75	726.3	1337.8	8104	25	26	32	76.5	243	1677	3126.3	49	41.3	53.3	87	193	831	2015.5	50.3	57	57	71	141.5	803.5	1656
1147	27	23	28.3	54	537.5	1102.3	1770	25	26	31	93	714.3	1436	8550	23	28	27	75	280	1728	3263	52.5	48	60	84	150	846	2164.3	43	46	54	55	132.3	969	2181.3
1148	26	24	27	79	733.5	1325	1852.3	26	25.3	29	84.3	841	1735.5	10288	22.3	24	31.5	109	312	2250	4118.5	48	50	54	74	198.8	1034	2350	58	54	63	50	134	938	1977
1149	25	27	29.3	58	495	865	1459	24	27.3	35	73	652	1314.3	8421.5	24	26	26	86	294.3	1470	3053.5	44	48	61	71	161	860	1744	49	53	63	57	136	739	1781
1150	25	25	31	73	699.5	1104	2062	27	26	27.3	97.5	784	1492	9652	23	25	34.3	93	341	1835	3624.3	44	48	54	79	194.5	988.5	2347	49.3	43	42.5	55	155.8	947	1894
1151	27	26.3	27.5	78	837	1901	2671	24	26	39	99	1038	2573	12352	24	25.3	39	120.5	415	2940	5696	50	45	58	83.3	267	1384.3	3106	55	62.3	64	48	177	1284.3	2575.5
1152	26	23	27	81.5	747	1688.3	3082	23	26	31	81	859	2069.3	11516.8	24	27	35	87	364	2474	5182.8	59	53	49.5	80	205	1192.3	3090	50	54.3	68	55	191	983	2427.3
1153	25	24	25.3	134	1212	2236	4198	24.3	25	37	138	1707	3041	12271.5	23.3	30	35	147	683	3536.8	6538	43	46	48	88	329	1755.3	3599	56	52.5	50	56.3	177	1006	2059
1154	26	25	30.5	84	831	1521.5	2649	27	28	32.3	81	1024.3	2067	11648.5	23	28	31.3	111	332.5	2568	4525	48	45	53	82	240.8	1118.3	2553	41	51	76.3	49	178	1029	2078
1155	24	25	26	87	754	1343	2819	26.3	26	29	85.3	957	2100	11467.8	24	25	33.3	110	315	2490.8	4745	46	48	54	77	235	1138	2589	51.3	52	54	49	136.8	712	1755
1156	25	26.3	31.3	204	2212	4635	7855.5	26	25	39.3	215	2720	5854	18852	25	30	52	285	1140	6721	11932	43	49	49	115	659	3114	7059.8	50.3	48	60	56	435	3081	4893
1157	25.3	28	42	204	2516	4285.5	8023.5	28	26.3	42	214	2513	5582	18891	23	32	46.3	300	1058	6692	11054.5	44	42	54.3	131	657	3329	7365.3	49	43	51	66.5	499	3038	5343.3
1158	25.3	29	33.3	255	3697	5607	10186.8	24	27	42	277	3393	7212	22077	27	31	62	524	1659	8729.3	14330	42	42.3	58	150	1061	4584	9076	54	44	69	96.3	614	3565.5	6203
1159	31	34	80.3	699.8	5794	8986.5	12389	28	30	77	747	7404.3	11883	26282.8	30	40	106	1099	3457.3	13613	19103	54	64	71	280	2176.3	6998.3	12323	50	48.5	93	149.5	1132	4794	6718
1160	58	55	77	671	4226	9285.5	10264	56.3	58	129.8	906	7598	11164	25701	75	117	149	1330	4875.5	14826.3	23165	70	63.3	90.3	293	2359	7185	13826	71	77.3	114	225	1682	5072	9412.8
1161	28	31	54	497.8	4689.5	8248.3	9881.8	30.3	29	84	744	7019.8	10613	25581.5	26	33	122.3	1059	4241	14196	21857	45	50.5	67	228	1999	6509	12965	43	48	71	189	1243.8	5341	9308
1162	30.3	25	45	334	3797	7316.5	11086.8	27	28	58.3	444	4644.8	9796.3	25941	27	32	77	532	2446	11724	22477	46	53.3	62	173	1356	5671	14274	54.5	50.5	66.5	111	879	4981.3	9498
1163	27	26.3	51.5	368.5	3932	7198	10488	27	29.3	61	421	4633.3	9445.3	26254	25	33	68.5	552.3	2906	11468	22910.8	44.8	46	62	158.8	1284	5650	14233.8	43	57.3	67.5	131.3	914	4723.5	10219
1164	26	26	43	306.5	3749	7460	10521	27	30.3	64	429	4639.8	9606.8	26172	24.5	31.3	70	550.3	2514	11103	22151	48	51	62	163	1367	5738.5	14590	53	56	68	118.5	906	4820.8	9879
1165	25	24	49	229.5	2485	5991.5	9382.5	26	28.3	45.5	287	2862	7855	23570.8	25	27	49	292.3	1623	8609	19219	55	56	76.3	151.3	939.5	4807.8	12606	61	65	76	117.8	653	3428	8577.8
1166	27	25	36	135	1539	4311	7368	29.3	28	37	145.8	1149	5742.8	10811.3	24	27	50	245.3	836	6627.8	13297	45	54	63.8	94.8	644	3168.5	8885	52.5	51	60	76.5	366	1764	4361.8
1167	26	24	33	137	1872	4598	7708	25	28	37	186	2081	6083	22290	21.3	29	54	218.3	1335.8	7416	18209	61	70	74	173	884.8	4742.5	12704.5	74	92.8	103	134	668	3635	8159
1168	28.3	23	32.8	88	711.3	2232	4764	25	26.3	35	109	1048	3331	17271	22	25	48	119.3	499	4098	12151.5	44.3	39	49	91.3	500.8	3032	9426.8	35	41	44.3	65.3	268	2132	5995
1169	27	23	36	131	1044	3205	5248	26.3	26	37	168	1710	4653.8	19361	23.3	27.3	40	171	811	5249	13265	37	39	51	100	754	3840	10291	38	33	48	79	523	3154.5	6959
1170	24	23	35	97.3	1013	2999	5152	24	26	39.3	135	1367	4240	18693	25.3	26	40	133	639	5019	13092	46	45	50.3	105	666	3605.5	9969	46	51	55	82	456	2588	6102.5
1171	24	24	30	60	301	892	2066.5	28	26	36	69.5	461	1313	9364.5	23.3	26	38	78	229	1728.5	5310	36	43	41	70	223	1085	4152	37.3	35	49	50	172.8	846	2588
1172	25.3	23	30	72	382	1189	2327	28	27.3	33.3	100	708	1841	11082	26	25	42	86	281	2164	6779	32.8	38.8	44.3	88	291.8	1668	5245	33.3	30.3	41	56	207	1519	3012.3
1173	23	23	31	104	431.5	1362.3	2743	25	26	38	108	795	2207	11812	24.3	26.3	42	123.3	381	2653.8	7385.5	41	37	44	94.3	393	1943	5885	40	38	48.5	81	278	1445	3247.3
1174	24	22	30	74	370	948	1734	25	31	36	90	715	1895	10275	26.5	26.3	39	97	325	2423	6534	34.3	33	47	78	325	1323	4307	36	43.3	47	62	203	1053.8	2359
1175	24	24	29	71.5	229	646.8	1029	28	26	32	82	419	934	5982	21.3	26	38.3	79	219	1286	3456	32.8	34	42	87	221	978.3	2666	36	34	44.5	64	151	670	1597.3
1176	25	24	27	55	135	249	465	22	26	36	70.3	217.3	410	2036.3	23	25	38	72	116	511.8	1239.8	35	32.3	43	68	140	385	1109.8	37	33	44.8	57	106.3	237	562
1177	23.3	24	32	67	274.5	727	1073	25.3	25	36.3	94	478.5	1439	8409	23	28	37	88	266	1817	5106.5	36	38.5	43	72	211.3	984	3038.8	36	33	45	59	144	566	1565
1178	25	27.3	33	71	197	470	613	29	26	36	80	429.5	692	4063	25.3	26	40	82.3	204	974	2232	34	30.3	44.5	78	204	677	1753	41	39.3	44.3	63	144	491	1073
1179	26	23	28	48	139.3	265	450.3	25	25	36	72	260	486	2231	23.3	26.3	36	71	153	623	1516.5	31	33	43	62	160.8	459	1305	35	36.3	44	54	107	211	765.5
1180	25	25	36	87.5	499.8	1536	1802	26	26.3	34	125	1093	2471	12676.5	23.3	29	45.3	106	405	2999	7718	46.8	63	63	106.3	295.5	1636.8	4886	60	59	81	75.5	175	867	2283.5
1181	24	23	31	66.3	242.5	646	757	26	28.5	32	75.3	423.8	928	6238	25	28	34	81	215	1438	3696	43	43	58	95	183	692	2386	54	52	59	62	128.5	471.8	1137
1182	23.3	24	30	69	278	751.3	973	26	25	32.5	78	322	1053	3548.3	23.3	24	43.8	76	206	1408	3665	50	63	63	95	159.3	553	2225	66	57	69	74	132	421	1151.8
1183	24	23	32.3	63.5	349	672.5	904	25	25	31	82	468.8	1133	7256	25	26	34	82	190	1461	4457	45	54	68	93	196	648	2701	46	52	69.3	73	111	437.3	1516
1184	25	23	28	49.5	184	397.3	497	25	25	31.5	67	293	590.3	3961	24	25	44	81	181	807	2154	46	54.5	66.5	91	147	365	1371	48	61	80	68	103.3	252	723
1185	26.3	23	31	81	234.3	603	664	25	27	41	94	420	1097	5272	23.3	25	39.8	78	200	1305.8	3494	59.5	98	92.8	182	201	599	2211	90	72	108	87.3	163.8	364	1139
1186	24.3	23	33	68	199	366	459	23.3	26	36	74.3	353	629	4030	23	27	45	80	179	848.5	1947	53	59	55	96	146	384.5	1310.8	58	75.3	67	51	120.3	309.3	812
1187	24.8	23	33	105	656	2347.8	2209	24	25	42.8	124	1473	3908	16573	23	28	40	152	645	3737.5	8724	90	135	97	258	338.3	1456	5151.3	109	103	189	122	289	1015	2833
1188	25.3	24.3	30	60	132	255	408	24	27	35	68	214.5	335	2958	24	25	37.5	72.3	146	435	1463.3	52	47	60	87	146	267.8	863.5	44	47	56.3	64	116	229	673
1189	25	21	27	64	199	519	603.3	25	26	33	72	314	786	3842	23	25.3	38.5	78	207	883	2119	43	58.5	58	93.5	161	501.8	1623	51	69	69.3	63	136	359	947
1190	25	23	33	71	345	1099	949	26	26	33	92	578	1655.8	8664	23	25	40.3	89	323	2070	5221	71	80	74	114.5	236	1066.5	3734	65	59	81	78.3	152	768	2298
1191	24	26	31	62	135	256	319	24	29	30	73.5	226	392.8	2001.3	23	25	35	76.8	142	491.8	1246	46	50	49	85	151.5	250	783	49.3	56.8	59	72	111.5	231.3	530
1192	25	24	27	65	148.8	361	420.3	22	25	32.8	67	299	598	2896	24	25	34	74	143.8	666	1546	50	72.5	56	95.8	136.5	319	944	46	65	95	81	103	232	723.3
1193	27	25.3	36	106	747	1995	2156	22.3	29.3	38	111	959	3351.8	8882	24	25	37	144	572	3486	7901.5	50.3	65.3	62	113.8	277	1228	4692.5	50.3	54.3	71	71	176	880	2475
1194	25	22	28	68	189	442.8	575	24	28	31.8	72	299.8	911.3	3991	27	28.3	34	79	177	1015	2665	52.3	61.3	69	99	145	382	1325	54	55.3	70	62	102	309	879
1195	25	24	27	66.3	215	456.5	618	25	27	35	71	280	597	2931	24	25	34.8	83	148	801	1930	42.5	44.5	61.5	76	147	395.5	1389	62	59.3	55.3	63.5	137	385	1122
1196	24	22	28	64	365	1129	1373.3	26	25.3	32	82	519	1675	7064.8	26	26	40	96.8	269	2059.5	4911	51.5	62	51.5	97	225	997	3626.3	41	48	69	69	139	894.8	2045
1197	23.3	23	30	72.3	273.3	759.5	1417	24	27	36.3	70	318	1015	5054	24	26	38	80.5	198	1467.3	3698	46	42	71	91	166	570	2248.3	53	55.3	75	67	107	416	1412.5
1198	27	25	33	56	168	407	507	25	27	34	71	239.8	565	3020.8	24	27	35	62.3	139	752.3	1776	34	45	57	78	110	342	1242.5	53.8	52.3	53	62	104.3	281	939
1199	25	23	29	59	170	463	384	25	26	31	67	283	795.5	4547	21	25	33	67	168.8	918.8	2371	54	63	62	86	139	463	1478	52	54	70	71	116.8	282	985
1200	26	22	27	64	103	241	292	25	25	30	58	168	318	1617.5	23	28	33.3	59	109	417	1032.3	66.3	56	57.8	80.3	112	250.3	719	54.3	59	61.8	74.3	99.3	170.3	504
1201	23	25	30	53.3	145	355	395.5	25.3	27	35	60.3	254	480	2770	26.3	24	36	54.8	145	627	1526.5	43	58.5	62	77	126	271	764	51.3	54	65	59	96	158	503
1202	26.3	24	32	84.3	704.3	1733.5	1662.5	25.3	26	38	95	921	2986	9772	24	27	39	127.5	492	3370	7220	53	54	72.3	90	231.3	1090	3811	48	49	68.5	74	145	597	2034
1203	24	21	32	50	173	448	550.8	26	26	36	64	276.5	931	4292	24	24	34	64	143	976	2786	47	54	55	97	114.8	341	1297.8	59	48.3	63.5	70	96.8	253	895
1204	24	23	30	57.5	209	518	804	25	24.3	31	76	294	778.8	4493	24	25	33	64	184.8	896	2330.8	48	46	55	81	124.5	510	1787	45	56	55	55	130	444	1584
1205	25.3	23	32	59	317.8	921	998	29	25	36.3	69	520	1425	7462	23	28	37	72	260	1720	4375	45	48	58	89.3	190	969	3157	55	58	70.8	63.3	148	636	1876
1206	25	25	28	49	149.3	340.8	453	25.3	26	33	67.5	231	539	3355	23	25.5	35	65.5	125	629.8	1947	42	48	57	102	129	386	1261	51	64	64	66.3	108	298	926
1207	24.3	25	31	51	155.5	390.3	561	32	25	31.3	65	239	597	3292	22	25	37	65	130	676	1876	42	45	57	92	108.5	400	1266.8	49	46	58	69.3	89	328	1107
1208	24	24	27	56	193.5	536	608.5	26	26	33	60	370.3	768	4806.8	22	26	32	65	168	964	2619.5	46	51.8	70.3	92	141	480	1905.3	51.5	47	63	65.3	101.8	363.8	1152
1209	23	24	30	52	146.3	406	478	25	25	30	58	213.5	542	3171	27	29	36.3	60	118.5	580	1584	40	59.5	66	74	118	396	1079	53	51	56	56	95	256	801
1210	24	24	26	50	161	460	730	25	28	30	66	274	663	3849	23	25	30	69	136	813.5	2032	45	49.5	58	71.3	108	426.3	1442	50	57.5	61	58.3	96	281	1024
1211	24	24	28	57	250	782	744	23.3	26	33	71	396	1166	6616	25	27	34	81.3	197	1383.3	3819	51	46	57	81	126	701.3	2582	54.5	55.3	66	60	106	456	1594
1212	24	23	32	56.3	223	634	985	25	25	31.8	62	291	1000	5234	24	26	38.3	71	175	1060	3228	48.5	54	65	88.5	165	506.8	1951	66	54.5	63.8	65	111	398	1571
1213	25	29.3	33	81	437	1036	1532.8	25	24.3	30	78	757.8	1600	7179	24	29.3	36	90	337	1815	4492.5	45	44.3	60	82.5	221	1005.3	2881	48.5	56.8	55	54	121	404.3	1173
1214	23	24	31	60	195	613	858.3	26	27	31	71	370	889	5222	25	24	36	60	140	1038	2927	44.8	52	61	85.3	144	547	2059	57	51	57.5	55	93.8	309	1172
1215	24	21	27	55	181	568	934	26	26	31	63	353	826	5719.5	25	27	32	69	170	940	2811	39.3	57	65.3	84.8	138.5	501.8	1572	52	51	67	58.3	96	249	905
1216	24	24	34	86	623	1862.5	2919	25.5	26	37	79	893	3014	12409.5	23.3	25	35.3	109.3	402	3467	8949	44.5	52	53	89.5	328.3	1789	5722	39	51	57.3	66	176	1188	3909
1217	25.3	22	33	62.5	592	1919.3	2919	24.3	30	36.3	103	767	2822.3	11749.8	22	24	36	102	357	3064	7629	40	52	55	90	283	1631	5329	48	68	55.3	59	185	1163	4316.8
1218	26	25	32.3	108	1097	2945	4148	25	27	43.3	139.5	1341.5	4365	15443.8	23	27	44	147	733	4653	11209.8	49	47.3	57	87	464	2553	7432.8	43	55	66	63	275.8	1536.8	4787
1219	25	24	42	191	1893.5	4873.3	5049	26	25	40	241	2904	6909.8	19113	26	27	46	329	1470.5	7786	15762	40	50	57	112	966	4366	10929	50	54	67	93	515	2696.8	5632
1220	25.3	27	53	265	2563	6455	6140	24	26	52	354	4192	9655.3	22985	22	30	60	515	2167	10678	20033	53	54	70	144.8	1473	5482	13434	54.3	61	82	99	739	2990.8	6871
1221	26	24	50.3	190.8	2180.5	4977	4702	25.3	26.3	45	279	3095	7669.3	21367	22.5	25.3	56	354	1717	8240	16981	43	51	59	115	969	4602	11619	50.5	51	68	95	554	2863.5	6321
1222	26	23	38.8	140.3	1604	3900	5100	24	25	37.8	166	1586.8	5996.5	14705	22	25	42.5	238	961	6621	13952	57	51	60.3	98	651.5	3979	10049	51	62	54	86	368	2073.5	5417
1223	24	25	33.3	122.3	1685	3878	5354.5	29	26.3	48	193	1655.5	5876	14958	23	26	43.8	208	997	6780.8	14470.8	46	56	55	95	667	3647	10415.3	47.3	59	54	81	382.8	2180.8	5287.3
1224	25	25	33.3	134.5	1584	3860	5134.3	26	29	41	187	1819.3	5645	14384	23	25	35	224	1009.5	6671.5	14248	43	53	59	98	650	3655	10087	48	56.3	55	71	381	2069	5326.3
1225	24	24	31.5	79	638	2405	3366.3	26	27	29	103	1054	4179	16236	23	25	34	111	536	4399	11953.8	32	31.3	44	86	596	3572	9630	37	39	45	63	304	2109.5	5190
1226	25	25	29.3	102	664	2703	3522	25	31	34	127	1222	4212	16734	23.3	26	40	116	660	4884.8	11949	36	31	50	76	652	3560	10034	36	44	43	71	385	2367	5253
1227	24	23	27	84	732	2404	3582	24	25	35.5	112	1185	4244	16427	25	27	39.3	130	533	4501	12050	43.5	48.3	54.5	96.8	668.5	3466	9978.8	52	55	54.8	65	298	2003	5371
1228	24	23	28	56	219	685.3	1110	24	30	29	65.3	378	1284	7829.3	23	25	34	74	167	1476	4736.5	33	35	39	69	205.5	1100	4148	33	39.5	49.3	52.8	118	625	2038
1229	26	23	28.3	61	290	1049	1439	24	26	33.5	77	559	1815	9091	24	27	39.3	83	225.3	2326	5590.8	30	34	39	72	283.3	1536	4924	31.3	33.8	43	50	158	926	2635.5
1230	24	24	29	71	314.5	1083	1444.5	24	28	33	97	653	1856	9428	24	27	34	91	245	2224	5874	34	37.5	47	88	330	1788.8	5056	38	32.8	48	61.3	181.5	938.3	2705.3
1231	26	25	32.3	50	218.8	633	723	28	27	32	79	501	1381	7286	22	25	32	72.5	222.8	1619.3	4356	34	45	40.3	67	216	995	3150	34	35	39	53.3	135	588	1746
1232	26	24	25	54	165	449	517.5	24	26	33.3	78	398	987.8	5153.5	24	25	38.3	75.5	172	1131	2916	39	38	45.5	75	209	900	2456	37	40	42.5	52.3	143	501	1420
1233	23	24	27	50	102.3	216	278.5	24	26	33	59.3	162	377	1620.8	21	24.3	35	68	118	406	1098.8	34	36	34	54	134	350	979.8	29	36	42	61	80.5	189	566
1234	26	23	31.5	50	140.8	457.5	459	24	26	34	71	342	1003	5342	22	26	33	68	153	1129	3147	35.3	41	43	69	135	577	1733	45	42	45	54	82	274	924.5
1235	25	23	29.3	53	111	286	343	24.5	26	32	61	245.8	431	2277	21	25	37	66.3	114	597	1432	39.5	36	53	63	124	339.8	916	39	39	42	60	89	180.8	552
1236	24	25	28	46	104	237	337	23.3	27.3	28	56	173	408	1816	26	24	33	59.3	102	481.5	1450	40	42	41	61.3	132	378.8	1056	36	35.3	51	49	82	178	589.8
1237	24	27	28.8	46	222	658	759.5	24	26.3	29	68	375.3	1260.3	5172	23	25	31	77.5	162	1327	3662	46.8	59.3	59.3	72	140	768	2563.5	53	54	60	58.8	91	292	903
1238	24.3	33	28.3	50	115.3	291.5	371	25	25	32	53.3	170	435	1874.8	23	28	37	68	103	545	1586	47	52	51	66	106	264	979.8	53	50	53	63	87.3	163.5	490
1239	26	28	26.3	49.3	117	336.8	419	26	26	36.3	58	129.5	575	1376	25	28	36	56	102	611	1644	46	53	53	77.3	105.5	236	885	61	48	57	64	90	161	480.5
1240	25.3	25	27.3	52	137	244	353	27	26	33	64	180.8	466	2379	24	26	30	71	96	621	1721	42	55	61	78	100.3	288.3	832	49	45	57	55	93	166.3	462
1241	26	25	31.3	43.3	100	192	249	25.3	25	33	54	139	245	1182	27	25	37	57.5	116.3	284	868	47	53	57	78	109	174	473	55	56.5	54.5	64	93	125.3	258
1242	24.3	25	31	59	203	424	886.8	24	26	32	69	218	897	3489	22	26	31.3	69	135	585	2653	53	93.8	64.8	116.3	116	308	1127	55	50	69.3	68.3	92	180	604.5
1243	25	23	28	43	96.3	161	265	25	27	31	52	169	272	1217	23	24.3	38	61	105	339	846.8	45	61.5	56.5	79	91	180	474.3	55.5	52	74	58	80.8	139	345
1244	25	22	28.3	76.3	286	976	952.3	25	29.3	43	79	413	1693	6313	24	26	32.3	82	230	1543	4179	69	98.3	80.3	158	158.3	616	2009	81	64	106.3	90	168.5	343	1130.3
1245	26	24.3	27	52	94	146	298.3	23	27	33	52	118.5	199	1419.3	26	25	32	61	92	232	693	47	65	60	78	98	163.3	382	49	49.3	60	70	83	122.3	314
1246	25	24	35.3	46	114	244	270	24	27	32	51	139	391.8	1286	24	27	37	58.5	104.3	391.5	1182	49	57	54	90	97	234	733	57	48.3	64	62	88	154	419
1247	25	24	29.3	57	180	375	367	26	26	33.3	69	232	733.5	3165	23	26	36	64	141	870	2493	48	63.3	54.3	93	141	443	1460	58	59	84	70	92	258	887
1248	26	22	25.8	55	83.8	148	231	25	26	34	56	149	213	756	25.3	25.3	34	55	95	250	674	48	55	60	74	100	155	370	50	68	56	55	84.3	141	255
1249	24	23	28.5	50.3	103	170	287	24	27	34	63	147	287.8	1208	23	27	34	67	103	319	789	42.3	61.5	56.3	93	109.3	169	381	58.5	73	60	66.8	100	135	324
1250	24	23	29.3	62	306	894.3	682	25	27	32	82	355	1751	4827.3	23	28	33.3	88	215	1600	4252.5	44	71	58	88	138	594.5	2118	53	51	54	56.3	107	342	1103
1251	25	24	30.3	47	94	187.3	259	26	27	30	59	136	340	1326.3	24	26	34	56.3	95.8	410.3	1132.3	45	68	68	85	119.3	182	470	52	56	64	67	93	148	359.8
1252	24.3	24	27	52	103	220	271	28	29	31	59	142.3	272.8	1120	25	25	34	64	110	338	954.8	44	55	53.5	82.8	95.3	190	533	54	47	58	56.8	86	151	401
1253	26	25	30.8	74	173	491	543	24	26.3	38	60.5	239	841	3358.8	24	25	36	69	153	942	2786.5	40	58	60	89	135	462	1662	55	63.3	57	58	99.5	318	1065
1254	24	24	29.3	51.3	137	332	673	24	26	36	67	187.3	459	2393	25	24.3	34	62	138	630	1892	49.3	53.3	55	85	120.3	267	1101	52	52	52.8	71	90	230	822
1255	26	27	25.3	49	97	205	297.3	23	26	34	63	143.3	247	1032.8	24	28	39	61	106	300	796	45.3	48	58.3	78	107	209.3	528	46.3	48	51.5	58	86	157	365
1256	26	23	26.3	53	112	194.8	240	24	28	34	58	165	317	1462	22	23.3	37	59.3	117.3	380.3	1026	47.3	61	47	96	104	213.3	567	51	62	56	60	95	152	397.8
1257	24.5	23	28	49	84.3	170	215	24	27	34.8	58	148	185.8	750	24	25	30.3	70	111	213	586	45.3	52	63.8	84.8	100	165.5	338	58	46	63	59.3	96.3	128.5	251
1258	28.3	23	27.3	56	108.3	169	254	27	25.3	31	60	148	259	993	25.3	25	34	68	112	262	739	42	44.5	55	79	104	175.5	374.8	47	50	64	57	88.3	142.8	254
1259	27.3	22	29.3	58.5	277.3	729	630	26.3	26	36	64	342	1450	4238	23	24	33.3	87	213	1467.5	3543	48.8	70.5	58	92.3	152.5	488	1640.5	52.8	51	66	69	112.8	268.3	882
1260	24	23.3	30.5	51.3	109.5	251.3	251	26	27.3	30	59	155.5	323	1309.3	24	24	43	65	120	400.5	1044	48	55.5	54	102	111	183.5	435	50.8	60	68	59	90	153.5	392
1261	25	24	25.5	53	123.3	242	346.3	23.3	28.5	33	58	152	367	1516	22	26	42	53	119.5	470.3	1229.5	44	50	53.3	80.3	116	259	795	41	51	49.3	61	98	190	573
1262	24	23	30.3	52	141	454	449	24	28	28.3	58	230	781.8	3453	25.5	24	35	72	145	815	2355	49	61	59	71.8	134	509	1557	46	51.3	59	68.3	93	272.8	966
1263	25	21	28.3	46	97	177	243	24	27	33.3	56	141	300	1347	21.3	25	33	62	109	346	931	52	61	66	94.3	109.3	207	591	55	55.3	65	68	84	154	428
1264	24.3	22	28	50	112	220	303.3	23	27	31	59	152	273	1345	23.3	27	33.3	59	102	361	931	49.3	50	55	73	103.5	210	654	55	51	44	62	89	179	466
1265	26	23.3	26	54	98	293	326	26	30	32	64	160	421	1987.5	19.3	27	44	60	115	498	1372	47	59	54	90	103	262.8	803	54.3	52.8	51	61	81	184	541
1266	26	23	27	52	101	181.8	261.3	26	28	29	56	135	304	1178	22.5	24	34	64.3	98	288	900	45	45.3	52	91	92	193	507	50	43	55	64	90	165	382
1267	26	23	30.3	53	108.5	245	358	24	27	32	65	149.8	337.8	1461	24.3	25	35	63.3	112	394	1088	46	49	58.5	85.5	112	228	652	59	53.3	52.3	65	87	159.8	418
1268	26	23	26.3	53	139	326	376	25	26	34	71.5	200.3	533	2815	28	24.3	36	67.5	127	688	2048	53	51	67	84	123	360	1191.5	47	55	59	66	117	222	835.8
1269	24.3	25	29	59	128	278	474	27	26.3	28	61	158.5	480	1968	24.3	29	33.3	57.3	161	482	1585	56	71	58	88	115.5	273	979	62.3	56	67	68	97	197	608
1270	26	23.3	32	53	200	514.8	771	23	32.3	31	61	268	698	2928	24.5	30	34	51.3	145	800	2089	47	52	48	66	142	489.8	1353	48.3	41	53	54.3	84.5	197	497
1271	25	26	28	47	90	273.5	393	25	28	30	47	134	348	1960	22.3	28	29.5	54.8	91	504	1422.3	41	51	53	75	97	245	933	43	46	51	53	81	135	446.8
1272	24	24	28	46	114.3	227.5	413	21	26	29	52	141.3	379.5	1865	22	25	31	62.8	80	373.5	1201	48	51	60	68	85	197	754	48	51.3	50	63.5	75	127	362
1273	25	25	30.3	55	231	938	1153.3	24.3	26	30	67	306	1510	5725	21.8	25	31	74	180.5	1915	4744	44	53	52.8	75	170	981	3301.3	45	52	46	53	93.5	417	1662
1274	23	22	25	58	258	929	1172	25	27	35.3	60	297	1449.8	4848	23	26	40.5	78	171	1658	4466	50.3	45	52	68.5	176.5	916	3102	39	47	54	47	90.5	426.5	1640
1275	26	23	26	65	468	1593	1785	24.3	27.3	37	77.5	477	2419.3	7195.5	23.3	26.3	34	107	283	2658	6566	42	49.3	47	61	250.3	1536.5	4608	51.8	50	48	64	145.8	651	2242
1276	27	27	33	81.8	762	2621.3	2531.3	24	27	36	107	1093	4297.8	11407	26.3	26	42	151.8	564	5068	11128.5	37	50	54	88	474.3	2705	7127	44	52	62.3	70	205	1284	3821.3
1277	25	25	38	106	1241	3736	3431	25	25.3	49	155	1727.5	6343.5	14004	23.3	28	39	240	934	6669	14595	48.3	51.5	55	92	620	3365	9453	62	61	64	75	284	1738.8	4679
1278	26	24	31	105	845	2860	2242.5	26	26	35	160	1164	4842.8	13015	22.3	24.5	35.3	159	693.3	5278	12209	49	57.8	53	80	526	3094.3	7838.5	46.3	55.8	57	71	227	1294.5	4206
1279	23	22	28	90	652.3	2331	2475	24	27	39	96	1160	3905	14084	24	29	35	139	504	4473	11124.3	36	42	55.5	75.8	504	2886	7880.8	38.8	38	50	57.3	224	1605.5	4495
1280	25	24	29	90	656	2287	2549	28	26.3	34	104	1174	4076	14316	21.3	28.3	36	126	521	4448	10601	38	44	44	80	507	2846.5	8124	44.3	44.3	40.3	63	231.8	1478	4464.5
1281	26	24	30	82.5	634	2491.5	2543	24	25	32	115	1168	3689	14074	23	27	35.3	117.3	500	4690.3	11012	42.3	39	55	89	467	2723.8	7861	49	49.8	43.5	62	214	1475	4468.5
1282	25	24	28	39.3	146	544.3	677	25	27	30	47	302.8	1178.3	6482	24	27	33	61	139	1275	3975	36	33	43	57	190	950	3174	38	36	39.5	46	86	486	1872
1283	25	22	29.3	51	188	745.3	820	24.3	27	32	59	365.3	1332	7148	22	26	31	71	171	1688	4442	28	29	39	51.3	193	1083	3570.5	33	37	35	49	92	606	2030
1284	24.3	24	30	47	194.3	856	912	22.3	27	27	65	487.5	1421	7652	23	26	30.3	75	170	1867.5	4586	32	36	41.3	57.3	274.5	1318	3841	41	28	42	52	123	704	2260
1285	25	24.3	26	51	88.8	269	324	25	26	29.3	58	213.3	544	3337	23	23	31	51	106	727.8	1766	32	36	37	61.3	102	459	1237	34.5	36	37	52	65.3	226	738
1286	26	24	30	43.3	66.3	208	313.5	24	26	31	48	170	374	2510	24	25	32.3	63.5	90	520.8	1458.3	36.8	33	43	72.5	108	359	1087	36	30	39	47	65	215	669
1287	26	24	28	46	72	149	186	25	26	32	43	127.5	247	1647.3	24	24	35	47	67	346	996	31	39	39	58.5	82	234	722	37	32	38	42	60.3	119	420.3
1288	25	23	26.5	41	70.5	160	160	24	27	33	43	167	288	2117.3	22	25	31	52	77.3	452	1025	34	35	38	49	99.3	236	606.5	32.5	35	51	45	72.3	130	414.3
1289	24	23	27	42	73.3	134	140	26	26	31	48	113	143	880	26	24	36	48	74	246	559	32	31	42.3	57.5	84	174	429.5	34.3	46	39	50	66.3	109	269
1290	26	23	28	42	63	129	137	25	32.3	30	49	98	160	731	23	26	34	56	75	195	603	32	33	42	54	79	163.8	432	29	35	38	44	66.5	103	271
1291	25	24	28	53.8	161	347	453	26.3	26	33	54	397	786	4823	22	24	37.3	68	124	963.3	2518	39.3	43	47	64	135	555	1499	40	40.3	45	46	64	226	795
1292	24	24	28	45	74	168	200	25.3	25	31	49	142.5	256	1356	23	26	34.5	53	71	280	785	37	37	42	62	76	158	543	40	41	42	53.3	66	125	309
1293	26	24	27.3	40	114	265.5	351	25.3	29.5	29	49	153	437	2016	24	25	35	47	65	549	1473	50	54.3	56	90	93	231	772.3	48	55	61.3	64.3	78	121	509.3
1294	25	23	30	50	96	179.8	247	26	27	29	58	175	260	2062	24	26	36	55	80	381	978	37	37	38.3	66.8	84	196	575	42	48	38.5	55.5	69	137.8	441
1295	26	26.3	25	44	77	117	200.5	24	26	33	46	120	170	810	22	27	36	52	86	199	559	35	36.5	46	51	80	124.3	379	36	40.3	42	43	69	100	239
1296	26	24	32	58.3	134.5	690	1048.5	25	28	32.3	86	485	1327	9106	25	24	32.5	70.3	197	967.3	5239	42.5	51	54	71	112.5	442	2217	41	47	51	57	88	299.3	1280
1297	26	24	28	42	74	130	178.5	24	27	30.3	49	115.3	158	806.5	23	25	32	49	70	202.3	439	46.3	45	47	65	81	137	301	51	50	49	54	63	120	266
1298	25	24	30.5	55.3	211	644.8	682	25	26	28	73	870.3	1098	8055	25	23	30	71	218.3	1073.8	2689	50.3	75	52	141	131	542	1581.3	55.3	61	86.3	76	98	357	1125.3
1299	24	22	30	42	68	107	184	26	29	30	46	94	122	993	24	28	32	50	70	130	345	38	52	47.3	68	72.3	149	241.3	36.3	44	48	50.5	63	110	273
1300	25	24.3	30	41.8	65	141	204	24.3	26	31	47	120.5	208	1003	23.3	25.5	34	51	92	231	788	41	49	47	72	79	228.3	502	45.3	47	57	44	75	125	363.8
1301	25	24	29	46.3	105.3	195	226	23	28	31	48	206	390	2752	24	28	30.3	52.8	102	463	1291.8	45.3	39	43	63	93.5	318.3	941	45	42	61	56	69	181.5	636
1302	28	21	27	42	70	108	150.3	28	32	33	47	100	120.8	553.3	21	26	33	49	71	132	364.3	41	41.5	44	63	80	147	282	43	44	54	56	60	94	240
1303	26	24	26	43.3	60	107.8	173	26	27	28	56	101	164.5	680.8	23	28	30	49.3	68	181	454.3	36	44	46	68	70	134.8	304	48	40.3	51.3	53	74.5	87	241.5
1304	25.3	24	30	49	148	436.3	450	26	27	34	61	316	1072.8	4342.5	22	25	34	64.3	123	1025	2430	45	55	47.3	62.8	126	411.5	1423	38	43	54	65	67.5	222	842
1305	24	23	26	42	70	131.5	189	24	27	27	60.3	137	170	1192.3	21	24	34	57.5	67.8	215	631	43	51	42	68	78	144.3	329	42.3	44	59.3	59	68.3	100	264
1306	25	26	28	43	77.5	125	202.5	25	28	29	41	116	158	764	24	23	30	44.3	71	170.3	588.5	44.3	45	39	59	79.5	132	407	42	41	42	43	67	113	317.3
1307	25	23	30	46	100	295	375.8	26	27	29	49	223.5	461.3	3261.3	24	25	29	55	101	587	1669	38	50.3	47	66.8	111	336	1056	42	42	49	51	68	208	810
1308	25	23	27.3	48.3	76.3	195.8	502	24.5	27	32.3	53	135	279	1748	25	26	35	55	84	293	1065	36	46.8	49	60	84	191	727.5	44.5	46.3	50.3	56	66	143	628.5
1309	24	24	25	50	70	118	180	26	27.3	28	44	108	131	700	22	26	29	47	71	144	470	38	35.5	55.3	51	68	105	336.3	41.3	42	38	39	69	87	303
1310	24	21.3	29	41	67	125	173	23	27.3	30	45	129	175	991	27.3	24	37	62	72	195.5	559	45	53.3	45	60.3	93	131.5	357	40	42	61.5	46	61.8	122	281
1311	24	23	26	42	54.3	102	151	25	26	30	45	91	126	476	22	26	27	44.5	67	120	294.8	45.3	47	50	68	63.8	116	266	37	35	54	47	67	90.3	242
1312	24	22	29	46	59.8	110	169	25	27	31	44	110.5	165.5	652.3	23	24	30.3	46	65	186	457	39	41.8	39	64	73	109	284	42.3	40.5	50	52	61	91	270
1313	24	24	24	43.3	149.3	354.5	465	27	30	29	54	270	871	3570	24	24.3	29	58	115.5	824	1922	48.5	49	50	68	103	312	1135.8	41	43.3	51	54.3	72	189.5	617.3
1314	24	23	30	41	77.5	110.5	174	24	28	29.3	47	105.3	145	974	26	25.3	30	54	73.8	183	568	44	49	51.3	74.3	81	133	301	48	41.5	51	52	70	99	296
1315	24	22	27	44	73.8	129.8	243	26	27	27	50	110.5	155	909	25	27	30	49	81.3	188	601	37	34	40.3	50	74	128.5	408	42	37.3	36.3	49.3	64.3	115	397
1316	24	25	33	42	102	232	346.3	24	28	29	50	224	370	2636	24	25	30	49.3	94	406.8	1175.8	43.3	48	45	59.5	84.3	261	857	44	42	44	54.3	71	183.5	651
1317	28	23	30	40	76	125	180.5	24.5	27	34	47.5	100	158.5	867.3	24	25	32	55	77.5	168	502	44.3	46	45	74	92	151	404	52.5	49	47	53.3	67.3	99	328
1318	26	23	24.3	46	66.3	116	197	27.3	28	32.5	45.3	95	139	848	24	27	29.5	49	67	163	483	46.3	50	38	48	69	127	387.5	41.3	39	41	45	61.3	110.5	295.3
1319	25	24	25	40	78	168	231.5	25	27	27.3	46.5	134.5	201	1323	24	26	30.3	44	80.3	231	725	34	45.3	44	61	79	143	499.3	38	39	48	50	60.5	113	391.5
1320	25	23	30	42.3	60	104	171	24	27	30	47.3	116	160	770.8	24.3	26.3	31	60	78.5	151	492	44	42	42.5	60	77	115.8	356	40	44	49	44	62	94	303.5
1321	24	23	25	41.8	73	141	258	25	26	32	51	115	159	945.8	23	23	29	46.8	79.3	188	627.5	40	49	42.5	56.5	69.3	124	439	39	52	41.8	49.3	65	95	336
1322	26	22	26	52	96	186	319	25	27	28	46.3	156	267.3	2045.3	25	26	31	52	88	333.5	982	39	55	44	67	86	192	669	51.3	37	51.5	46	58	141	578
1323	25	22	27	41	74	193	313	24	27	28	50.3	113	177	1224.3	25	27	31	49	71.5	230.8	800	42.3	44	46	54	71	178.5	575	42	46	45	46	63	127.5	432
1324	24	23	25	42	120	218	496	26.3	29	28.5	54.3	249.5	370	2070	24	26	32	57	103.5	396	1113	44	41.3	43.3	54	96.8	294.8	807	46	36	34	48	67	122	364
1325	26	25	24	45	83.3	168.5	352	25.3	27.3	31	51.5	149	239	1325	23	26	33	52	83.3	244	842	40	37.3	37	58	82	177.3	552	41	41	48	51	66	125	368.3
1326	26	23	27	43	77	138.8	339.3	24	27	31	45	133	201	1116	25	25	31	53.3	79.5	200.3	747.3	41	47	51.5	55	76.3	147	440	38	43	50	49.5	78	100	347
1327	24	23	29	50	208	518	1116.5	25	27	32	51	305	813	4508	24	25.3	32	69	146	842	2595	40	50	42.8	56	145	551.3	1793	40.5	36.5	50.5	51	79.3	307	1113
1328	28	24	26	42.5	149	374	948	25	26	31	60	239.3	565	3183	25	28	30.3	66	141	621	1967.3	34.3	34	40	66	123	405	1496	43.3	41	36	46	69	263.8	825
1329	25	25	26	56	286	690	1280	24	26	30	68.8	480.3	1137	5798	23	28	31	64	209	1245	3477.5	39	42	47.5	57	203	821	2490.3	37	35.8	42	49	87	397	1439
1330	25	21.3	28	63	524.3	1499.3	2243	24	27	31.5	90.5	922.8	2745	11060	24	24	36	107	372.8	2981	7196.3	44	50	49	68.3	341	1878.3	5667.8	50	44.3	39	52	122	907	2964
1331	25	24	26	82	685	2005	3030.3	25	27	41	118.5	1119	3957.8	13819	23	26	33	114.3	479.5	4001.5	9674.5	44	42.8	46	65.8	434.5	2367	6999	38	60.8	64	61.5	163	1083	3190
1332	25	23	32	64	688	1670	2425	26	29	35	99	1035	3332.3	12955	23	26	33	104	417	3332	7972	43	43	53	77.3	347	2202	5858	46.3	48	41.5	57	100	1043.8	3142
1333	25	23	27	66	299	807	1367	25	28	34	67.3	521	1549.3	7307	24	25.3	30.3	73	189.5	1636	3986	31.5	33	40.5	72.5	240	1164	3719	30	41	38.8	44	90.8	703.3	1856
1334	28	24	27	52	314	753	1360	25	28	30.3	66.3	499.3	1455.5	7708.8	23	24	32	72	234.5	1656.5	4043	38	30	38	58	244	1199	3691	35	42	30.3	49	85	707.5	2027
1335	25	22.3	26	52.8	324.3	832	1484	23	29	31	65	500	1483	7599	23	25	31	88.5	218	1800	3980	32	40	43	52	249.3	1195.8	3732	33	38	40	45.3	82	701.8	2106.3
1336	25	22	26	44	100	185.5	333.3	23	26	32	54	157	312	2290	23	25	31	44.3	107.5	362.3	1056.5	31	30.5	41	50.3	94.3	251	838	30	31	35	38.8	58	174	526
1337	27	22	26	48	93	167	289	24	26	29	54.8	160	260.5	1745	25	24	31	57.3	99.3	310	908	34	35	41	52	96	236	817	32.8	31	33	42.3	69.5	152	534.3
1338	26	23.3	26.3	44	88.8	175	332.8	24.5	29	29	55.3	143	285	1759	24	25	29.3	58.5	95.3	327	906	37	31	37	57	90	268	777	31.3	35	35	41	63	142.5	574
1339	27	21	26	41	65.8	109	127	25	25	31	46.3	101.5	117	460.8	24	24	28	44.5	75.3	137	284	31.3	37	32.3	46	74	117	217.8	32	51.3	37	35	64	76	223
1340	24	22	26	38.5	56	98.3	116	26	26	28	44.3	82	109	351	23	26	26.3	49.3	67.3	137	232	31	31.3	34	48	72	97.3	207.3	34	36	40	39	56	85	242.8
1341	25	24	25	34.3	64	107	137	23.3	28	30	44.3	92	104	378	21	25	29	39.3	62.5	141.8	302.8	36	29.3	36	39.5	74.3	105	261	35	37.3	39	38.3	56	78	243
1342	24	22.3	28	39	84.3	163	178	26	28	29	42.3	169	241.8	1725	26	24	27	42	79.3	265	597	34	31.3	39	42	81	231	488	35.3	36	36	44	50.8	114	368
1343	24.3	23.3	26	31.5	61	90	122.3	26.3	28	27	34	71.5	98	298	23	24	27	45	73	112	269	43.3	32.3	36	42	58	99	217	32	43	36	40	58	83	243
1344	26.3	20.3	25	34	91	146	286	26	26	28	50.5	124.3	201	1380	24	24	28	47	72.8	248	707	40	42	41.3	55	65	138	453	41	46	47	50	61	94	339.8
1345	24.3	24.3	25	36.5	73	85.8	138	25	26	30	39.3	89.8	94	474	24	26	31	34	55	134	316	30	39	46	45	67	105.3	250	34	39.3	38	40	51	73.8	196.5
1346	25	21.3	26	37	50	83	100	26	25	31	37	71	83	224	23	23	30	45.3	54	96	166	32	31	41.3	46.8	48.3	77.3	151	31	47	31	49.3	61.8	72	121
1347	26	23	24	35	53.3	76.8	122.3	24	26	28	47.5	79	94.5	485	24	26	30	41	60	105.8	337	32	36	42	48	71.3	116.3	316	32.3	42	41	42	56.5	96	455
1348	26	22	24.3	34	58	90.3	83.5	25	25	26	34.3	69	73	178	23	25	27	35	52.3	76.5	128	38	32.3	37	44	60	71	131.3	37.5	47.3	44.5	43	60.5	63	109
1349	27	22	25	36	77	131	221	26.3	26	30	37.5	94	244	1285.8	25	24	26	41	57.5	226	504.3	40	54	47	66	61	131.8	331	39	39	51	50	68	83	305
1350	25	23	26	41.3	50	80	99	25	26	29	31.3	62	96	185	24	25	26.3	39	51	84	131	35.8	34	38.3	51	54	74.8	112	34	41	38	42	52	58.5	125.5
1351	26	24	27	31	42	68	87	26	27	28	35.3	55	78	195	24	23	27	36.3	47.3	80.5	139	34	32	46.3	45	53.3	65	139.8	35	33	43	44.3	54	67.5	154
1352	25	23.3	29	34	61	93	112	24	25	30.5	35.5	79	100	615	24	25.5	26	40	42.5	125	277.5	34	40	45	38	50	89	229	33	37	40	36	50.5	76.5	249
1353	25	22.5	26.5	30	43	65	75	25	26	28.3	34.3	61	70	152	25	25.3	27.3	36	45.8	87	150.5	33	42.3	39	38	47	64	112	35	34	36	37.3	53	56	160
1354	25	25	29	31	40.5	76	72	24	30	28	34.3	62.3	64	192.5	23	24.3	25	35	49	77	126.8	34	32	37	46.3	54	72	112	32	47	41.8	39	40	53	118
1355	26	23.3	27	30	50	117	219.5	24	29	32	36.5	109	242	1281.3	25	24.3	28	42	61.3	273	684.8	32.3	35	37	37.3	48	118.3	342	34	40	43	40	54	78	237
1356	26	22.3	26	34	44	67	90	24	28	27	38.5	70.3	62	235.3	22.3	26	26	36	37.3	82	158	36	35	37.8	50	48	58	123	39	49	41	34.5	46	48	110
1357	26	20	24	32	43	55.5	74	24.3	27.5	25	30.3	52	67.3	175	23.3	24.3	25	33	43	75	127	32	32	40	31.5	47	70	131	40.3	45	32	35	42.5	57	158
1358	26	23	25	33	53	93	227	26	26	29	32	83.3	108.3	944	24	25	25	34	54.5	157.3	423	36	30.3	43	50	58.5	113	328	38.3	34.3	39	39	67	94	312
1359	25	23	30	33.3	49.5	101.8	151.3	25	25	26	31	71.3	86	566.8	24.3	24	29	35	54	100.8	316.8	31.3	34.3	39	45	55.3	86	272	36	40	37	39	67	73	259
1360	26	22	26	29.3	46	61	80.3	24	25.3	27	32	60.8	73.8	342	23.3	23	27.3	31	43.3	72	138	31.5	27.5	36	38	45.3	57.3	111.5	31	34.3	34.8	39	75	51.8	130
1361	24.3	21.3	25	31.5	47	52	80	24	25	27	34	65.5	70	230	20.3	26	27	38	44.3	80.3	145	35	36	44.3	42.3	56	69	118.3	35	35	31.3	34	78.5	60	136
1362	25	22.3	26	40	46	57	77	24	26	28	28.3	50	57	171	21.5	24	28	33	40	64	102	35	31	32.3	43	49	80	89	36	32.3	38	38	43.3	61	92.3
1363	26.3	22	26.3	30	40	63	66	23	25	26	32	58	65	175	23.3	25	28	35	52	75	132	36	35	36	37	48	66	93.5	34	35.8	37	41	51.3	48	100
1364	28	23	25	30	72.3	126	178	25	25	29.3	36	121	228	1189.8	25	24	27	37	67	254	558	41	30	36	44	67	142	328	34	31.3	43.5	36	55	83	235
1365	27	24.3	25	34	46	67	91	24	26.3	27	33	69	65	207	26	25	26.3	35	53	78	144	31.3	34.8	38	47	50	69.8	114	38	39	40	38	40	55.3	109
1366	27	23	24	32	39.5	73	78	25	28	28	32	59	75	258	22.3	24	26	33	57	97.3	168	34	30	30	37	44	77	151	37.8	31	31	43	56	69	129
1367	25	22	27	32	58.5	86.3	123	25	26	25	32.3	82	107	647	22	25	26	36	53.5	123	306	37	34.3	49	40	54	91	209	39.3	35	38	33	40.3	62.5	210.5
1368	25	23	27.5	33	43	72	87	25	27	27	30	65	67	210	25	24	25	31	55	79	160	35	38	48.3	48.3	44.3	62	151	37	38	37	39	43	57	117
1369	24	23	27	30	36.3	64.5	86.3	25	27	27	29	65	67	214.3	21.5	24.3	27	29.3	52	80	144.5	32	31	41	36	43	58.3	138	36	34	39	37	43	60	340.8
1370	24	23	26	30	42	67.5	80	24	25	27	35	67	71	283	24.3	25	25.3	33	48	86	171	33.3	33	42	39	45.8	66.5	141.5	35	39	31	33	43	64.3	199
1371	25	24	23	27	42	71	86	25	26	27	38	62.3	65	230	27	25	25	27	46	75.3	143	33	46	36	40	40.3	66.5	115	34	32	36	37	39	53	122
1372	24	25	25	29.3	54	58	117	24	27	27	29	55	67.3	275	24.3	26	26	29	48	78.5	191	35	35	38	37	43.3	69.5	164	30.3	34	31	34	45.3	56	131.5
1373	25	23	27	29	42	82	113	25	27	28	30	68.8	77	449	22.3	29	25.3	31.5	48	98	221	33	40.3	41	40	49.3	73	173	38	35	40	32	41	61.3	180
1374	25	21	27	29	43	81	112	25	26	25.3	29	56.5	72	359.5	22.3	25	26	34	45.5	96	231.5	36	33.3	37.3	41	54	72	217	30.3	39	31.3	37	48	58	180
1375	24	24.3	24	29	47	89	180	26	28	31.5	29	74.8	100	654	23	23.3	29	28	51	122	335	30.3	28	37	40	48	112	304	36	29	29.8	30	38	51	147
1376	24	22.3	25	29	41.3	63	103	26	28	29.3	31	47.5	65	347	24	25	26	30.3	44	83.3	259.8	33	36.3	37.5	41	42	67	202	31	32	41	35	53.3	53	130.8
1377	25	22	26	26.3	40	69.5	86	25	27	30	27.3	53	61.3	278	22.5	24	28	30	48	76	220	29.3	36.3	35	34	49	63	164	32.3	30	32	38	54	52.3	100
1378	25	23.3	25.3	28	67	124	295.5	25	25	28	30	94	148	1208	26	24	27	33	53	224	736.8	33.5	32	40	32	54	149	590.8	35	35	33	32.3	60	107	332
1379	26	22	28	27	60	120	347.3	25	28	29	28	79	136	845	26	23.3	26	34	45	170	590	36.3	39	38	36	56	122	493	33	33.3	30	35	67	92	316
1380	24	22	24	28	107	159	473	26	26	25	31	149	285	1990	23	28	29	36	89	353	1075.5	34	35	48.3	43.3	78	262.5	864.5	33	33	33	37.8	50	130	527
1381	25	23	27	35	170	515.5	672	25	26	30	53	397.5	917	5331.3	25	25	26	47.5	117	1109	2535	33	39	68	48.5	174	814	2183.5	39	39.3	38	34.3	43	357	1313
1382	27	22	25	42.3	244	795.3	1034	25	26.5	31	55	466	1649	7591	23.8	26	29.8	54	162	1696	4170	35	33	43	43	202.3	1116	3198	37	36	35	41	61	454	1504
1383	27	23	26.3	35	237	590	778	24	25	28	55	451	1262	6807	24	25	27	51	165	1349.8	3272	33	33	36	38.5	196	939	2569	38	34	41	32.3	53	420	1633
1384	25	22.3	23	31	88	203.3	334.3	27	26	29	38	181	309	2387	23	27	24	46	70.8	432.8	1005.3	32	36	36	44	73.3	279	821	32	32	33	34	31	163	491
1385	26	23	23	30	106	237	415	26	26	27	39	195	334	2460	24	25	28	35	75	508.5	1057	30	29	39	40	70	302.3	894	33	33	33	34	45	187	500
1386	25.3	22.3	22	33	112	237	392	24	26	28	34	230.5	393.8	2619.5	25	23	27	40.3	68	537.8	1063	30	33	35.3	37	70	324	888	32	37	30.3	31	43	169	526
1387	25	23	25	29.3	31	60	67	25	25.3	29.3	27	51	58.3	177	25.3	25	30	28	38	74	123	36.3	30	39	38	48	60	103	31	36	29.3	31	36	49.3	85.5
1388	25	23	25.3	28	35.3	60	68.5	23.3	25	29	34	60	61.3	169	24	25	29	34	45	76	140	30	30	41	43	37.5	59	99	32	34	33	32	41	50	120
1389	26	21	24	30	38	57.5	77	26	26	28	32	67.3	72.5	211	24	21.3	27	37	48.5	87	138.8	27	31.3	36	38	43	60	117	31.5	31	29	32	41	50	115.8
1390	26	23	24	30	36	66	77.3	23.3	26.3	27	30	71.3	66	330	23	24	27	35	52	91	165	38	39.5	36	34	46	66.3	111.3	32	33	32	32	46	48.3	104
1391	24.3	24.3	24	27	39	72	55	22.3	26	27.3	30	60.5	59	138.8	23	25	30	28.3	54	81.5	113	30	31.8	41.3	39	42	60	94.3	34	31	33.5	30	52	54.5	105
1392	23	23	23	27	46.3	70	101	24	27	28	29	66	75.5	337.5	22.3	26.3	27	30	50	89	199	37.3	37.3	35	45	61	69.5	182	34	34	36	32	43.3	60	177
1393	25	21.3	23.3	30	45.3	74	66	23.5	25	28	31	69	67	143.5	25	25	27	36	55	77	104	31	30	37	37	48.5	68.5	95	32	32	31	32	42.3	53	120
1394	26	21.3	26	29	45.5	84.3	71	27	29	28	33	68	75	137	25	25	28.3	30	54.3	83	107.8	27	31.5	36	33	50	69	104	36	31	32	27	35.3	64	86.5
1395	25	22.3	23	32	47.3	70	73	24	26	30	34	72	67	155	26	26	24	35	53	88.3	120	33	33	35	37	54	75.3	91.3	33	31	30	31.5	42	65	126.5
1396	26.3	24	27	32	39.5	91	77	26	24	27.5	35	70.3	74	158	24	23	26	33.3	65	80.3	121	34	28.3	41	40	56.3	65.8	90	31.3	32.3	36	37	55	61	115
1397	24	21	25	31.5	47	118	99	24	29	26.3	37	80	90.5	321	25	26	27	34	69	102	163	32	41	41	58	54	96	141	36	33.5	47	38	64	72	150
1398	25	23.3	26	31	48	80	80	24	26.3	26.3	38	71	75	154	24	25	26	30	65	92	126	34.3	36	47.3	51.3	61	78	107	36	31	40.3	33	50	65	103
1399	26	24.3	27	29	43	67.8	71.5	25	24	27	30.3	68	71	141	24	25	28	34	58.3	90	115.5	31.3	31	37	30	53	79	92	35.3	33	35.3	36	42.3	56.3	100.3
1400	25	22.3	24	33.3	43	69	85	26	26	29	30	78	72	194	24	24	26	32	53	89	125	32.3	35	41	48	61	76.5	110.5	36	45	32.5	34	46	53	99
1401	26.5	24	25	28.3	43	83	70.3	24	26	29	29	57	67	142	25	24	27	29	47	82.3	119.3	33	37.3	37.3	35.5	57	67	106.3	36	29.3	37.3	33	39	49	98.3
1402	25	22.3	23	30	39	82	83	25	27.3	28	40	70	74.5	144	26	26	23.3	33	58	92	119.8	34	28	36	41	53	73	93.3	34	32	34	28.3	45	65	76
1403	25	24	24	33	46	83.8	96.5	24.3	25	29	35	80.5	80	336	24	27	25	36	59	112	194.3	32	37	39	30.3	55	80	143	33	33	41.3	37.3	44	66	107
1404	26	23	25	32.5	54	79	85	25	25	28	36	84.3	69	162	23	24	24	37.3	69	87	118.8	31	29	43	41	58	93	113	37.3	31	38	36	40	61.5	96.3
1405	25	22	25	30	43.5	76	79	25	28	28	34	66	72	146	23	27	26	31.3	55	87	123.5	32	29	39	34.3	52	79	99.5	38.3	35	29	41	37.5	62	88
1406	26.5	22.3	25	29	47	77	96	25.8	26.3	28.3	33	75	74	299.8	23	24	26	32.5	55	91.8	183	36	30	31.8	39	50	80	141	31	35	33	34	43.3	62	115
1407	24	23	24	30	48	77	118	26.3	27	27	31	68	65.3	229	24.3	25	25.3	38	54	95	144	33.3	29	38	35	55	78.3	143	36	33	33	33	44.3	57.3	110
1408	25	22.3	23.5	27	42	64	74.3	25	26	29.8	30	55.5	66	160	24	26	26	33	52	83.8	133	32	28	33.5	32	47.5	69	94	33	38.3	30	33	44	54	87
1409	25	21.3	24	30	43	72.5	69.5	25	25	28	30.3	64	67	150.3	23	24	25	30	55	89	119.5	30	33	34.3	39	46	61	97	37.3	30	43	32	33	50.5	75.3
1410	25	21.3	24	29	40	61	70.3	23	27	31	29	54	67	124.3	25	24	25	30.3	44	80	115	31	29	41.3	39	49	76	87.3	41	30	32	29.3	35	44.5	65
1411	26	21	24	28	39	60	67	25	26	31.3	30	53	60	112.3	26	25	25	31.3	45.5	72	99	30	32	41	43	50	60	75.3	33	31	31	31	46	50	68
1412	25	22	23	28	36.3	55	98	24	27	26	30	69	71.3	311	25.3	24.3	26	31	45	97	166	39.3	32	38	46	44	65	104.5	42	29.3	36.3	30	33	55	84
1413	25	22	27.3	28	39	49.8	66	26.5	28.3	28	29	53.3	54	129	27	26	27	30	47	70	105	32	33.3	41.3	38	48.8	61	95	35	32.3	35.5	34	44	48	61.3
1414	26	23	26	25.3	37	62.5	64	24.3	26.3	28	26.3	47	50.5	147	25	26	26	25.3	36	62	93.8	33	30	37	35	42	54	77	34	30.3	30.3	33	33.8	58	69
1415	26.3	24	26	27	39	55	74.5	25	28	29	29	48	49.5	196	24	24	25.3	28	36	68	115	33	35	42.3	37.8	48	49.3	94	40.3	30.8	36	30.3	34	48	74
1416	26	22	25	27	38	52	64	24	27	31.5	29	42	44.3	115.3	25	24	26	30	36.5	52.5	100	34	32	39.3	36	38	51.3	84	31.5	35	34	30	31	44	67
1417	26	22	23	30	31.3	50	67	25	24.5	28	24	44	41.5	115	22.3	25	26	27	44	51	93	36.3	34	36	34	42	41.5	68	37	30	31	28	31	47	58
1418	27	22	23	27	32.3	51	61	24	27	28	27	43.3	44.3	128.3	24	25	25	26	39	67	92	35.8	34.3	38.3	36	44	51.5	89	32	29	40.3	32	31	42	65
1419	26	21	24	28.3	28	46	62.3	25	26	27	26.3	43.8	44	132	26	25	26	26	42	47	98.5	32.3	41	40	37	49	47	77	32.3	30	34	32	33	51	56.3
1420	26	22	24	33.3	29.5	52	66.5	25	26	28	27	42.3	55	134	23	25	25	29	37	56.3	96	28.3	31	33	36.8	36.3	56	91	30	28	31	29	32	40	66
1421	29	22	24	27.3	32.3	59	59.3	26	27	26.3	27	44	49	143	27	24.3	26	28	33	64	99	38	30	36	38	42	47	84.3	34	32	32	38	34	42	57
1422	24	21	29	26.3	32.3	43	66	25	26.3	28	28	43	43	144	24	25	25	27	35	55.3	100	30	28	37.5	38	49	53.5	78.3	36	40	34	32.8	35.3	41	61
1423	24	21	25	30	35.3	62	72	28	26	28	30	52.8	48	171	24	24	26	29	34	81	133	31	30.8	33.3	39	44	50	101	35	31	32	29.3	36	42	58
1424	25	23	26	32	35.5	60.8	73	24	28	26	34	53	47	138	23	25	25	25	41	51	108.3	36	26.3	37	27.3	40	58	83	32.5	30	33	31	38.8	37	59
1425	25	23	25	27	37	55.3	65.5	25	25	30	34	46	52	123	22	26	27	29	36	61	96	39	27	41	31.3	36.3	54	75	33.3	35	32	28	37	41	57
1426	25	22	24	29	34	73	135	25	25	28	27	48	69	369.5	27	25.3	25	28	36	83.5	220.3	32	28	35	38.3	44	68	169	36.8	26	35	30	44	48	112.8
1427	27	23	24	27	41	96	133	25	26	27	27	50	56	308.5	25	25	27	27	39	80	211.3	31	30	32.5	38.5	44	57.3	188	36	31.8	34.5	28	32	45.3	92
1428	25	22	25.3	28	43	68	208	24	26	26	28	62.5	78	537.3	25	26	27.3	28	50	99	344.8	33	30	33.3	35.5	39	73	269	37	31	31	31	36	55.5	141
1429	25	22	26	29.3	103.3	141	412	29	25.3	28	33	178	206	1705	24.3	27	26	28.3	54	332	837.8	34	32	40	35	66	194	513	32	39.3	33	30	34.5	109.3	385
1430	25	24	31	31	112	232	591.3	26	26	28	46	227	438	2780	26	23	26	39	77	637	1281.5	35	37	38	38	84.5	334	802	37	39.8	39	37	40	164	529
1431	25	22	26	29	118	155.3	355	27	25	31.3	34	212	322	2035	26	24.3	26	33	63	385.5	737	35	36	39	36	61.3	225	598.5	35	30.3	33	34	38	121.3	414
1432	27.3	22.3	25	29	45	62	135.3	25.3	26	26.3	30	64	61.3	322	24	24	27	31	44	106	165	30	34	35	32	43.3	67.3	109.5	33	35.5	34	30	35	57	123
1433	24.5	23	24	28	57	93	125	24.3	26	26	27	60	74	319.3	23	25	28	31	45	92.3	165	34	32	41	34	39	71	132	32	33	35	31	43	51	109.3
1434	24	23	23	28.3	47	65	126	25	24	26	28.3	56.3	62	301	25	25.3	23.3	28	44	120.3	238.3	36	33	35	31	43	67	130	33	37	29	31	37	57	104
1435	26	21	25	28	34	50.3	68	24	25	29	27	50	56	129	23	23	25.3	27	38	61	82	32	31	36	36	39	50	78.5	36	34	34	32.3	32	41	62
1436	24.3	22	24	26	34	57	57	25	25	30.3	27	49	49	108	24	25.3	26.3	24	37.3	58.3	86	34	29	38	37	37	52	75	30	30	28	29	36.5	45	61
1437	26	22.3	25	28	39	54	66	25	24	27	28	45	48	135	23	23	26	29	41	60	91.5	31	28.3	40	34	44	53.8	74	31	35	44	32	39.3	45	66
1438	24	21	24	29	34	45	54	23	28	27	29	43.3	45	105.3	23	28	25	26.3	40	57	80	35	26	39	32	39	46	64	33	34	35	31	31	43.5	55
1439	23	24	23	28	41	53	48	26.5	26	29	28.3	47	53	101	26	23	24	33.5	43	61	87	30	29.5	39.3	34	40	44	63	36	39.3	32.5	32	37.5	40	60.3
1440	26	24	26	26.5	32	50	62	24.3	27	27	26	41	44.5	100	23	25	26	27	39	56	82	35	30.3	45	31.3	43	49	65.3	32	34	29.3	36	38	40	54
1441	26	23	24	28.5	37.8	36.3	54	24	25	28	29	41	42	101	25	24.3	28	25	36	43.3	83	31.3	38.5	36	32	37	48.3	61.5	35.5	34	37.3	34	32	42	45.5
1442	26	22	24	27	33	46	60	23	24.3	28.3	27	46	45	120	24	25	25	27.3	35	49	78.3	32	39	38	40	34.3	45.3	66	34	32	31	33	32	42	59
1443	25	22	25	27	34	46	58	26	25	25	26	43	44	95.8	24	25	25	28.3	37	50	78	31	36	33.3	38	37.3	47	69	35	34	34	30	34	38.3	61
1444	24	22	23	27	36	42	55.3	25	25	27	26	38	40.3	79.3	26	25	25	26	34	52	81	27.3	31	34	39	33.3	45	58	35	31	30	31.8	37.3	40	55
1445	25	24	25	28	33	61	54	23	24	29	27	41	44.8	110.5	24	25	25	26	34	52.5	73	29	28	45	33.3	34.8	46	63.5	35	34	30	31	31	42.8	54
1446	25	22	22	27.3	32	39.5	40	26	25	28	28	42	40.8	97	24	25.3	24	27	37	47.3	74	34	31	33	32	38	44	63	29.5	30.3	29	29.5	28.8	39.3	45.3
1447	26	23	26	28	34.8	43.3	47	23.3	25.3	27	28	47	45	103	23	23	25	28	38	47.5	67	32	33	36	37	35	54	59	34	30.5	31.3	34.5	36	36.3	52
1448	24	23	22.3	26	35	49	54	24.3	26	29	29	46.3	47	118.3	24	26	24	30	48	61	86	33	34	38.3	33	46	55	67	35	31.3	31	34	34	45.3	62
1449	25	23	24	27	37.8	55	64.5	26	26	29	27	50.3	45	102	21.5	28	30.5	27	42	54	82	31	27.3	39	31	37	53	65	35	33	37	30	41	44	51
1450	26	21	21	27	32.3	46	55.3	25	27	28	27	45.3	47	103	21	25	26	27	39	62	83	30	28	40	36.8	35.5	48	62.3	31	34	30	31	35.8	44	49
1451	28	24	24	25	35.8	55	64.3	25	26	29	29	50	53	121	26	24	26	30	44	65.5	82.3	29.3	31	38.8	42.5	42	50	70	34.3	31.5	36	36	33	47	55.3
1452	26	23	24	28	38	48	53	26	26	28	27	44	50	106	26	24.3	26	26	38	54	78.3	36	29	45	28.3	38	49	62.8	32	32	37.3	29	34.3	46	59.8
1453	27	23	25	26	32	45	50	22.3	24.3	27	29	40	48	95	23.3	25	28	26	37.3	56	66.5	28	33	39	30	37	45	63	32	27	29.3	34	34	36.5	56
1454	24	22	25	27	43	47	51.5	24	28	33.3	28	57	55	107	21.5	26	27	27.3	48	59	96.5	31	28	36	33	41	50	65	36	31	35	30	41	44	83
1455	26	23	23	28	35	61	55	22	27	28	26	49.3	50	107	23.3	26	26	27	46	62	87	30	33	32	35	39.3	51	75.5	44.5	30	38	30	34	43	77
1456	25.3	23	25	28.3	35	49.3	54	24.3	24	26	30	59	50	104	25.3	26	28	27	45	64	86	31.3	35.3	37	40	39.3	58	75	32.3	30	31	32	32.3	46	70
1457	24	23	27	29	39	50.5	63	23	26.3	31	30	48	55	124	22	24	27	28	46	66.5	96.3	31	35.3	35	43	38	54.8	69	33	29	30	30	39	46	62
1458	24	23	26	27	34.5	52	63	23	28	28	28	53	54	101	25	24	26	32	42	70.8	95	36.5	30	35.8	41	43	55	78	37	31	36	32	36	47.3	69.3
1459	26	21.3	24	28	40	67	52	25	27	28	29.5	58	59	113	21.3	23	27	28.3	52	61.3	193	35.5	31	41	33	44	57	77	40	33	38	31	34	50	69
1460	25	21	22	32	42	73	61	23	26	29	33	53	73.3	110.8	22	24	25	29	51	75	220	31	34	34	35	44.8	58	86.3	35	35	38	33	37	61.3	78
1461	26	23	24	29	38	79	61.5	23	25.3	27.3	30.5	60	67	123.8	25.3	25	27	29	56	71.8	131	37.3	34.5	38	36	42	65.3	90	33.3	35	31	28	37.3	54	74
1462	26	23	24	27	41	75	56.5	25	24.3	32	29	56	68	131.5	24	24	27	28	57	75	112.3	31	30	37	35.3	41	57.3	75.3	34	36	32	30.3	41	56	74
1463	30	23	25	28	40.3	64	70	23.5	25	30	27	51.3	67	111.5	24.3	23.3	28.3	30	47	72	102	31	28	35.3	37	42	55.5	76.5	29	38.3	29	29	34	50	79
1464	25	22	24	29	41	68	70	24.3	26	26.3	27	52	61	123	20.8	25	26	27	48	60	100	32	25	35	41	40	55.3	79	33.3	33.3	35	31.5	37	49.3	70
1465	26	21	25.3	34	44	67	60	23	26	30	32	60.5	58.8	130.3	25	25	26	30	59	75	114	31	31	42	33	48.3	63.3	84.5	38	34	28.3	38.3	53	55.8	88
1466	26.3	22	25	31.3	43	63	67	24	29	26.3	34	70	65	152	25	24	26.3	30	55	77.3	99	31.3	30.8	36	33	51.3	76	97	38.3	32	36.3	44.3	41.3	56.3	86
1467	26	22	25.5	30	42	66.3	68	24	27.3	31	33	66	60	134	23	26	25	30	53	77	102.5	30	31	36	45	67.8	68.5	84	36	36	30.5	33.3	51.5	65.3	80
1468	26	21	24	30	40	54.3	62.3	25	27	27	31	61	60	119	24	23.3	27	28	48.5	70.8	94	34	26	36	35	94.8	78	93	39	34	35	32	39	52	72.5
1469	28.3	23.3	23.3	31	44	56	73	26	25.3	28	31	53	65	120	24.3	24	25.3	33	48	76	97	37	32	42	32	71	62	71	33	33	37.3	35	41	53	77
1470	25	23	26.3	31	42.8	64	78	24	25.5	32	28	50	58.3	119	23	24	26	31	48	69.3	92	31	30	35	38	55.3	70	75.8	35	34.8	32	31	42	53.3	69.3
1471	27.3	22	23.3	27	44	61	86.3	25	26	29	29.3	50	57.5	113	24	25	26.3	30	48	73.5	117	28.5	37	40	43.3	40	68	81	33	32	34	37	42	47	72.3
1472	27	22	25	34	43.3	60	67.8	23	26	29	31	57	60	133	24	24	26	31	47	72	105.5	36	27	36	33	44	71.3	86.5	31	30	31	30	38	54	76
1473	26	22	26.8	29.3	37.3	62.3	89	24.3	26	29	30	49	58.3	143	23	26	26	37.3	51	77.5	117	29	30.3	32	38.3	46	66	89.8	36	31	31	32	44	46	79.8
1474	25	22.3	26.8	28	43.5	61	129	24	27	30	28	54	64.3	248	22.3	25	25	28	41	85	142	33	30	34	34.3	38	66	119	33.3	34	37	33	33	51	97
1475	27	22	22.5	27	45	65	124	24	24	28	30	58.3	73.5	355	23	28	24	26.3	36.3	94	163	35	31	36.3	33.3	44.3	67	106	29	31	33	34	39	57	106
1476	26	22	23.3	27	40	63	101	24	24	28	30.3	61	76	310	25	26	25.3	26	47	70	155	31	30	40	34	44	69	115	34	33	31	36	41	54	94
1477	43	139	789.5	10780	32960	42623	28096	32	104.3	1387.5	15557	48547	58785	58564	24	235	2210.3	16561.3	47213	58144	60590.8	190	265	602	7652.8	25019	43799	47029	220	271.5	1209	5410.5	21654	38485	43295.5
1478	41	151	812	10997.5	33283	43698.3	28674.8	39	101.5	1419.8	15672	49186	58997	59646.8	26	203.8	2226	16898.3	47381	58947.3	60382.8	186.5	209	573	7381	25599.5	43080	47395	188	227	1243.5	5420	21962	38831	43082.5
1479	49	148	790.8	10977.3	32443	43134.5	28434	33	101	1387	15698	49219.8	58847	63029.8	29	217	2239	16806.8	47511	58374	60351.3	193	244	620	7656	25491.3	43595	46649	186	229	1331.8	5261	22138	39074	43084
1480	36	130	681.3	9268.5	30699.8	40727.3	27269	30.3	81	1117	13274	46025	57123.8	61091	25	192	1832	14566	43563.3	56589	59179	193.3	220	494.8	6020	22880	40765	45042.8	198	214.8	1037.5	4331	18184.5	34602	39606
1481	34.3	120	544.3	8208	28915	38425	25693	39	89	896	12313.3	43503.8	53949	59521	26	160	1555.3	13425	40863	54880	57455.3	168.3	231	402.5	5232	20355	38754	43086	195.3	171	913	3630	16587.3	32878	37768
1482	35	114	513.5	8160	29016.5	39374	26511	31	85	940	12161	43889	54462	59993	25	158	1537	13146	41106	55540	58313.3	202.3	275	417	5178	20748.5	39877.5	43885.5	218	239.3	950	3513	16436.5	33191	38965
1483	31.3	103	446.3	6653	26245	36786.3	24437.5	30.3	58	763.8	10231	40209	52867	58220	26	161.3	1241.8	11436	36515	53174	55765	142.8	197	367	4160	18546	36901	41982.5	166	168	733	2849	13897	29458.3	36711.8
1484	33.3	80.3	353.3	6537	25636	36353	24286	30	72	833	10221	39696	51018	58709	24.3	162	1195.5	11209.5	36859	53201.3	56820	200	256	358	3945	17915	37444	41964	188.3	199	884	2734	13673	30477.5	36873
1485	35.3	70	357	6076	24533	34963	24878.8	31	73.3	744	9585	38562	50798.3	57303	24	135	1133	10268	35118.8	49916	54859	171	219	334.8	3729	16478	35975.8	40774.3	167.3	160	635	2500.5	13083	28365.5	34348
1486	30	86	411.5	6377	25209	34894	25029	34	69.3	782	10318.5	39082	50948	57065	28.3	140	1236	11210	35875	51345	55106	225	317	391	3902	17016	36185.5	40296	233.8	228	817	2711	13028.8	27589.8	34318
1487	36	107	457.8	6942	25717.8	37459	25482	27	69.3	825	10028	39317.5	51733	58186	26	123	1124	10894	35302	52317	55933.8	383	472	466.3	4232.8	18645.3	36646	40765	356	365	1093	3156.3	13785	28935.5	35303
1488	34.8	77	387.3	5747	23889	34323	23981	27.3	56	806.3	9421	37724	50320	57789	24	123.8	1147.3	10346	34607	51129	54960	549	870	532	3903	16368	34732	39686	516	510	1386	2838	12290	26737	34142.5
1489	35	70.8	311.8	5385	23699	33729.5	24257	34.3	52.3	669	8353	35504	48606	50761	24	125	915	9268.8	32335	49606	53197	180	180	291	3207	15376	33320	38584	152	152	680.8	2302	11754	26083	33400
1490	33	70	282.3	4540	22736	33519.8	24375.3	27	49	531	6487	30515	48917.5	55137.5	25	100	785	7708	26724.8	47448	52827	219	231.3	275.3	2722	14251.5	31382	37406	209	205	641	1992	10173	23421	31946
1491	29	74	299	5101	21922	32826.3	24297	28	54	577	8466.8	35115	47550	57289	25	122	911	9449	31114	49368	54438	229	226.8	296	3074	15556.3	33592	39297	202.3	222	704	2026	11012.8	25435	33288
1492	31	64	336.3	5172	23411.3	33546	24433.8	26	69	585	8131	35542.3	49827	57061	23	133	903	9376	31249	49803	54244	340	348	394	3210	15983.5	34039.3	39641	310	326	921.3	1977	11212	26212	33179
1493	31.3	52	206.5	3097	18347	27324	22341	26.5	54	351.8	4109	21029	41022	45515	25	67.3	445	5411	17836	40239.3	45886	217	190	292.3	1682	10728	24732	31467.5	202	199	495.5	1312	7571	17486	26140
1494	26	52.5	192	3460	19722	29180	23039	29	33	403	5258	27125.8	45132	55432	24	97.3	602	6571	22892	44717	52761	309	268	281	2666	13430	32216	39302.3	275.5	281.3	779	1685.3	9794.8	24273	33355
1495	30	57	308.5	4953	19737	30702.3	23913	25	61	851	11815	36081.8	47245.5	55227.3	24	152.5	1357	12500	34912	47988.5	54784	153	165	410.3	4662.5	21060	37412	42194.8	148	209	861	3861	16982	30519	37195.3
1496	27	61	229	4480	17969	30283	23480	29	44	681	10083.8	33537	45934	55597.8	25	117	1147	10480	32659	46745.5	54396	155	141	359	3848.8	19119	36331	41579	166.3	190	815.5	3157	15772.8	29551	37448.8
1497	30	54	205.5	3768	18402	29208	24023.5	25.3	38	559	8292	31361.8	44951	54416.3	26	93	886.5	9676	29625	45923	53467.3	347	245	447	3383.5	19675.5	36571.8	40872	351	400.3	1000	2984	14939	28699	35893
1498	33	44	151	2754.8	14966	27681	21533	29	55	475	7823	29457	43913.8	54012.3	24	86	815.3	8361	28500	44568.3	52181	121.5	129	298.5	2915.5	16134	33236	38487	129	194.8	615	2410	13824	27075	35283
1499	27	50.3	170	2701.3	15103.8	26817	21208	26	53.3	373	6298	27712	42440.3	51908.3	25	82	648	7273.8	25556	42634	50853	106.3	97	297.3	2494	14620	32759	37120	116	149.3	518	2236.5	12626	25877	33629
1500	28	37	87.3	1624.3	11290	24301.5	20264	30	36	262.3	4324	22120	39719.3	49549.5	24	54.3	416	5094	20531.5	39858	49785	191	137.3	267.8	1647	12340	29825	36971.3	189	231	450	1393	9230	22343	30778.3
1501	29.3	50	215.8	3768.8	17298.5	28588.5	21694	26	67	671	11491.8	34495	45962	54984	23	126	1324	11592	34077	46455	53654	229.5	235	490	4307	18679	35202	39064	216	530.8	1038.8	3609	16183.5	29392	36101
1502	27	50	171.3	2938	15925.3	26087	20134.5	25	46.3	433	7583	30103	41136.5	50144	25	93	779	8183	27487	41348	49471.8	147.5	154.8	350	3023	16906.3	32542.8	36302	130	171	662	2590	13589	26491.3	32854
1503	27	29	93.3	1148	8453.5	20560	17268.8	24	36	220	3632	19612	35110	45908	23	55	378.8	4028	17986	35504	46362	254.8	310	382	1481	10466.8	25956	33210.3	293.5	333	692	1128	7580	20642.5	28354
1504	42	62.3	324.3	4813	20093.8	29334	20622	33	76.3	1080	15348	38750	47758	56342	28	194	2036.5	15644.8	37882	47113	55070.5	213	234	498	5795	20854.5	35912	40860.3	229	304	1245	4228.5	17152	30916.8	36033
1505	32	62	293.5	4975.8	16723	26092.8	17760	38.3	65	1028	13990	36927	41774.3	51162	26	175.8	1727	14454	33498	41753	49618.3	169	147.8	492.5	5066	18828	32413	37327.5	190	242	1202.8	3704	15591	27777.8	32181.3
1506	27	41	137.5	2449	11263	22403	16057	26	44	314	8126	28649	37325	47874	23	100	778	8485	26210	36861	47792.3	574	570.5	617	3755	14293	28386	33841	539	489.8	1405.8	2257	11109	22442	28163
1507	26	34	171.3	2767	16452	24247	14741	26	50	524	12294	32813.5	40151	47435.3	25	118	797	8345.8	26392.3	40083.8	44718	295	273	302	2234	9227	23485.3	28106	314	262	816.8	1427.3	7813	18745	24152
1508	27	47	190.3	3011	16045	24209	13693	26	53	478	13150	32928	39416	47554	23	99	845	8407.3	25912	40360.8	43631	168.3	151	238	2123	9092	23576.3	28114	145.3	132.5	528	1100.5	7595	17886	22645
1509	27	31	83.3	1466	11417.8	19335	12015.3	26	38.5	218	3586	18628.8	30904	37085	25	59	349	3958	14691	30246	35828	297	260	286	1489.5	5180	15795.5	21285	305	251	628	907.5	5481	13586.3	18764
1510	28	53	229.5	3935.8	16961	26623.3	15806	27	62.3	566.3	8739	35638.3	42265	50245	25	124	930	9520.3	29079	41951	45182	137	117	237.8	2940	10997	25505	29994.5	131	135	578	1599.3	9526.5	21256	26441.8
1511	30	43	173.8	3038	15646.3	28052.8	15375	25	39	445.8	7338	32968.3	42214	53778	24	103.8	777.3	7457	27837	42687	48379	315	229	319.5	2699	9777	25521	31358	299	212	780.8	1339	8764	22448	28992
1512	26	32	112.8	2322	11898	23578	14987	25	34	333	5552	28613.8	36194	49666	26	98.8	562	6241	22966.3	35698	43547.5	290	296.5	292	2243	7940.5	21256	27190	252	221	638	1037	6438	17674	24507
1513	27.3	58	258.5	4447	17617	27908	17872.5	29.3	49	632.5	9313	36050	41244	53472	25	127.5	1080.5	9558	30160	41617.5	47605	465	495	403	3696	10915	25419	31437.8	414.5	352.5	1130	1648	9536.8	21399	27047
1514	28	39.3	187.3	2590	14297	26344	14267.8	26	46	414	6779	30784	38110	52668.5	25	119.3	664	6957.3	25777	40037	46071	337	409.5	330	2312.3	7595.8	22464	28477.5	289.8	244.8	699	1082	6928	19261.8	26012
1515	28	29	123	2556.3	12299	23581.5	15287	24	40	348	6017	29481	37269.3	51541.8	25	95.8	551	6413	23574	36173	44742	150	146	164	2244	8392.5	21825	29529.3	155	127.5	466	915	6691	18113	25474.5
1516	42	66	265	5348	20182	29001	18581	28	59	802	11043.5	38428	40662	54601.3	25	176	1225	11250	32311	42733	47845	390	399	389.8	3867	12080.3	26172	31389	438	295.5	1187	2040	10430	22880	26544
1517	32	79	362	6255	22514	32766	20073	28	69.5	919	11999	41558.8	43605	55898.8	23	174	1297	11965	35152	46568	49137.3	286	275	329	4902	14955.3	29557.5	33585	304	228	1117	2157	12059	25186	28663
1518	25	40	172.8	3340.8	16810	26187	13018	27.3	53.3	484.3	7575	33963	36987	51870	24	123	782.3	7811	27068	38870.5	44734	373	390	318	2919.3	8120	21900	27725	383	276	883.3	1420	7949	20002	24765
1519	27.3	57.5	289	5219.5	18774	29090	20145.5	30	67.3	763	10984	37183	41731	54921	25	150	1205	11735.5	31828	43377	47886	256.3	221.3	292	3637.8	11272	24246	29874	229	233	758.3	1842.8	8852	20796.8	24614
1520	28.5	63	254	4389.3	14920	23129	17114	28	45	582	8268	32061	35267.5	47317	27	144.3	915.8	9659	24680	35012.8	40063	175.5	163	219.5	2858.3	9426	19328	25308.3	167	158	622.8	1325	7366	16545	20337.8
1521	28.3	43	207	3187.3	13721.5	23202	15698.8	29.3	51	522	7717.3	30754	34656	50408	26.3	121	774	8747	25823	35625.3	42886	149	143.8	201	2767	9862	21173	26849	145	151	552	1303	7983	18951.3	23054
1522	40	136	751	10178	29522	38957.8	24742	31.8	94	1277.5	14735	47513.5	50267	59321.8	25	216	1829	15368	41862.8	52535	54800.5	243.3	196.5	531.5	7115.3	20083	35209	38163	265	267	1279	3482	15820	31596	33332.3
1523	39	88	592.8	7753	24947	32968.8	18816.3	31.5	72	982.8	12729.3	43716	43756	55869	25	229	1471	13905	36479	46530.5	48071	252	206.5	358	5456	15667	28256	32663.3	296.8	203	1197.5	2840	13093.8	25996.8	28682
1524	41	84.5	551	8296	26516	37454	20634.3	28	69	1036	13274	45242.5	49640	59499	26	204	1567	14110.3	40288	50262	54496	498	404.5	543	6729.8	17455	32732	36852.8	509	460	1581	3239.3	14932	31275.8	34329
1525	37	111	597	9477.5	28094	38052	25043	34	77.3	1112	14598	46022.5	49592.8	59335	26	215.8	1919.3	15083	40682	50864	53626	206.3	224	452.5	6481	18831	32436	36920	238	233.5	1134	3434	15174	29976	32617
1526	39	95	473	7168	23243	33192	20716	30	95.5	997	12013	41748.8	44627.5	56664	26	199	1597	12863	35921	45350	49089	203	172	352	5295	14689	27361	32934	216	227	1006	2890	13126.8	25778	29097
1527	33	71	356	6023	22028	31781.3	17645	26	52	673	10313	39391.5	44222.5	56310	24	178	1065	11255	32545.3	43705	48440	286	217	351	4206	12263	25765.8	31157	318	266	924	2065	11126	24643	28835.5
1528	40.8	85	531.5	7804	24905.3	35809	22353	29	84	1086.3	13600	43799	47863.5	58349	27	158	1571	13481	39024	48305	51654.8	332	341	438.3	5944	15884.5	29236	35301	339.8	355	1210.5	3074.8	13969	28997	32333
1529	40	91.8	596	8388	25893.8	39198	24923	30	74.3	948	13156	44568.5	52864	58253	27	205	1471	13708.3	40446	51609	54963	313	282	429	5804.3	15659	31274	38245	323	284	1154	2896	14109	30688.3	36104
1530	30	55	303	4790.8	18761	30582	19036	29.3	59	648	10644	37492	44261.8	57545	24	183.5	1260.8	10283	33362	43000	49781	292.3	275	340.3	4429	12118	25836.3	32795	264	241	812	2134.5	11079	25125	29753
1531	31	105	570	8134	25811.8	37057	23588.8	28	66	885	12924	44137	50170	60825.3	25.5	195	1566.3	13351	39628	49541	54190.8	157	208.8	347	5756	17166	33289.8	38418	167	167.8	958.3	3181.5	15417	31598.5	33384
1532	36	62	320	5891	20449	34531	20217	27	62	715.8	10906	38712	45946	58156	24	175.5	1239.3	10016	33951.8	45154.3	49802	433	423	458.5	4111	10326.8	25190.3	31416	398	334.3	1011.3	1974.8	10364	22952	29636
1533	40	73	341	5489	20089.3	31328.8	20290.5	38.5	64.5	811.3	10949.3	39537	44136	58300.8	25	190	1216	10923	33717	43362	50087	265	228	351	4514	12626	27511.8	34688	241.5	208	840	2024	10944.8	23454	29113
1534	34	68.5	440	5744	20824	31649	21393.5	28	69	745	11362	37093.3	43247	55096	27	178.5	1130	12112.8	32058	44527	48642	211	183	319.8	4169.8	13127	25716	32321.8	150.3	171	818	2020	10757	22245	25692
1535	40	54.3	200.5	3378	11189	23454	15817	30.8	60.3	587	8865	32923	34979	52217	34.3	140.3	1016.8	9919.5	29327	38372	46285	183	227	305	2884	11699	22780	30318.8	232	205	580	2301	10442	20374	26689
1536	30	38	206	3182	12110	22104	15426	28.3	55	611	8669	31486	35984	51102	28.3	128.8	1051	9092	27808	38397	45899	255	195	283.8	2768	11968	22898	29617	247	218	690	2433.5	10714	20757.5	27618.5
1537	32	55	294	4305.5	12508	25909	18105.3	27.8	66	806.8	10596	34636	39582	53874	24.3	162	1360	10801	65533	44898	49357.3	166	168	322.5	3587	13118	26770.8	31367	185.5	191	595	2413	11881	22018	28644.3
1538	33	44	215	3362	10645	22296	14018.5	29	70	602.5	8588.5	32289.3	32987	50652.8	24.5	133	1024	8856	28528	37978.3	43512	145	158.5	251	2982	11267	21490	28455	164.3	157	513	2066	10608.5	20128	25435
1539	32.3	33	160	2576	9796	20927	12846.5	33	51	498.8	7521	29909.3	33332	50619	24.3	122	847	7448	26410	36534.8	43992	156	158.8	239	2384	9543	20049	27631	171	181.8	395.8	1526	8271	17447	23687
1540	37	59.8	362	5983.8	16921.3	29742	19125	31.3	80.5	962	12218	40590.5	45468	58024.8	27.3	194	1666	13814.8	37484	48349	52265	183.3	151	402	4890.8	17461	28848	35983.3	204	211.3	810	3676.8	15802	26916	32895
1541	32	73	317	5366.5	14862	25050	14963	25	75.8	905	10806	38373	39939.5	54700.8	30.5	167.5	1531	11881	34437	41714	47381	137	147	319	4440	15282	25518	31787	152	174	735	3178	14104	23845.8	28054
1542	34	41	174	3388	11751	23922.5	13459	29	67	650	9015	33756	37828.8	53710.5	22	129	1196.3	9402	30480	39891	46876	170	158	222	3126	11119	22459.3	31002.3	196	234	503	2039	10386	19574.5	27378.8
1543	35	66	439	6507	15280	29735	17171	38	85	1065	12849.5	42162.3	44934.5	57810.8	25	202	1727	13517	37989	46915.8	50967	202	194	399	5425	16800	28661.8	35310.5	249	269	848	3493	14867.5	25842.5	31258
1544	36	77	405	6156	15420	29220.3	16442.5	31	79	967.8	12816	41682	44442	56856	24	174	1722.5	13438.8	38306.3	46404	50535	168	137.5	354	5262	18188.8	29663.8	36561	185	194.3	812	3522	16577	28050	33892.3
1545	27	42.5	153.5	2736	7598.5	21724	10423	27.3	48	386	7095	27546	33880.5	48621	26	121	911	6674	25259	34101	39996.5	126	124	163	2069.5	7336.5	16112.3	24743.3	148.3	128	341	1295.8	6978	15215	23675
1546	32.3	82	472.3	6574	16847	31228	18181	27	62	1019	12819	41969	48203	58994	23.5	173.5	1892	14043.3	40009	48518	53943	195	177	403	5892.8	17984	31175.8	38508	218	221.8	860	3615	16638.8	28461.3	34593
1547	33.3	57	350.8	5434	15355	27088	15343	28	76	936	11954	18717	43451.3	58823	24	177	1585.8	12656.3	35982	43985	51514	153.3	147	325.5	4831.5	15195	27616.8	36170	153	163	677	3209	14480	25737	30786
1548	33	60	417.8	5690	14261	28327	15695.5	28	74.5	879.8	11701.3	39383	45530	58726.5	25	171	1669	12723.3	38261	46369.8	53259	111	137	306.3	5486	17067	28879	36713	140.8	131	639	3242	15465	26570.5	32928
1549	45.8	94	600.3	7348	16085	33157.8	18819	32	95.5	1188.8	13020	43094	47787	58968	25	208	1869	14848.8	40573	48988	54452	136	164	380	6146	20188	32269	39478	165	199	859	3975	18051	30447	36895
1550	41	69.3	504.8	6602	16538.8	32250.5	17995	26	97	1066.5	12474	41802.3	46969	59034	23	161	1812	13569	39281	50136.5	54492.3	123	165	314	5495	18393	30674	39944	128.3	151	735	3683.8	16866	29334	35858
1551	32	59	427.3	6316	13220	30625	15885	30	76	999	11804	40575	46033.3	56931	26	172.3	1766.5	12950	38346	47623.3	52214	153.3	195	326	5060	15986	28109	37009	201	196.3	730	3199	15654	26876	35211
1552	54	126	740	8700.3	22298	37038	20651	33	97	1144	14154	46668	53792	62910	29	202.8	2048.8	14648	43057	53361	57711	127.8	198	474.8	7104.8	23570	38273.3	45195.8	149	164	977.5	5155	21319	36714	40908
1553	51	91	672.8	8242	19109	36077	19154	32.3	105	1199	13812.8	45602	52637	61877.3	24.3	181.3	2005	14515	43735	52801.5	56538	160.5	197	454	6827	22314	35413	43521.8	191	250	935	4730	20991.8	35208.8	42145
1554	44.3	93	661.5	7708	19330	34625.8	17986	31	109	1104.3	13180	45444.8	51999	62457	23	173	1778	13731	42120.8	53381	57408	127.3	188.3	395.5	6340	21201	35135	42889	155	150	812	4224.3	19636	32862	41143.5
1555	38	109.5	595.8	7106	20678	36688	21990	35	89.5	918	11647	43005.5	52967	61138	23	163	1444	12669.3	39900	54940	59028.8	153	187.8	409	5298	20936	37065	44985	166.8	215	765.3	3889	17780	33079	39810.8
1556	43	95	549	7069	21232	37049	22801.8	26	83.3	917	11474	42978.8	54403.3	61255	23	199	1569	12596	39959	55008	57836	137	178.3	406	5595	21197.3	37351	44447	191	170.3	794	3968.3	17722	34193	39829
1557	40	93	601.8	7189	21826.5	37227	22748	30	65.3	903	11547	42926.5	53762	61474	26	177	1645.8	12649	40466	54867	58282	152.3	169	415.8	5452.5	21263.5	37495.5	44596	168.8	165.5	760	4049	17467	33652	41002
1558	34	68	409.8	5740	18865.5	33874	21527.8	26	70	780	9843.3	39159	49045	60171	26	123	1180	10776	34710	52432.8	56401.3	150	144	318	4294	18507	34018	42291	145.5	167.3	644	3128.3	14830	30075.3	37547
1559	42.3	78	442.8	5645.8	18680.8	34769.3	21202.3	27	63	728.5	10151	39685	50166	60889.5	24	148	1216	10650	36343.3	52088	56874.8	162	201	315	4076	18727.5	35326	42979	189	178	682	2748	15285	31339	39136
1560	45	72.3	474.5	5563	18659	34101.3	21216	29	82.8	738	9882	39357	50204	59462.3	24	119	1286	10558.8	35669	51787	56809.5	143	188	335	4175	18603	34703	42975.3	174	177	621	2940	15303.5	29899.5	37534
1561	36	77	373.8	5553.3	18073.3	34212	21625.5	30	71	743.8	10067	38765	50884.3	59728	24	143	1250	10924	35560	51948	55902	175	199.5	375	4255	18422	34310	42848	206	221	721	2954	15221.8	29274.3	36036
1562	39	84	404.5	4974.3	17260.8	33226	21102	26	62	729	8710	36064	48571	57975	24	124	1039	9653	32398	51191.3	55795	341.5	404	378	3632.8	17368	33404	42326	370	337	825	2638	13864.5	28343.3	35444
1563	43	68	394.5	5175	17414	32933	21025	29	65	733	9775	38064	49252	59469.5	25	141.5	1098	10062	34281	51663	55338	233	281	366	3960	17678	33829	42631.5	272	277.8	716	2866	14588.3	28743.8	36447
1564	35	61	325.3	3805	14421	30146.5	18724	24	62	607.5	6903	32264	45874	54693	23	101	818.3	7671	27478.8	47635.8	53158	160	158	243.5	2796	14695	30310	40086.8	168	171	513	2181	11965	25389	32620
1565	32.3	62.5	220.8	3098	13921	28115	18454	25.3	60.5	462	5097	25957.8	43265	51853	25	67	508.3	6366	21754	43188	51329.5	167	177	234	2080	12314	27584.3	37386.8	173.3	198	444.3	1533	9716.5	21874	30243
1566	35	60	289.8	3668	14193	29711	18438	26	55	541	7495	32973	46362.8	55365	27	104	825	7878	28798	47706	53635	169	162	269.8	2733	14552	31015	39844	190	200	536.3	2019	12224	25744	33155
1567	31	50	232.3	3133	13335	28678	17667	26	50	445	6365	30001	43945	53515	21	95	620.5	6892	25143	46211	51677	227.8	254	314	2428.3	13304	29086.8	37833	239	290	611.3	1859.5	10387	23871	30618.5
1568	31	43	159.5	1793	10512	23289	16611.8	29	37	308	3041.8	17283	35739	42136	22	59.3	350	4134	14615	36315.8	45205	169	179	242	1291.5	9539.3	22118.5	31897	220.8	208	429	1173	7778	17745.8	25566
1569	26	43	148.8	1931.8	12075.3	25474.8	18240.5	28	36	361.5	4140	23387	40157	54149	23	78	450	5179	19069.3	41087	51592	280	304	276.8	2116.8	12067.3	28488	38486	310	300	619	1465	9470	23203	31550.5
1570	31	58.3	252	3024	11713	27284	19312.8	26.3	53.8	592	8895	31039.8	42665.5	54662	23	114	977	9418.8	29480	43622	53025.5	129	132.3	315	3792.3	18921	33250	41223.3	118.5	195	652	3193	16369.8	28511	34590
1571	33	51	188.8	2465	9698	26121	18375	26	47	461.8	7306	27938.8	42227.3	53508	26	76	705	7220	26006.8	42777	51580	109.3	108.5	260	2941.8	16784	31786	39897	102	139	548	2391	14064	27669	35866
1572	26	48	170	2252	10137	25644.5	18276	26	56	426.8	5920	26526.3	40131.3	52206	23	69.5	561.5	6844	23892	42233	51968	243.3	197.5	334.8	2563	16259	32031.3	39363	284	252	708	2398.3	13227	26777	33679
1573	28	40	108.3	1192	6394	21807	15344.3	27	37.3	232	4068	20994	37588.8	50079	24	68.3	417	4396	19425	39661.8	50370	137.5	140.8	216	1688	11913	28124	37322	121	170.3	389	1430	10549	22701	31951
1574	26.3	33	106.3	1248.5	6156.8	21500.8	14312	25	37	193	3515	19670	36045.5	48823	27	53.5	343.3	3810	17178	38448	48026	94.5	101	184.8	1428	11759	27886	36457.5	108	123	355	1315	9660	22404	30572.8
1575	26	27.5	75.3	700	4779	18974	14547	26.3	40.8	158	2112	14879	32399.3	46363	26	40.3	228	2829.8	12992	35190.3	46396.5	152	121	192	909	9034	25037	34650.5	133.8	193.5	340	864	6503.3	18742.8	28486
1576	30	36	104	1521	7747	22754	15048	25	52	370	6471	25790	39442.8	50791.3	22	86	692	6703	24410	41357	50294	227	211	308	2387	14117	29677	37490	213	480	742	1997.5	13134.5	25145	31697
1577	27	32	103.8	1146	6066	20061	12501	27.5	36	225	3795	20747	33027	46640.3	23	59	332	4447	18300	36678	45884	122.3	142	181.8	1664	11230	26953	34130	125.3	162.3	433	1386.8	10234.5	21546	28460
1578	26	24	70.5	443	2748	14032	10155	25	30	103	1431.3	11208	24682	40939.8	24	39.8	173.3	1714	9162	28508	41506	228	214	250.5	781	6138	20110	29672	245.3	280	466.5	699	5084.8	15026.3	25380
1579	26.3	47	157.5	1929.8	8220.8	22084	11716.5	29	48	490.5	9083	29104	37316	51679	26	102	976.3	9225.8	27314	39885	50440	211.3	241	293	2933	14501.8	29057	36268	187	294	786	2242.3	12934	24937.5	33832
1580	27	34.3	150.5	1874.8	7381	20026	10936	24.3	50.3	479	7879	27133.3	32981	47494.8	24	94	867	8317	24291	35932	45078	165	140.8	238	2535	14118.3	26119	33603.5	174.8	178	672.3	2179	12038.8	22435	30238.3
1581	26.3	33	84	742	4268.3	15903.3	9467	24	34	185	3244	18099	29160.3	43802	24	50	336	3752	15683.3	30444	41963.8	428	491	377	1836	9271.5	22262	30380	475	526	925	1234	7379	18141.3	25071
1582	28.3	31	83	1016.3	7262	17344	8431	24	39	218.3	3549	21494	28606	41667	23	65	376	4214.8	16154	31341	39345.3	361	420	357	1112	5603	16807.8	25452	390	400.8	641	875.5	5402	14744	21264
1583	27.3	32	81.5	1015	7269.8	17311.3	7358	25	36	227	3537	21646	28631	42009	28	71.8	358	3889	16552	32225.3	39285.3	150	161	179	798	5592	16804	25660.3	157	172	345	645	5253	13607	20754
1584	26	34	62	579	5647.5	13919	8242	25	32	129	1597	11219	23095	33349	25	37	168	1879	8931	24354	33680.3	261.8	326	275.8	798	3672.8	12022	20343.3	351	303	612	684	4035	11328	16702
1585	29	32.3	131.5	1424	7981	20096	9838.3	23.3	34.8	300	4714	24684.8	31711	45090	22	77	489	5310.8	19153	34233	41220.3	115	130	163	1213	7136	19028	28222	138.3	124	370	987	7290.3	17307	23623
1586	25	28	117.5	1036	7156.5	20432.8	8693	28.3	34	213	3549	22825.8	34420.5	48080	23	63	371	3789	17851.3	34965	43722	254	299	309	1196	6557	20155	29221	297.3	275	602	993	6579	17699	26079.3
1587	25	31	57.3	673	4381	15260	8049	25	32	145	2339	17649.8	27544	42960	24	49	253	2716	13092	28370	38573	196	291.3	219	936.8	4806	15408.5	24684	247.3	255	424	687	4553	13581	21464
1588	27	25	141.3	1561	7896.8	20089	10517	24	35	314	4828	25088	33021	47198	25	70.8	472	5157	19668	34052.8	43151	381	366	392	1698	7783	19377.3	28293	400	464	824	1083	6924	16444	23525
1589	26.3	29	78.3	830.8	5615	17841	7364	27	42.3	199.3	2855	18508	29932	45035	22	54	286	2849	15229	31343	40513	380.8	475	236.8	963	4379	15853.5	25431	359	296.3	553.8	741	4540	13996	22050
1590	27	25.3	68.5	699	4464	15905	8374.8	26	27.3	156	2625.8	18711.8	27368	44854.8	23	56	259	2959.8	14085	28530	40348	136	137.5	156	750	4948	15853	26066.5	152	140.5	314	571	4881.5	13426.8	22160
1591	24	36	147.8	1879	9873	20680.5	10808	23	45	319	5695	26998	33769.3	47717	25	81	618	5791	21122.5	35476	42934	290	323	325	1540	8331.8	20382.8	28189	288	318.5	747	1244	7853.3	17981	NA
1592	31	47	209	2562	11070	23388	11608	25	45.5	449	6905	30604.5	36712	50234	24	102.3	757.5	6812	24920	39084	45550	221	236	241	2119.8	10556.3	23717	30098	255	217	632	1405	9108	20171	NA
1593	30	32	93.8	1025	7433	17417	6835	26	33	195	3414	22037	29883	44387	26.3	86.8	331	3794	16206	30950.3	39424	259.5	360	249	1170	5107	16101	25016.5	327	318	669.5	954	5570	14843	21342
1594	32	36	164.3	1794.8	9175	20613.3	11982	32	48	482	5815	26583	35014	48044	24	93.3	633.5	6659	21280	35715	43925	178	192	190.5	1368	7951	19154	27492	179	196.8	413.3	1175	7261	16031	21910
1595	29	37.3	121.3	1366	6631	16092	10219	26	45	304.5	4199.8	21472	26989	40442	23	72.3	446	5030	16223	27440	36228.3	130.5	113	157.5	955	6188	14978	22453	141.5	155	345	870	6095	12711	17753
1596	26	31	76	878	5000	14518.3	7208	23	43	233	3256	19012	26427.5	42007.5	23	55	347	3931	15320.8	26693	36502	106	143	126.5	982	6271.5	15084	22948	133	151	345	827	5511	13520	19221.3
1597	37	79	387	4764	16998	29609	15482.8	29	61.8	798	10021	37890.3	44688	55074	24	146	1238	11003	32760	46303	51910	224	205	353	3410	15986	29688.3	36163	247.8	266	750	2837.3	12968	24819.5	29917
1598	32.3	56	229	3279	12786.8	23851	10027	26	56	639	7977	28312	37326.8	48844	22.5	123	890	9295	26323	39407.8	44669	190	191	300	2435	11865	23011	29782	230	269	715	1938.5	10614	19796.3	24542
1599	28.3	58	282	3694.5	13768	27246	10434	27	81	699.5	8669	22408	42805.3	53722	25	126	1039	9566	30212	44238.8	50257	429	369	436.5	3245.3	13083	27012	34068	464	449	1141.3	2227	11685	24083	30576.3
1600	41.5	87	349.8	4351.8	14958	27792	14292.5	24.3	64	643	9632.3	15859	42155.8	53177.3	24	115	1093	11053	30326	44220.5	49879.8	173	232	332	2916	13730	26718	33785	211.5	261	710	2147.5	12131.5	22519.5	27233
1601	26.3	39	199	2866	10673	21790.3	9560.3	25	48	528	7306	29880.8	36044.8	48519	25	107	778	8423	24499.5	36664.3	43700	195	181	254.3	2022	10094	21058	28586	210	239.5	607	1626.8	9418	18021	23640.3
1602	26	37.5	143	1921.3	8860	20352	7517	27.3	48.8	371	5099	27297.3	33657.8	47544	24	88	570	6181	21083	34607	42425	265	246.3	269	1557	7493	18468.3	26489	340	329	729	1232	7408	16668	22993
1603	34	39	179	2471	9839	22251.5	9310	25	63	468	7476	29762	37773.5	49948	26	114	790	8615.8	24865	38248.3	45471	293	361	372	2198	9483	21378	29379	367	386	869	1691	9138	19102	26538
1604	29	44	206	2731	11008	25922.5	11280.3	25	47	574.5	7468	32043	41804	54058	24	100	883	8172	27518	41513	49276	297.3	338	337.8	2290.5	10846.3	23920	33045.3	330	298	765	1775.8	9621	21034	29741
1605	28	29	105	1215	6179	17647.5	7121	25	40.8	308	4684.5	23766	30104	47747.3	23	70.5	500.3	5323	19283	31938	42537.8	280	316.3	288	1365	7022.8	17517	27149.5	301.5	327	543.5	1159	7141.8	16193	24066.5
1606	26	42	196	2617	10288	23710.3	10554	25	63	541.3	7487	30888	38943.5	52139	24	99	708.3	8663	26511	38802	46582.3	154	150	229	2063	11689	24440	32714	170	172	517.5	1747	10100.3	21291	27915
1607	29	35.5	108	1677	7241	21072	7833	25	43.5	334	5283	25333	34142	48878	25	77	592	4895	20784	33829	43395.8	357	352	395.3	1548	5715	17410	26797	395	442	774	1186	6333.8	15700.8	23757
1608	29	32	88	1279	6638.3	17480	7606	25	43	316	4989	24496	30046	48235	25.3	81	510	5695	19526.8	31654.5	41805.8	256	213	236	1659	7280	18287	27863	250	258.5	527	1127	6689	15482	22639
1609	32	31	128	1420	7116	17536	8296.3	26	40	332.8	4912	22573	29982	44463	24	91	509	6013	18731	32521	40839.3	197.8	205.8	188.8	1221.8	7116	17256	25508	182	204	473	1036.5	6005	14077	19777
1610	26	31	106.5	1348	6136.3	17015	7134.8	25.3	42	249	4493.8	21389	27723	43497.8	25.3	67.3	457	5711	16920	30691	39694.5	215	271	280	1337	7008	17182	25883.3	295	257	525	1045	5966.8	13685	19507
1611	28.5	32	110	1249.8	6287	16340.3	7320	25.3	37	296	3902	20220	28705.8	42006	23	71.5	417	5549	16500	30271	38237	267	258	221	1082	7221	16928	24343	290	271	562.8	1050	5892	13986	19695
1612	28	40.3	176	1728	7123.5	20082	9618	26	44.8	416	5734	25051.8	32192	46755.5	26	82	654.8	7312	20740	36255.8	42213	180	273	260	1522	8373	19330	26920	216	216	525	1122	6731	15085	20563.3
1613	29	44	109	1205	5655.8	16124	7043	29	40.5	272	4258	4173	26820	41853.3	22	68	481.5	5468.8	16864.5	29757	36729	161	202	210.5	1144	6457	16062.5	23169	226	185	421	971	5496	13599	18996.5
1614	26	30	62	890	4701.5	14681.3	5941	25	37	215.5	3149	18305	26492	41179	23	59	334	4080.5	14401	27690	35801	188.3	239	183	890	4577	13810.3	21809	195	196	355	656.8	3889	10924	16758
1615	29	46	247.5	2821	10534.8	23988.5	11142	32.3	62	586	8127.8	28172.5	39251	51316	23.5	114.3	999	10220.3	26692	42506	48023.3	177	218	285	2231	11573	23100.3	30976.3	218	253	626	1919	9649.5	18650	25270
1616	26.3	51	215	2390.5	8653	19989.5	7809.8	25	53	560	7145	25289.3	33470	47008	23	123	839.3	8679	22988	33915	40847	139	169	215	1891.5	10264.3	19750	26450	166.8	172	497.5	1511	8687	16655.3	21199
1617	28.3	33.3	94	1318	6768	17958	7584	25	36	304.3	4616	19575.8	31219	46400	25	72	514	5564.3	18586	31484	40057	203	230	205	1241.5	6388.3	16180.3	24292	219.8	237	454	884	5661	13296.3	19342
1618	32.5	75	274	3561	10413	25141.5	11058	26	51	726	9091	34254	39190	52289	25.3	130	1015	10761.3	28849.3	41199.8	46559	275	289	394	2549.5	12150	23311	29905	305	292	716.3	1943	9782	19156	24977
1619	29	52	304	3227	9899	24224	9838	26	55	658.8	8778	33865	39352	51543	24	127	1033.3	10095.8	28470	40039	46512	197	222.3	283.3	2454.3	12684	24604	31032	212	213	621.3	1933.5	10927	21075	26758
1620	25	30	82.5	1205.8	4431	16385	5845.8	25	37	192	3468.3	18479	26281	40850	21.5	54.5	375.3	3011	15539	26355	33612	146	167.3	135	902	3419	10721	18237.5	182	123.5	329.8	611	3743.8	10622	16087
1621	30	55	283	3388	10501	25471	11144.5	25	55.5	709.8	8860	33573	41871	53735	22.3	110	1053.8	10219	29062	42432	50151	157.8	218	266	2454	12419.5	24864	31920	237	245	620.8	1854.5	10529.8	20395	26572
1622	29	45	190	2729.5	9702	21935	9029	27	52.5	521	7426	30991.8	36480	51729.5	31	120	871	8441	25023	37238	45876	133	199.8	199	2008	9443	21810	29588	153.8	145	494	1502.8	8804.8	18002	23978
1623	33	47	222	3019	9515	23648.5	9854	26	61	596	8145	32775	40203	53373	22.3	109	909	9218	29146.8	39259	48687	145	157	203	2663	11505	23504	30968	147	147.5	450	1628	9659	19712	26505
1624	36	61	362	4247	10573	27838	12582	27	60	736	9767	35318	43257.3	53822	24.3	122	1217	10624	31235	45580.5	49617	154	242	287.3	3174.8	13465	26620	33806.3	200	215	607	2351	11757	23089.8	30133
1625	33	43	262.5	3427	10666	26360.8	10845	32	47	606	8521.3	33401	42039	54336	24.3	112.8	967	9306	28520	43370.3	49690	124	188	225.3	2487	11125	24880	33652.3	150.8	140.5	544	1770	10397	21602	29002.8
1626	31	55	218	3287.5	8928	25696	10391.3	27.5	55	582.8	8016	31435	40198.5	51787	23	105	962.5	8537	27421	40866.8	47311	177.3	196.5	235.5	2342	10103.5	22008	29622	206.3	188	544	1601	9234	20351	27654
1627	33	90	441	5581	16656.8	32947.5	14905	25	79	917.8	10795	40535.5	50601.3	59922	25.3	155	1349	11629	35461	50836	55835	135	166	327	4036	16546	33303.8	39825	152.3	146	715	2951	15413	29400	36073
1628	31	92	412	5024	13763	31444	13575	28	62	825.3	10360	36297	48195.5	58296.5	25.3	144	1382	11439	34375.8	48791.5	54214	176	209	313	3697	16017	31290	37826	215	207	715	2763	14555	28123	35872
1629	36	63	368	4717	14455	30384	13727	25	61	716	9867	38331	48931	59302.3	22	113	1265	10991	33793	48336	54792	121	182	250	3474.3	15535.8	31964	37976	148	142	520	2413	13280	26893	33944
1630	36	96	373	4937	16026	32875	17379	30.3	66	712	9224.8	36500	50493.3	59761	24.5	119	1017	10160	32896	50747	55820	162	198	308	3140	16947	34229	41044.5	216	211	588	2542	13697	28058	35233
1631	42	72	346	5009.5	15665	32867	16620.5	27	72	675	9233	37735.8	50484.3	58441.5	23	138.5	1133.8	9838	32423	50633	56135.3	152.5	200	351	3163	17161	34215	40872	184	215	611.8	2495	13582	28072	35981.5
1632	31	78	337	4701	16866.3	32306	17350	33	79.5	674	9373	37556.3	48762	58135.5	25.3	128	1040	10133	32612	50218	55983.3	186.8	213	308	3205	17043	34310.8	40413	216.5	194.8	748.5	2442	13556.8	28429	34815
1633	40	69	355	4925.5	15834	33720	17748	26	68	708	9830	37742	49927	58512	25.5	115.3	1090.3	10489.3	33184	51659.8	56380.8	220.3	265	328	3219	17484	34706	40767	220	255	732.5	2688	13681	27612	35644
1634	45	70	319	4154	14340	32240	15599	26	63	643	8692	36207	49557.8	58174	25	122.5	991	9355	31336	49865	56138.3	230.8	347	336	2717.3	15872	34395	40447.8	274	284	752	2208	12142	26786.3	35477
1635	37.5	64	323.8	3930	13872	30893	15088	28	58	747	8826.3	35888	47651	57398	23	116	960	9574	31141	48495	54451.5	221.8	294	334	2692	15904	33651.8	39774.3	241.3	241	619	2196	11931.8	26369	34169
1636	33.5	60	224	3188	12073	28723	14853	26	57	506.3	6370	30324	45343	53817	24	89	669.5	7466	24900	46316.5	52259	139	185.3	268	1991	13814.8	29995.8	37295	180.5	170	467	1679	10081.8	23707.8	30832
1637	30	61	197	2783	11591	27536.3	14237	26	52.5	425	4862.5	25908	43778	51623.5	25	80	505	6353	21216.3	43807.3	50912	171	195.5	214.3	1641	11828	28161.8	35330	193.3	192.5	436	1389	8334	21534.3	29243.3
1638	34	62	222	3021.3	11883.3	29021.5	14319.3	30	57	470.3	6596	31659	43718	55228	23	96	715	8084.5	26477.5	46519.3	52841.8	175	189.5	275	1942	13584	30871.3	37886	181	186	492	1629	9748	24373.3	31950.3
1639	33	44	189	2672	10769.3	27505	14119	31	48	415.8	5460.8	27988.3	43628.3	52586	23	83	547	6822	22800.5	44511	51377	199	231	299	1732	12470	28805	36631	251	229.8	635	1453.5	8449	22499.5	29448
1640	27	36	126	1619	8235.5	22436	12985	28	37	248	2564	15530	35798	42266	23.3	41.5	235.5	4112	13165.3	36075	45172	176	217	222	943.3	8848.5	21950	30904.8	220	219.8	439	986.3	5764	16472	24094
1641	28.3	44	165	1849.3	9939.5	24464	14641.5	27	43	296.8	3441.3	21659	38985	52226	23	64	342	4879	16837.5	40936	51006	218.5	261	286.3	1622.3	11820.5	29145	36988	271	219.8	562	1312	7862	22032	30407
1642	30	54.3	207	2869.8	8975	26200	15192.3	29	55	554	7766	29456	41763	53282.8	25	85	835	9571	26772	43261	52516	116	132	282	2711.8	18405	34442.8	39928	133.5	164.3	631	2593	13867.5	27249	35103
1643	33	38	150	2029	7699	25091.8	14709	25.5	41	403	5714.8	25604	40100	51776	26	63	612.8	6972.5	23077.3	41950.8	51535	110	128	223.5	1897.5	15332	32565	38665	122	133	479	1903.5	11488	26017	34369
1644	28	38	167	1910	7808	24613	14191	25.3	43	367	4657.8	24132.8	39662.8	50520	23	61	447	6319	21182.3	40901	51147	184	193	283	1747	15432	32044	39020	199	228	597.8	1695	10831	25237	33595.8
1645	30	25	70.5	807	3865	18676	11489.5	27	35.3	165	2446	16076.5	33135	45218	24.3	46.3	215	3176	13168.8	35616	47857	111	121	168	807	9446	26264	35279.3	111.5	117	312.8	868	6655	19235	29736.5
1646	27.3	28	72	834	3952	19153	11517	24	36	163	2186.5	15344.5	32774	44727.5	24	37	194	2790	12109.8	35356	46676	103.3	96	146.5	798	9165.5	26324	34338	126	115	283.5	823	6195	19330.5	28550
1647	27	26	66	617	3181	17145.5	11051	28	28.5	113	1357	11738.8	29893	43094.5	23	36.8	157.8	2274.8	9252.8	32973	45878	134	133	193	555	7466	24070	32877	139.3	193	320	568	4582	16008	26997
1648	26	30	84	912.5	4217	18806.5	10672	24	30	221	3500	19262	34370	46875.5	27	41	322	4570.8	16779.3	36592.8	48176.8	224.8	217	282	1132	10601	26835	34908	213	492	625	1145	7916	20831	31428
1649	24	30	73	708	3726.8	17025	9872	23	27	132	2066	15098.8	30582	43210	22	47	214	2891.8	11923.8	33482.5	44731	140	126	167.8	754	8473	24763	32529	128	119	332	812	6338	18218	27884
1650	24	26	46.3	329	1918	12013.3	8463.3	26.3	27	74.3	836.8	7612	23819	37423	23.3	31	93	1253	5997.8	25944.5	40163	207	200.5	256	564	5102	18244	28500.3	231	262	387	497	3215.3	12625	23543
1651	27.3	32	87	1114	5082	18487	9419.8	24	36	370.8	5225.5	21398	35171	47859	24	65	484	6632.3	20625.5	37308	48174	196	226	268.3	1503	11496	27231	34145	221	229.3	547	1346	8447.5	21773	30328
1652	27	38.3	106	1072	4677	17575	8962	25	39	254	4647	21523	31570	44740.5	23	57.5	432	5655	18303.3	33569	43784	131	156.3	208	1222	11127.5	25033	32160.8	144.3	129	482	1050	8208.3	19614	27681
1653	26.3	26	56	456.5	2435	13221	7422	24	30.3	119	1730	13282	26613	40258	25	41	179	2561.5	10065.8	28115	40828.3	447	496.3	363	1332	7135.3	20592	29037	512	543	885	946	4531	15093	23720
1654	26	29	61	616	4075	13254	6137	25	31	122	1655	14044.8	26528.3	37239.8	24	47	188.3	2170	9445	27020	36818	340.5	340	278	854	3899	13744	22234	339	275	590	574	2996	11649	18715
1655	27	26	70.3	567	4384	13571	5708.8	26.5	33	129	1546.5	13295	26298	37061	25.3	38	169	2581	9948.8	27986	37485.5	138	116.5	152.5	452	4053	14131	23025.3	135.8	142	300.5	406	2683	10498.8	17629.5
1656	26.5	25	38	374	3519.3	11176	6389	25	31	93	825.3	7053	20259.3	29123	25	36	96	1205	5398.3	20532	30524.3	243.3	276	254.8	608	2617	10304	18364.5	310.8	250.5	571	536	2461	9047.5	15595
1657	29	29.3	62	698	4340	14849	6157.3	24	41.5	163	2249.5	16200	27567.8	38940	25	51.3	220	2797	11498.8	28946	37504	131	118	148	592	4645	15866.3	24046	125.8	112.5	329	512	3938.3	13321.8	19642
1658	27	25	49	547.3	3554	14700.3	5532	24	32	131	1730.5	14288	27865.3	41990	24	46	172.8	2269.3	10418.5	29365.3	40497.8	261.8	343	281	691	4175.8	15776.8	25443	267	229.8	473.8	577	3427	13225	21366
1659	25	30	49	361	2240	10918.3	5092	24	31	79	997.3	10584	22141.8	37093.5	23	32	136	1370	6658.8	22712	34558.3	213	330	240	650	2776	11578.5	21496	239	247	371.8	400	2243	9780	17334
1660	27	30	57	832.3	4431	15515.5	7327	24.3	39	163	2356.5	17442	27023	41731	25.3	49	246.5	2777	12047	29113	39163	350	358	337	1119	4849	15746.8	25388	363	367	733	737	3975	12559	19785.5
1661	27.3	24	55	445	2898.3	12637	4980	23	29.5	90.5	1264	11378.5	22490	38724	24	33	145.5	1500	8020.3	24680.5	36392	269	457	216	621.5	2626	11737.8	21609	309	306	574	526	2318	10178.3	17985
1662	26	26	60	377.3	2401	11251	5266.5	25	33	91.5	1185.8	11941.8	21838	37949	22	30.8	131	1497	7390.8	22925	35159	139	166.3	127	400.8	2816	12077	22064.8	147.8	168	301	395.8	2207.8	9245	17668.8
1663	24	29	74	994.8	6043	15796	7529.5	24	39	194	2809.3	19675	27317	41861	24	55	288	3773.5	13203	30393	38892.5	234	331	297	954.8	5569.5	16775	25039	310	310.3	632	830	4574	13929	20145
1664	26	37	102	1441	7045	18866	8511	24	37	237	3700.8	23819.5	32836	44334.5	23	68	413	4516	16917	33842	40803	224	237	219	1120.5	7318.5	19663	27079	234	214	569	847.3	5235	15391	21311
1665	30	26	65.3	512	4325	12678.3	4138	26	30	99	1494	14216	22419	37532.8	23.3	45	206	1810	9136.3	24559	34379	316	409	250	795.8	2979	12310	20946	374.3	357	619	569.5	3045.3	10853	17256.5
1666	29.3	29	90	924	5681.3	15015	8034	25	52	245.5	2845.3	18962	27723	41347.5	23	42	287	3900	13525.3	29804	38532	162	193	169.3	760.5	5150	15259	23335.8	186.8	201	365	703	3764	11891	17748
1667	28	36.3	69	762	4057.3	11726	7092.3	26.5	32.3	151	1971.3	14675	21425	34088	26	43	197	2749	9762.5	22459	31325	130	117.8	144.5	544	3908	11978.5	19310	171.5	145	297	495	3375.8	9231	14804
1668	26	26	50	460	2824.3	9794	4749	23.3	31	117	1447	11971	19703	33979	24	39	176.8	2155.8	8426	21322.5	31815	113	180	130	418	3472.5	11445	19266	148	145.3	263	426	2713	9657.3	15975
1669	30.3	56	259	3184	12948	25021.8	12084.8	28	65.8	509	6445	30928.3	40310.5	49884	25	97	761	8666	24690.3	42646	48156	230	193	275	2032	12665	26285	32999	208.5	246	612	1666	8678	19873	26866.8
1670	27.3	33	152.3	2002.5	8833	19335.3	7718	25.5	43	332	4642.8	25140	32047	42855	24.3	85	492	6646	18861.8	34593	40988	214	196.8	261	1510	8751	20212	26224	252	249.3	598.3	1219	6630	15354	21097.8
1671	33.5	48	161	2371	10349	22804	8655	26	40	382.8	5395.3	28895	38387	48777	23	70.3	561	7018	22386.3	39489	46517	425	379	395.3	2163.3	10108	24287	30941	481	501	1080.5	1523.5	7817	18914	26749
1672	30	52.3	189	2751	11403	22697	11619.8	26	57.3	406	5903.5	25847	36980	47839	23	79	626	8297	22567.5	39244	45734	216	235	236	1660	10570	23549.8	30111.5	236	270	590.3	1414	7436.8	17717	24434
1673	26	32	124	1587	8094.3	17162	7536.5	24	41	319	4127	23405	29360	43070	24	72.8	423.3	6009.5	16807	32189.8	39403.8	181.3	204	213	1122	6926.8	17841	25098	204	255.3	499	1018	5602	14277.3	20238
1674	28	26	96	1061	6423	15576	5556.8	25	36	213.3	2534	19559	27878.3	41017.3	25	62	261.8	3623	13807.5	29854	37590	270.5	303.8	296	972	4737	14952	22614	369.5	317.3	705	824	4198	12650.8	19318
1675	28	39	117.8	1177	6580	16752	6541	25.5	43	281	3794.8	21847.3	30256	43560	25	60	392.8	5376	16498.8	32329	39757	331	416	339	1347	6211	16891	24948.8	391	453.8	778	977	4921	14050.8	21865.3
1676	26	37	102	1671	7962	20317	9020	24	40	328.3	4186	24471	35849	48200	22	61	464	5425	18962.8	36559	45303	288.3	388	328.5	1401.3	7060.8	20200	28849.8	338	342	741	1125.3	5367	15763.5	25430
1677	26	27	55	606	3578	12271	5042	25	30.3	147	2114.5	15895.5	24642	39858	23.3	41	212	2882	11363.8	25194	35543	273	344	244	827	4070.5	13761	21835.8	299	310	481.8	670	3542	11343	19950
1678	29	28	115	1421.5	7416	18108	8064	24	44	272	4049.5	23593	32800	45210	22	69	390	5354.5	17477	33580	41423	145.5	196	190.5	977	7591.5	20111	27740	169	167	386	888	5741	15897.8	23202
1679	25	30	69	879.3	5426	15105	6206.5	24	36	133	2475.8	16970	27763	40821	23	46	268	2866	12645.5	27108	36361	357	367.3	334.8	1021	3402	13285	21765	392.5	390	762	784	3156.5	11286	18778
1680	30	31	55.5	725.5	4653	12911.5	6350	26.5	42	170	2335.3	16949	25071	40847	23	49	254.5	2970	11957	25296	36502.3	212	232	230	694	4413	14614	23287	239	240.8	442	612	3274	10952	18612
1681	26	28	90	741.3	5320	12968.3	7209	27	33	168.8	2165.8	15250	23969	37218.5	24	37	213.8	3095	11033.3	25865	34117.3	162	186	169	630.5	4431	13126.5	21072	161	152	350	481	3006.3	9387	16158.5
1682	25	24	59	688	4859	12591.5	6439.8	25	33	158	1956.8	13753	23247	36418.5	24	53.3	196	3058.5	10344.5	24359	33699.3	219	282	238	785	4237	13527.3	21864.8	296	267.8	458.8	621	2958	9525	15986.8
1683	27	29	65	556	5200	11433	6878.5	25	38	150	1787.5	12859	22533.5	34758.3	22	44	179	3010.8	9679.5	24401.8	33727.3	245	254	210	645	4695.3	13647.3	21116	291	262	488	585.5	3178	10124.3	16261
1684	26	32	90	919	5597	14729	8861.5	25.3	31	230.8	2987.5	16540	28322	39725.3	23	40	290	4238.3	13277.8	29561	37031.8	210	232.3	194.8	850	5193	15134	22513	213.3	258	442.3	636.3	3425.5	10822	17469
1685	28	29	63.5	658.5	4182.3	11458	6086	25.3	38.3	134	1877.3	14471	21806.3	34362	23	39	205	2787.5	9929.3	22731	29724	159	233.3	180	682	4003	12653	19555	190.3	195	360.3	497.5	2711	10779	14405
1686	25.3	27	44	372	3162	9504	5191.8	24	29	93.8	1236.5	10483	19395.8	33153	27	37	118	1641.8	7031.8	20446.3	29261	161	234	164.8	466.3	2559	10026	17729.5	173	158	329	322.8	1702	6967	13097
1687	25.5	37.5	131	1675	9179	19686.8	11305	27	46.3	396	4804.3	23052	34650.5	44816	24.3	59.5	524	7330.5	19220.8	36874.8	42741	223	233	259	1150	8459	19855	27275	209	255.8	465.5	974.8	5456	14898	21886.5
1688	26.3	28	84	1234	7417	15003	6916	25	38	303	3702	21611	26047	39870	26	66	358.8	5503.3	15713	28971.5	34777.5	163	199.3	176.5	951	6894.5	16403	22995	186	183	426	809.8	4843	12686.8	18049.5
1689	25.3	24	57	591	4928	12168	6533	27	27	129	1812	14549	23184.8	37275.8	24	36	202	2355	9884	23598	32651	232	280	200	624	3363	11860	19336	249	255	425	515	2415.5	9031	15413
1690	29	39	156.3	2063.3	8605.5	18973	9724	25.3	44	384	5177	7297.8	32056	44766	24	90	579	6693	19940	34267	40243	248.8	285	291.8	1340.3	8039	19805	25783	288	307.3	641	938	5024	13887.8	19275
1691	28.3	37	152	1906	8716.5	19179.3	9173.5	25	37	369	4691	26214.5	31333	44868	22	73.8	524	6529	19625	34562	40178	174	217.5	235	1209	8475	21086	26826	205	207.5	554	929	6007	15796	21261
1692	28	29.3	50	675	3948	13034	6650	25	26	99	1657.3	11919.5	20767	34524	23	42.3	174	1637	9368.3	20567	27229	160	156	136	516	2039	8695.3	14875.5	189	150.3	296.3	359	1984	7460	13568.5
1693	28	44	144	1873	10039.8	20572	11622.3	25	49.8	378	5170	25728	33393	47603	24	89	530	7060	20908	37643.8	44467.5	174	231	218.3	1355.5	8361.3	21071	28351	214	211	498	998.8	5601	15642.8	21706
1694	28	38	121	1435	8803.8	17225	9177.3	24	36	290	4126	24117	31554	46351.5	26	60.8	400	5084	17291	31307	40179	139.8	183	173	967	6455	18157	25909	164.5	143.8	393	838	4596.5	14049.3	19577
1695	27	39	157.3	2007	9252.8	20593	11071	26	50	400.5	5125	26422	34289	47621	24	69	589.3	6873	21898	35900	44429	94.8	167	197	1323	8639	20437	28298.5	118	131	310	953	5973	16817.3	22690
1696	25.5	43	221	2831	10582	23304	13390	24	45	400.3	6052	26465.5	36490	48177	25	84	624	7505	23410	39810	45093	157.3	194	233.5	1511	9315	22724	30082.5	210	176	510	1225	7160	18393	25762
1697	30	42.3	172	2240	10530	22128	12362	24	44.3	309	4835.5	17192	36992	48984	23.5	65	499	5499	20943	38543	45112	130.3	181	180	1258	8002	20973	29832	166	135	416	978	6249	17517	25881.3
1698	27	38	163	1989.3	8490	21730	12134.3	25	35	297	4565	19280	34346	46618	22	63	537	5650.3	20011	35788	41828.5	170	217	206	1277	7010.3	18167	26174	202	184	429.5	878.8	5399	15734	24340
1699	30	56	317	4070.5	17249	29354	16600	29	61	588	7512	34890	47782.5	56237.8	27	108	879	8453	28866	47758.5	52816	145	178	259	2377	13572	29539	37013	162	169	539.3	1779	10567.3	24399	32289
1700	30	56	291.3	3691.8	13730	27661	15141	29.5	44	541	7147	32709	44000	53631.3	24	82	805.5	8175	27857	45029.3	51064	172	231	262	2039	12583	26952	34583	203	237	570	1526	8993	23626	32909.8
1701	32	58	226	3462.5	14165	26584	65533	25	59.8	504.8	6856	33091.3	44583	55255.8	25	93	810.8	7907	27262	44251	50761	101	163	203	1949	12198.5	26301	34313	156	148	441	1430	8468	22457	30913.3
1702	32	91.3	284	4089.5	17711.3	32206.3	20254	26	62.5	621	7596	34961	49515	56777	22	94	835	9180	30409.5	49949	55685	181	230.5	266	2281	15101	32989.8	39796.5	208	206	577	1824	10420	26011	35120
1703	30	64	292	4289	18049	32348.8	20124.8	27	56	565	7591	35178	50141	57542	23	85	898	9239	30333	50690	55584.3	182	216	296.5	2382	15383	33464.5	40024	222	217	556	1839.3	10397	25939	35244
1704	34.5	64	301	4221	17977	32057	20458.8	26	49	575	7831	35293	50423	57444	23	101.3	841	9141	30064	49450	56004	174	175.8	284	2322	15346	33475.8	39865	186	229	560.5	1725	10461.8	26057	35162
1705	43.3	66	261	3270	16438	29544	19857	26.8	60	451	5945	31482.3	47859	55472	24	70	604.5	7643	25428	47493	54222.3	151	164	239	1699	13778	31241	38313	169.5	151	464	1478	9293	24180.3	33036
1706	29.3	59	222	3072	16267	29881	19432	24	39	477	5220	28992	46971	54106.5	23	73	571	7024	23335	47408	54084.8	166	197	226	1422	12665	29744	37743.8	174	184	438	1183.3	7370	20688	31176
1707	26	54.3	276	3342.8	16967.3	29769.3	19971	26	46	489	6464	28233.3	47536	56103	25.3	79	718	8144	27404.3	47905	54878	157	166	242	1726	13950	32254.3	39525.3	166	170	480	1459.3	8732	24413	33498
1708	26	59	218	2857	14985	28955	19596	28	45	437	5355	27236	45139	53470	24	77	547	6844.5	23058	46176.3	52833	189	226	262.5	1506	12520.8	29528	37192	210	229	569	1202.8	7828	21957	31393
1709	28	37	137	1794	11217	23511	18316	24	52.3	268	2736.8	16079	39788.8	44694	25	43.8	258	4414	14086.8	39006	47408.3	195	230	214	918.8	9023	23150	31950	246.3	229.5	438.3	881	5781	15742	25658
1710	31	48	149.8	1801	12761	25079	18982	25	39	266	3198	21457	42208.8	52675	23	61	336	4557	16880	41892	51999.5	221.5	239	227	1498.5	11091	29275	37835	251	235	518.5	1109	7091.3	21316.5	31626
1711	31.5	52	230	3079	12197	26411	19062	25	50	481.8	7752	30335	43724.8	54131	23	88.8	901	9426	27878	44209.3	52736	137	143	290	2494.5	17394.8	33627	40489	149	182.8	663.3	2349	12412.3	26804.3	34701
1712	27	38	142	2197.3	10170	24693.8	18088	25	38	326	5388	25600	41282.8	51464	24.5	74.5	511	6968	23863	41935.5	51148	108	103	235	1682	14656.8	31859.8	38822	110	136	483.8	1666	9803	25059	33759.5
1713	26	32	161	2019	10438	24896.5	18444.8	27	46	342	4614	24537	40649.3	51235	28	60	475	6223.5	21785	41107.3	51357.3	231	222.5	243	1638	13972.5	31789	37948	230.5	228	567	1524.5	9024	24221.3	33740.5
1714	29	30.8	77	791	5333	18519.5	14990.3	24	31	154	2070.3	13024	34404	45362	24	44.5	201	2805	12982.3	33919	46949	140.8	134	140.5	633	8219	24769	33492	164	147	288.8	705	5122.5	17796	29475
1715	26	29	66.3	783	5491	19140	14727.8	26.3	29	141	1915	14861	34741.8	44792	23	46	193.8	2735	12084	33987	46022	95.3	92	160	640	8164.3	24998	33262	107	116	248	673	4945	18041	28461
1716	26.3	27	60	647	4458	16826	13821	27	28	105.8	1206	10537	30083	42164	24.3	29	148	2051.5	8986	31225	44281	193.3	124	189	486	6786	22829	31875.8	168	205	309	502	3644	14616	27075
1717	26	26	86	800.5	5603	17984	13466	25	35.3	181.5	2650	16929	32562	44864.3	22.3	41	294.5	3701.3	15309	34485	46238	246	229	240	782	8709	25184	33127.8	218	411	602	848	5668	18950.8	30444
1718	27	24	68	667	5042.5	17018	12871	24	28.3	102.3	1642	6253	30436	42426.3	26.3	36	163	2475.8	11056	31712	43440.5	131	119.3	152	597.3	6987	23299	31270	128	128.5	344	674.3	4523	16613	29146
1719	26	25	50	318	2550	12131	11313	25	28	77.5	702	6851	23526	36503.8	26	27	76	1124.3	5489.3	24141	39181	196	211.8	224	455	3948	16998	26996	209.3	248	378	422	2434.8	11246	24028
1720	27	28	86.3	886	6372.5	17572	12411.3	23	32	257	4108	16302.8	33489	46130	26	42	354	4990.5	18684	34592	46471	207	228.8	228.3	993	8773.8	24213	32108	218	249	572	958	5598	18491	31477.5
1721	27	30	77	1016.3	6233.8	16888	11530	27	34	196.8	3281	17196.8	30869	43808.3	23	49	330	4686	16718	31868	43017	162	155	175	895	8088	22927	30353	164	190	453.5	788	5422	17666	28936
1722	27.3	28	55	464	3646.3	13153	10045	26	27	121	1349	11210.3	25679	39883	23	34	136.3	2146.5	9232	26112	39774	382.8	542	312	1104	5608	19152	27987.5	437	474	906	714	3398	13876.8	25131
1723	26	22	57	478	5143	12905	8762	25	33	99.3	1217	10180.5	25735	37245	21	33	133	1769	7800	25736.5	35707.3	530	472	370.8	796.8	2962.8	12404	21574	622.3	523	776	593.5	2035	10010	19265
1724	25	28	59	493	5847.3	12999	7754.3	24	35.5	107	1227.8	11740	50530.3	37712	24.3	39.3	109	1770	8453.3	25987	35997	167	167	170	362	2867	12913.3	22254	191.8	184	303.3	326	1801.5	9304	18718
1725	26	23	36.5	297	3968	10635.5	8034.8	26.3	33.5	54	554	5963	49371	28403	25.3	30	79	951	4113	18448.5	28766	304	380.8	292	617	1843.3	8557	17229	438	299.5	536.8	422	1823.8	7555	15526
1726	27	28	55	587	5177	13746	7777	26	29.3	129	1489	14032	26208	39019.8	25	39	191	1993	9488	26149	35536	140	138	143.3	416	3115	13029.3	22658.8	137	113.5	296	383	2404.8	11019	19392.5
1727	27	26	49	399	4422	13611	7580.8	25	27	107	1206	12421	26256	40955	21	33	124.8	1612	8607	25645	37884	325.3	329.3	264	617	2569	12838.8	23663.3	346	288	577	485.5	2097	10901.5	21965
1728	26	27	39	303	2602	10191	6528	25	30	62.3	664	8699.3	20551	35784	24.3	33	89	1038.5	5537	19865.3	32699.3	234	293	222.3	529.3	1811	9337	19617	253	259	391	357.5	1334	8067	17096
1729	26	27	58	609	4398	14178	8850	26	31.5	122.5	1613.5	14339	26136	40634	24.3	49.3	149.3	1922	9828.8	25458	37038	347	442	281	891	3180	12918	23203	359.5	367	785	521.8	2433.8	10393.3	19803.8
1730	24	26	42	283	3055	11198	5839	25	27	85.3	778	9330	21679	37063	24	34.3	91	912	5996	20804	33715	423	698	288	553.3	1572.5	8614	18940	430	471.3	622	432	1361	7485.3	18390
1731	27	26	40	296	3088	10290	6758	25	25	75	753	9368	20635	37024.3	25	36.3	100	1138	6170	19770	33494.8	148	183	123	317	1768	9729	20124	158.5	179	278.5	275	1382	7708.3	18027
1732	29	29	65	784	7181	15153	10035.5	24	31	122	1934	16405	26822	41123	27	42	199	2786	10911	27305	37932.3	298	318.3	271.3	867	3764	14688	23719	384	312	719	637	2972	11831.3	21025.8
1733	27.3	30	88	1170	8983	18556	10953	27.3	36.8	208	2851	20927.8	31899	44351	24	46.5	308	3753.5	14835	32073.5	40026.8	282	249	183	814	5013	17288	25098	302.8	259	541	655	3567	13427	22001
1734	26	23.3	46	404	4920	11696	5982.3	25.3	29	91	929.3	11204	22519	37422.5	24	41.8	108	1424	7242.3	21956	32944.5	391	399	258	817.5	2040	10099	19813	449	381	709	473	1960.5	9257	18469.5
1735	25	31	73.8	758	6941	14657.8	10546.3	27.5	30	152	2204	16818.8	28076	28647	24	49	187	3149	11506	28056	37862.5	203	221.3	176	578.8	3762.3	13190	22031	229	256	380	559	2331	10686	19082
1736	26	27	66	615	5032	10957.5	8655	24	33	131	1462	11780	20405	33638.3	29	43	157.3	1898	7956	20356	29636.3	163.8	149.3	152	435.5	2868.8	9850	18777.3	193.5	192	299.5	352	2053	8170	15424
1737	29	24	53	356	3570	9433	6267	26	26	76	1004	10071	19292	33314	24	30	112.3	1414	6913	19085	29631	133.5	145.5	126	335.8	2554.5	9972	18510.3	160	184.8	256.8	323	1913	8430	16655
1738	27.5	50	209	2746	15653	24826	14833	29	51	438.8	5399	29670.8	41059	44737	23	82	547	8089.8	23112	41103.3	47081	305	259	261.5	1401	10443	24722	32366	314	363	637	1336	6660	18311	28585.8
1739	28	37.5	122	1577.5	10357	19010.5	9295.8	25	44.3	257	3663.8	22998	32474.3	42810	24	65	367	5377	16821.5	32000	38716	302	273	265	1090	6801	18157.5	25643	386	331	641.3	888	4577.3	13952	21046.5
1740	32	31	118.8	1776.8	11094	21825	9611	27	44	298	4048	14146	37099	48269	27	69	378	5460	19929	37353	45334	609	592	416	1740.3	7618	21245	29502	623	675.8	1255	1205.5	5669.8	16734	25982
1741	27.3	36	142	2255	12255	21920	12342	24	40.3	414.5	4724	18829	36681.8	46869	28	70.3	450	6484	20137	37063	44515.8	275	253	219	1274	8181	20534	28858	285	324.5	623	976	5041	16164	23692
1742	32	30	106	1167	7883	16299	7682	27	32.3	269	2954	20049	28336	41778	26	56	297.3	4188	14292	28991	37440	246	275	210	829	4881	15151	23545	275	315.5	590	674	3414	12468	19083
1743	30	26	66	670	6289.3	14404	5815	26	35	130.5	1740	15767.5	26213	39702.5	24	39	182	2513.5	10786	26142.5	34585	397	330	281	782	3283	12576	20740	460.3	421	798	616	2609	10714	18097
1744	28	29	88	947	7120	15755	7430.3	26	38.3	195	2762.5	17109	29572	42561	23	54	290.8	3862	14271	28607	38223	416	427.3	349.3	990	4589	15023.8	23463	446.8	487	833	789	3305	12209.5	19966.5
1745	25	31	105.3	1381	8650.5	19895	9760.5	26	40	255	3276	19639	34759	48020	23	61	351	4409	17177	33782	43621	415	396	306	1122	5490.5	18271	27642	419	408	813	793.8	4150	14069	26542.5
1746	28	25	47	454	4328	11592.8	5916	28	30	104	1532	13324	22872	39319	30	43.3	156	1920	9588	22651	34450.8	302	364	263	702	2609	11149	20219.3	406	386	583	568	2353.5	9980	18641
1747	28	32	122	1188	8839.5	18410.5	10067	27	35	211	3350	21200	32174	46411	25	59	347	4205	16140	31761	40414	148	189	154	756	5847	18524	27984.8	200	171	396	842	4333	14631	24599
1748	26.3	29	53	677	5700.5	14671	7475	25	30	112.3	1868	13957	25772	40503.8	24	50	182	2130.3	10551	24270.8	34760	436	361	326.3	823	2410.8	11130	20393.3	413	372	722	569.3	2084	9702.5	18589
1749	26	25	62	522.5	4846	12692	6973	24	30	126	1877.3	14347	23806.3	41265	26	45	166.3	2232	10333	22855.5	34925	244	266.8	210	574	3182.3	12466.8	22477	247	233.8	405	474.5	2374	9874.3	19097
1750	26	28	49	552	4811	11678	6828	25	28.3	135	1551	12816	21153	36753	25	47	145.5	2178	8787	22918.3	32220	182	197	171.8	452.8	2983	10742.3	19340	203	201	352.3	412	1937	8375.3	15304
1751	26	24	51	555	4772	11562.8	6256.5	26	27	115.5	1388	12909.5	21876	35737	23	42.3	140	2339.8	8568.3	22029	31875.8	221	272.3	235	639	3023	10923.8	20403	302.3	284	482.5	481	2026.8	8263.8	15771.5
1752	26	26	50	478	4888	10354	7051	25	27	92.5	1422	11074.5	20212	34036.5	27	42.5	115	2208.8	8188	21223	31563	272	280.5	214	498	3422	11978.3	20147.5	279	284	503.5	469	2129	8625	16395
1753	26	26	85	658	5684.8	14360	8413	27	35	184.3	2138	16087.8	24733	39585.8	24	46.8	191	3223.8	11359	26800	35613	261	260.3	244	672	3565	12788	20548	232.8	313	434	519	2263.8	9604	15577
1754	25	25.3	46	525	4086	10831	6057	26	28.3	119	1522.5	12716	20654	34734	27	44	163	2192.8	8461	20779	28880	194	208	185	535	2895	10429.3	18343	209.8	225	358	370	1907.3	8156.3	13518
1755	28	24	39.3	259	2905.3	8698	4552.5	26.5	25	75	808	8343	15914	32850	23	44	97	1148.5	5495	17356	28094	176	251	157	391.3	1649.3	7686	15831	211	202	303	294.8	1096.3	5822	11620
1756	28.3	34	130	1337	8743	18851.5	11072.5	25	43	341	4095	22825	33054	45855	24	77.8	417.3	6305.3	17720.3	33684	43120.8	212.5	239.3	218	938	6468	17768	25862	267.8	277.3	494	798	3948.3	13323	20315
1757	27.8	33	89	1077	7469	15026.5	7179	26	30	221	3231	19923	26842	41239	23	64	306.3	4726.5	14914	27069	34901.3	194.3	189	161	771.5	5336	14908	22441.3	188	197	376	667	3753	11268	17497
1758	28.3	23	44	451.8	4704	11664	6388	25	29	95.3	1359	12433.8	21277	38672.5	25	39	128	1773	8626	21147	32748.5	232.5	245	178	508.8	2348	9818	18758.5	256	269.3	389.5	362	1628	7331	16150.5
1759	28	43	167	1765.8	8977	19818	10920	24	36.5	327	4705	25365	32965	46708	23	82	378	6051	19594	33649	41724.8	285.8	269	275	1023	6874.3	18271	26078	297	314.8	608	719	4336	13216.5	21601
1760	27	33	121.3	1632.8	8722.8	20206	9608	27.3	33	308	4430	24332	32572	46388	25	72	421	5778	19850	34330.5	42388.8	208	227	209.5	1030.3	7518	19574	27310	229	213	472	784.3	5007	15119	24306
1761	27	25	50	436	2600	11332.3	5063	26	32	79	1049	8977	17978	32774	25	34.5	107	1064	7380	16802.8	24970.8	173	204.3	119	427	1363.8	6250	13353	173.3	159.8	293	326	1196.5	6130.5	13324.8
1762	27	32	123	1636	10037	21328	11809	29	44	326.8	4555	25328	35466	49635	25	71	444	5839	19996	36265	45226	201	240	215.5	1086	7003	19351	28987	229.3	247	495	762	4415	14373	24083
1763	26.3	38	92	1162	8572	17868	8939	25	38	285.3	3360	22812.8	31179	48005	25	71	343.3	4565.8	16175	30065	41451	167	189	160	840	5474	15958	25715	168	144	372.8	659	3867	12957	21510
1764	26	30	100	1495	7919	19445	9673	26	45	291.3	4480.3	24041	34756	48708	24	71	462.8	5644	20537	33275	43594	145.3	171	161	1153	6889	18469.5	27268	163	166	306	768	4632	14251	24278.5
1765	30	41	147.3	2314	10047.5	24282	13045.5	26	37	352	5154	26829	37078	50203	26	85	498	6564	22390	37949	45245	187	191	186.3	1412	8522.5	20987	30065	220	213	468.3	1052.5	5744	16983	28915
1766	28	35	107	1727	8976	22379.3	11609	28.5	36	242	3977	23747.3	36303	50259	24	75.8	395	5002	19345.8	35626	45466.3	161	182	171	1025	6444	18678	29051	178	178	375	829	4579.8	15578	26771.5
1767	31	34	119	1530	7027	21369	10749	34.3	39	236	3804	22193.3	33765	47959	24	56	376	4246	18387	32642	41652	213	228.8	185	1055	5325	15853	25862.3	229	233	439	767	4448	13941.5	25723
1768	26	48	225	3517	15795	29850	16186	24	55	571.5	6810	32967.8	47031	58613.3	25	103	689	8366.5	27729	46350	53613	147	170	220.3	1979	12440	27566	37373	187	174	544	1552	8898	23328.3	34506
1769	31	45.8	201	3072.5	12786	28905.5	14910	27	54	523	6475	30837	45125.8	55958.5	23	89	686.8	7645	26573	42423	51501	225.3	206.5	257	1722	10576	25964.8	34809	217	241	536	1424.3	7667.5	22093.3	33382
1770	32	44	192.3	2900	13393	27774	14400	26.5	49	452	6284	31061	44485.3	57408.8	24	75.3	691.8	7303	26509	43132.5	51986	130	166.3	220.3	1749.5	10523.5	25530	35200	168	169	384.8	1241.3	7618.3	20889	31495.5
1771	28	53	201	3597.5	16277	49226	19704	24	43	505	6944	32945	48500.3	58337.3	26	85.8	669	8270	29097.5	47704	57087.8	192	231	264	1836	13757	32807	41050	224.8	210	504	1429.3	8224.3	24623.3	37317.3
1772	28	48	224	3541	16409	31494	19400	25	53	474	6966	32452	47214	57948	25	96.3	700	8368	28835	48192	55773	184	204	259	1879	13938.8	33500.5	41465	205.5	201	527	1438	8171	24722	36604
1773	28.3	52	216	3539	16444.5	31762	19368.5	25	50.5	529	6937	30244	46660	58903.5	25	100	758	8366.5	29289	48477.5	56208	180	184.3	240.5	1878	13764.5	33082.8	40786	209.3	179.3	506	1406.3	8309	24901	36199
1774	26.3	67	228	3290	14603.5	30461	18426	26.3	52	498.3	6684	31447	46832.3	57335	24.3	84	669.3	8174	27711	47232.8	55765	144	167	247	1598	13668	32831	39993	167	144	487	1201	7488	23537	34834
1775	28	47	107	1524	10121.3	23340	17270.5	25.3	35	217.8	1971	13617.8	35615	41856	25	39	204	3626	11422	35954.8	45517	117	125	157	590.3	7673	20563	30397	130	138.3	239	612	3727	12822	22855
1776	26.3	42	150	2001	12753	27273.8	17933.3	25	37	315	3629	22820	41222	55546	23	72	367	4955	18992.5	42303	54573	198.3	212	210	1381	11623	30321	38807	198.3	209.3	421.3	1056	6802	21531.3	34540.8
1777	30	48	216	3125	11182	27207	18228.5	26	47	529	7919	30131	42715	54601	24	100	821.8	9184	28373	43370	54589	138	155	269	2286.8	17142.8	33272	41141.5	143	184	684.3	2392	11297	25792	36234
1778	33	41	175	2411.3	9666	26064	17416	28	42	433.5	6306	27779	39955	53946.5	25	79.3	668	7474	25858.5	41966	53558	114	134.5	222	1786	14584	32322	39473.5	109	147	438.5	1693	9102	24238	35381
1779	30	43.3	125	2204.3	10330	25738	18528	24	37.5	357	5244	25925	40915.5	53311	24.3	81	522	6429	23352	41201	53501	187.3	146	252.3	1705	14012	32555.5	39659	165	171	469	1422	8593	23581	34839
1780	27	28	85.3	867.8	4881	20124.3	15375.5	24	35	125	2076	15244	32993	46211	23	43	219	2789	12844	34369.8	48345	173	107	143	678	8039	24988	34570	141	128.8	350.3	688	4550	16987	29388
1781	27	29	72	959.5	5235	20179.8	15047	24	30.8	145	2073	15405.8	32976	46329	23	42	187	2686	12516	34583	48186.5	98	92	159	656.5	8052	25461	34819	101	98	270	788	4813.3	17577.5	29107.5
1782	27	29	54	691	4425.3	18392	14227	25	27.3	112	1513	12355	31339	44058	23	38	165	2204	9963	33096	46476.8	144	102	129	510.3	7251.8	24052	33921.5	134.8	130	276	526.3	3736	14982	27378
1783	26.3	29	60	710	4487	18109.8	13458	26	30	141.3	2158	15610.5	31786	45404	23	43	236	2834.3	13282.3	33177	47227.8	217	201	180	633.3	7401.5	23477	32630	205.8	342	496	708	4549.5	16803	29324.8
1784	25	31.5	52	566	3639.3	16411	11959	23	26.5	108	1296	9103	28107.3	42086	24.3	41	149.3	1684	8850	29320	43956.8	122	113.3	123	500.3	5828.3	21613.3	30950	135	105	266	501	3307	14554	26196
1785	26	27.3	45.8	311	2682	12184	10943	30.3	26	76	720	6770.8	22136	36411.5	22	33	73	1077.3	4966	23520.8	40395.5	210	160.3	199	431	3901.5	16777	27368	200	224.5	367	371	2110.8	10291	21473
1786	27	30.5	57	758.3	4582	16135	11752.3	27	37	149.3	3061.5	17879	31060	45385.3	26	58	264.3	3611	15021	31952.3	46005.3	187	198.8	176	681	6864	22913	30625	167	196	432	711	3874.5	16367.8	26924
1787	27	30	62	734	4381	15472	10506.8	23	30	162	2404	16538	28450	42711.8	25	38	223	3006.8	13099	29084	42532	143	137	142	630.5	6540.8	21231	30311.3	129	118.3	345	582.5	3830	14751.8	25031
1788	27	28	41	365	2562	11999	9651	24	27	82	1112	10363	23409	38989.8	25	37.3	133	1469.5	7607.5	23905	38961	297	296	220	748	4534	17773	27046.8	286	261	594	590	2396	11378.5	21957.5
1789	26	24.3	32	312	3523	11303.8	8064	26	27	98	898	8727	22519.8	37835.8	24.5	37	103	1221.8	5559	22705	35938	533	642	298	771	2183	11681	21437	567	551	834	516	1563	7727.3	16676.8
1790	27	24.3	35.3	290	3389	11040.8	6942	25	27	66	875	8584.8	21894	37656	24	29.3	100.3	1165.3	5865	22959.3	35886	186	177.3	165.3	322	1945	10896	21669	182	196	299	235	1048	6522	16247.8
1791	27.5	31.3	31.3	205.8	2447	9041.5	7292	24.3	26	48	389.5	3854	15079	27295	24	26	54.3	631.3	2890	15894	28044.8	325.3	360	247.3	545	1347	6881	16222	375	292.3	546.3	401.3	1033.5	5975	12638
1792	24.3	26.8	49.5	357	3480	11791	7638.8	24	27	73	1031	10576	21780	38792	27	30.5	127	1339	6762	22895	35464	227	142	134	303	2288.5	11475	22294.8	167	144.3	274.3	284	1608	9029	17323
1793	27	22	37.8	270	3071	11651.5	7178	24	28	69	876	8791	21849	40909	24	39	86	1062.8	6439.3	22409	36836	265	312	198	486	1827	11709	22900	314.5	242	486	435	1542	8389.8	18695.8
1794	25	23	48	240	1959	8530	6934	NA	24.3	55	526	6287	16748	35174	24.3	33	79	674	3921	16344	31856	224	284	201	1607	1374	8317.3	18965	213	189	388	273.8	845	6014	14663
1795	27	30	44	465	4674	13732	10458	23.3	27	91	1272	12482.5	23452.3	41996.3	24	41	132	1430	8156	24112	37159	209	208	156.3	467	2448.8	12583.5	23639	187	179	409	328	1707	9147	18349
1796	26	25.3	43.3	196	2634	9726	6889.8	24	26	53	569.5	6749.8	18107	37606	24	31	57	622	4451	17464	33169	304	419	208	408	1182.5	7869.5	18214	298	380	475	348	921.8	5767	15335.8
1797	27	23	41	209.3	2340	9568	7376	25	28	57.3	587	7425.8	17689	37199	25	30	74	724	4581	17713.5	33228	142.3	171	127.5	249.3	1427.3	8976	20316.8	137	151	207.5	190.3	855	6388	15422
1798	26	29.3	44.3	495.5	6094.8	13752	10132	25	29	104	1451	13671.5	23179	41339	26	47.8	142.8	1696.5	8791.8	24499.3	36663	278.3	356	223	632	3001	14637	23509.5	350.5	338	656	497	2149.5	10683.3	18633.8
1799	28	32	63.3	836.3	7703	17112	11814	24	31	138	2355	17914	29516.5	44668	23	54	239	2473	12808	29555.8	40090	204.5	226	150	617	4102	17255.5	25767	244	249.8	511	473	2555	11793	19811
1800	27	24.3	37.5	265.8	4035.8	10406.5	6708	27	29	67	640	8545.8	18409	37349	23	28	91	807	5400	18642	32045	350	412	214	711	1539	9737	19506	427	367	694	451	1361	7611	15917
1801	26	26	56.8	586.5	6104.8	13511.3	11114	27	29	126	1696	15067	24344	42383	24	49	196.5	2107	9776	25181	38132.5	180	217.5	191	463	3238	13358	22279	222	252	394	404	1752	9566	16640
1802	27	27.3	53.3	430	4449.5	10636.5	9629	23	26	72	1129	10747	16985	33834	25	37	109	1127	6695	17436	29501	187	175.5	137	396.5	2352.5	10027	19044.8	179.3	196	307	306.3	1526	7356	14588.3
1803	27.5	25.3	45	252	2910.5	8424.5	6747	24	27	78.3	688	7815	15050	32873	25	32	82	831.8	5554.5	15489	28246	179	220.3	118	284	1873	9686	17962	153.3	171	249.8	297	1422	7282.5	15448
1804	28	48.3	156	2474	15211	24675	16636.8	25	39.3	330	5135	27550	37035	50747.8	25	105	569.5	6142	21744	37423	46380	223	230	241	1313.8	9705	25819.5	32778	262	276.8	543	1113	5885	17209	26900
1805	26	37.3	113.8	1451	10708	18671	11309	22.3	27	197	3125	21512.3	28439	43317.8	25	83	301.3	3817	15426	29479.3	38156	277	221	189.5	976.3	6402	19076	26153	295	274	600.3	709	4134	12995	20596
1806	28	36	95.5	1650	11716.3	22015	12391.8	25	32	200	3550.8	23911	32443	48733.3	26	68	373.8	4150	17925	33905	44374.3	457.3	440	304	1533.5	7338	22713	31026	457	480	1093	960	5076.8	16062.3	25867
1807	27	47	120	2097	13006	21837	15246.3	23.3	34	232.5	4062	24163	31443	47172	27.3	74	409	4788	18564	32469	42602.3	246	249	182	1084.5	7818.5	21465	29368.5	250	285.5	530.5	877.3	4534	15282	23364
1808	27.3	26.3	77.8	1045	8760	16347	10316.5	25	32	158.8	2740	19467	25416	42164	29	56.5	243	3229.5	13357.8	26087	36290	243	213	199	727.8	4819.8	16291	24285.5	226.3	278	479	563	3184	11536.5	19563.8
1809	27	28.3	56.5	638	6910	13880	7910.8	23	26.3	94.5	1704	14624	22944	39732	24	47	147	1760	9703	22688	33892.8	372	327.3	246.3	691	3047	13532.3	21963.8	358	355.3	701	541	2192	9781	17821.5
1810	24.3	23	60.3	845	7056	14705	9393	27	36	115	2201	17664	24700	43055.5	22.3	47	207	2551	12255	25633.5	36992	411	420	300.3	890	3888	15100	24030	372	421.8	812	664	2670	11012.3	19281
1811	25.3	28.3	66	1092	9173	19333.5	12823	24	38	194	2914	19840.5	32065	47981	27	51.8	225.5	3299	15518	31105.5	43860.3	305.5	304	249	884	4809	18705	28221	336.3	309.5	673	634	3250	12845	23554
1812	27	26	36.8	328	3699	10193.8	6972	24	29	72	941	9993	18603	37577	25	40.3	108	1106	6644	18494	32342	296	386	204	594	1965.5	10549	19699	315.5	302	490	415.8	1658	8198	17043
1813	27	28.3	67.5	1020.5	9101.5	16902.8	11880	27	34	198.3	2600	19156.5	28681	45468	26.3	64.3	245	3245	14266	29012	39685	157	179	161	665	5150	18898	27083	190.3	162	371	493.3	3532.8	12694	21793.3
1814	27	24	42.3	520	5114	13079	8600	24	30.3	78	1212	11321	22701	39331	26.3	35	126	1337	8111	21119	32332	350	376.8	290	664	1832	10064.8	19251	395	339	686	420	1517.5	7897	14927
1815	27	25.3	49.3	428	4431	10766	8297	27	28	76	1060	10983	19717	39464.8	25.3	37	124	1249	7694	18943.8	32642	225	215	174.3	450	2316	11804	21298	224	197	353	372.5	1736.5	8032.5	16644.8
1816	29	26	35.3	355	4684	9769	7993	25.3	29	57	900.5	9478	17333	35208	26.8	48	96	1219	6244	18405	30830.8	178.5	274	176	413	2027	10018	18713	190	190.3	331.3	290	1323	6839	13839
1817	27	25.3	46.3	378.8	4835	9583	7951.5	26	26	65	897	9533	17549	34504	26	44	93	1074	5983	18193	29383	234.3	288.8	200	585.5	2056.5	10431	19285.8	280	242	484	368.8	1467	6871	13971
1818	26.3	24.3	46.5	345.3	4816.5	8139	7876	24	26	66.5	864	8264	15849	32078	23.5	30.3	90	1133	6138	16977	28888	222.8	252	191	418	2676	11125.8	18853.3	256.3	235.5	462.5	391	1745.8	7505	14840
1819	27	29.8	53.3	494.3	5760	11952	11184	25	27.3	109.5	1522	13352	22572.5	38420	24	45	157	1819	9269	23464	33839	216.8	257.3	199	607	2991.5	12662.3	20777.8	221	277	430.5	414	1825	8350	15686
1820	26	27.3	42.8	351.5	4498	9421.8	7799	25	26	64.3	930	10280	15832	33668.8	21	29	112	1093.8	6260.8	17359	26575	183	199	157	458	2004.5	10049	17602	180	203	366	318	1546	7242	13979
1821	27	23.3	30	190	2606	6335	6233.3	26	26.3	51	435.5	5431	11857	31360.8	26	30	64	523	3685	12589	24597.5	203	248.8	138.5	339	1039.5	6676	14336	182.3	195	296	209	764	4418	10946
1822	26	26.3	63.5	961	8117	15660.3	11687	24	33.3	208	3043	19621.8	28904.8	43797.3	23	65	288	4160.8	14835	29479	39280	229	264	206	693	5492	17356	24691.8	238	245	423	534	3151	11289	19544
1823	26	23.3	55	739.5	7736	12203	7694	25.3	28	129	2289	16960	22287.3	38865	20.5	60	196.3	2751.8	11843	22851.3	30672	175	222	190	613	4082	14547	20737	161.5	181.3	377	467	2706.8	9822	16533
1824	27	26.5	25.3	300	3933	8731	7052	23.3	26	65	805	8524	16242.5	36089.3	26	38	79	1048	5640	15624.5	28052	231	285	189	435	1519	8353.5	16715	257	249	356.3	302	1162	6063	13134
1825	24	27.3	105.5	1401	9097.3	17512.8	12131	25.3	34	210.8	3670	22816	28797.5	45092	23	62.5	361.3	4380	17470.3	29796	37939	242	266	257	899	5566	18368	24612	265	287.3	578	651	3330	11819	19198
1826	26	27.3	87.8	1354	9207.3	17534	11347	24	38.5	194	3614.5	22781.3	30150.5	44410	25	72	299	4445.8	17520	29362	38053	179	203	181	737	5973	19828	26114	183	187.3	457	659	3943	13864.3	22000
1827	25	23	34.5	288	2221	8341	5661.5	25	28	52	621	6661.3	14358.8	29140.8	24	29	89	637	4941	13209	21395	162	185	128.3	381	924.3	5521	11300.3	176	161	277	232	855	4683	10569
1828	25.3	32.8	79.3	1357	10671.3	18984	14197	25	34	206	3597	22577.3	30504	47650	26	70	346.8	4091	17574	31922	42583	200.8	235	209	942	5899	19082	27996.5	210.5	203	460	567	3659.3	13099	22226.8
1829	27.3	31	60.8	919	9219.3	15378	10675	25	35.3	128	2378	19035	26950	45634	22	52	241	2758	13198	26291	37388.3	171	174	143	605.3	4210	16011.5	25022.3	149	146	301.5	488	2838.8	11417	19839
1830	26	35.3	76.8	1253	9166	18042	12434	24.3	39	210	3508	21615	29886	46994	27	67.5	323	4442	18929.8	31124.5	41674	125	186	167	995.5	6319	19357	26759	151	153.8	306.5	595	3851	14084.8	23414.8
1831	28	47.3	117.5	1847	10386	21391	15079	27	43	275.3	4180	23713	33220	47663	26	74	391	4884.8	19741	34377	42752.3	198	219	162	1132	7439.8	21399	28152	251.3	192	459.3	782	4714	15627	25775
1832	28	24	84.3	1419	9494	20359	13093	26	31	187	2923	21303	31718	48143.5	24	55.5	302	3299	16550	32406	41906.8	143	175	128.3	850	5760.3	18604	28188.8	183.3	145	377	578	3869	14655	24685
1833	29.5	26.5	88.3	1243.3	7545	19730.5	12965.8	26	34	157	2910	19428	29479	45529	25	55.3	271.5	2814	15582	29721	38625	174.8	175.5	166.3	828	4284.8	16116	24051	193.8	192	392	555	3316.5	13181	23421
1834	30	62	171.3	3321	18641	29554.3	20202	26	38	382	6129	31605	45741.8	57331	24	86	655	6537	27215	44284	51857	157	196.8	225	1886	11903	30486.3	37604	168	160	477	1324.3	8161	23355	35839.3
1835	31	39.3	155.8	2744	14684.8	27644	18760	25.3	46	397.5	5792	29357	40762	54834	25	82.8	576	6328	25825	41985.3	49583.5	212	219	239	1565	10152	27808	34537	203	189.5	527	1196.5	7295	22311	34569
1836	28	41.3	153.5	2506	15625	26545	18233	27	46.3	344	5635	29400	41498	56374	26	99	576	6421.3	26024	41313.5	49062	129	158	194	1555	9516	27514	35222	168	131	356	1082.8	6843	20971	32502
1837	29	50.3	129.5	2107.3	15047	26113	19488.8	26	48.3	290	3761	23261	38921	49551.3	24	62	356	4728	18706	39282	47168	125	129	152.8	1143	9356.3	25557	33369.5	145	151	333	874.8	5618	18033.5	26995
1838	30	36.8	119.5	2271.3	15502	26542	20278.5	23	41	270	3888	22700	39959	49761	24	83	419.5	4747	18678	39039	47067	123	126.5	171	1108	9536	25901	33655	145	121	308	855	5730.3	17806	27382
1839	29	45.3	142.3	2357.8	15788	26825	19956	25	39	284	4072	23372	39634	50431.5	24	67	435	5000	19361	39415	47339	129.3	141	158	1192.3	10024	26439.3	34143	148	150	305	898.3	5897	18470	28189
1840	28.5	41.3	130.5	3067	13791	27326.5	20647.3	26.5	47	456	7343	29618	40753	52104.3	26	100.8	801	7633	28771.8	41665.8	51415	114.5	145	274	2227	15261	34476	39187	137	140	603	1946	11336	26358	36181.8
1841	27	37.8	140	2790	13523	26506	20535	26	43.3	452.5	6926	28858.3	40425	53289	26.3	72	699	7266.3	27201	40653	49794	105	118	233	1904	14245	33795.5	39172	124.5	122	516.5	1677	10042	25626	34369
1842	29	45	115	2067	13083.8	25803	19886	24	38	338	5169	26149.5	39767.3	52279.5	25	79	550	5733	23588	39677	49313	124	127	214	1681	12241	32899.8	38594.5	137	132.8	470	1244	9071.3	24651.8	33567
1843	27	28.3	63	839	6764	19272	16872	29	30	136.5	2087.3	14894.8	32011	44926	26	43	196.8	2507	13009	32633	45190	130.3	114.5	153	678	7191	25852.8	33439	118.5	98.3	308.3	656	4874.3	17054.8	27352
1844	26.5	29.5	59	925	7305	20107.3	16774	24	30	155	2166	15660	32755	45741	23	49	250	2757	13490	33620	45026.5	90	101	163	731	8442	26638.3	33475	92	90	286.8	730.5	5053	18264.8	28528
1845	27	26	52	720.8	5915	18458.8	16492.5	23.3	31	130.5	1531	12546	30636	43376	24	38	194	2070	10482	31847.8	43531	133	140	157.3	547	6977.8	24717	32267	129	122	275	507	3999	15543	26198.8
1846	26.3	30.3	59	595	5395	17204	14570	24	31	103	1817	12985	29173	42264	24	44	154.8	2036.3	11210	29793	41646	167	184	181	645	6013	22455	29674	157	209	372.5	533	3792	15454	25417.5
1847	26.3	26	39	516	5002	16000	14651	24	28	90	1240	11076.5	26568.5	40536.8	24	39	112	1571	8764.8	27955.8	39998	105	113	117	464	4926	21419	29473	118	85.5	250	432	3314	14184.5	24337
1848	27	26.5	41	361	3644	12858	13176	27.3	27	80	729.5	7346	22182	36785	24	29	84	961	5825	23156.5	38277	208	218	223	602	3785	17590	26460	180.3	215	434	401	2240.5	10662	20386
1849	26	27	43	416	4640	14106	12094.8	26.3	29	95	1284	11901	24804	40193	26	39	125	1490	8789	25254	38207	135	203	121	416	3461.8	16308.3	25819.5	153	128	302	354.8	1949	10694	19798
1850	27.3	24	43.3	453.5	4731	14331.5	12093.5	26	29	77.3	1209	11615	23533	38832	29	47.3	89	1381	8284	23933	36061	99	97	136	380	3263	15852	24823.8	122	105	262	307	1809	9908	18615.5
1851	25	23	44	313	3410	12433	11409	24	24.3	77	836	8687	21540.3	36462	26.3	30	95	1290	6628	21571	35647	170	276.3	145.3	623	3401	15460	24864	189.8	158	410.5	337	1757	9657	19234
1852	27	24.3	36	269	3656.8	9997	10166.8	25	29	53	495	5527	17468.8	24398	26	32.3	73.3	658	3459.8	17108	29374	301	449.8	207.3	498.3	1708	9408	18507.8	268	205	424	311	1150	6525	14614.5
1853	27	23	38	253	4269.3	9885	9447	26	26	66.5	460	5669	17557	30537	24	30.3	70.5	664	3694	17540	29160	132.5	169	136	254.8	1610	9449	18404	125.8	117	204	172	933	5578	14338.3
1854	29	26	30	213	3336.3	9346	10148	22	26	50.5	322	3191.5	14316	24205	25	25	52	492	2313	14715	25210.5	184	272	160	366	1283.3	6858.3	14835	182	156.5	301	232.3	834	5084.8	12190
1855	25	26	43	276.3	4484.8	11178.5	10197	26.3	29	57.5	543	6767	17956	31685	26	29.5	62	745.3	4327	18560.5	29109	116.3	104.3	102	306	1622.5	9662	18457	109	90	251	189	1230	7064	15256
1856	27	27	36	249	3594.3	10947	9817	25	26	43	531	6450	17391	34429	24.3	33	68	720	4148	17781	31741.8	196	251	175.8	430	1514.5	9563	19645	170	131	304	275	1062	7021	15831
1857	25	22.3	30	167.3	2278.8	7189.5	8128.5	24.3	27	38	281	3802.5	12135	27210	22	32	54	410	2133.3	12277	25115.8	175.5	184	136	402	944.5	5970	15165.3	153	113	265.5	188.5	750.8	4426	12356
1858	27	27	34	287.8	4222	11476	10640.8	25	26	51	625.3	7410.3	17356	33460.8	23	30	67	693.5	4621	18317	30661.8	134	141	118	327	1622	9654	18944	134	119	256	214.5	1201.3	6432	14323
1859	24	22.5	30	155.5	2348.8	7756	7445.8	24	28	45	256	3773.3	12476	28500.5	24	30	50	369	2286	12160	25738.3	184.3	440	153	360	781	5205.3	13926.3	179	171	342	206	550.8	3604.5	11074.8
1860	27.3	24	32.3	195	2455	7636	8134	23.3	26	35.3	343	4420	13246	28636	25	32.3	60.8	407.8	2688	12866.3	25681.8	123	140	119	221	956	6464	15508.8	102	120.3	181	175	662	4226	11935
1861	29	26	31	356	5520	10869	11577	25	28	78	681	7710	16572	32575	24	40	88	837.5	4558	18212	28789	225	311	160	492	2011	10647	18224	218.8	178.8	432	335.3	1464	7546	14884
1862	29.3	25	50	514	7268	14908	12762	24	28.3	92	1045	12037	22389.5	38407.3	25	35	115	1365	7692	23565	32944	187	239.8	146.8	544	2814	13193	21436	200	158	377	361	1887	9138.5	15962
1863	26.3	22	28	184	3445	8099	7511	25	27	51	369	4673	13045	29796	24.5	27	61	490	2677	13300	25014	242	307	158	471	1029	6697.5	14796	235	217	460	310	912.5	4936	12110
1864	27	24	40	405	6345	11246	11741	26	26	85.5	1004	9766.8	20126	35326	24	46	120	1168	6233	19562	30320.8	162	174	123	390	2138	10051	17505	161	158	270	299	1495	7171.8	13856
1865	26	23	35.5	346.3	4479	9153	10439	23	29	55	614	6420	13713	28388	25	28	65.5	705	4018	14343.3	24069	127	137	94	280	1551	7997.5	14672	123.3	127	250	212	1182	5272	11899
1866	27	23	32	177	2629	6040.8	6805	26	26	44	307	3790	11006	25391	26	29	51.5	514.3	2580	10729	21039	143	163.5	101	218.8	1244	6399	12794	118	118	201	195.3	917	4626	11140.3
1867	29	38	108	1957	15265	22906.8	17933	28	39	211	3163	20020	33953.8	45074	24	71.5	269	4528	15728	34460	41607	188	205	173.5	1083	7875	21371	27952.5	190	228	430	718	4567	13800	22184.5
1868	27	34	62	1049	10415	16160	12416.3	25	30	150	1878	14630	23983	37065	25	60	180	2661	10255	25581	32672	203	162	154.5	781	4729.8	15184	21005	166	213	458.8	517	3098.5	10075	16866
1869	27	35	83	1443	12070.5	20864	14694.3	25	34.3	148	2134	17048.8	30367	44398	24	65.8	213	3022	12817	30815	40024.5	310	297.5	253	1168	6209.3	19136	26742.8	350	343	788.5	715	3764	13155.8	21648
1870	25	27	93.3	1455	13056	19820	16191.3	27	27	160.5	2502	18169	28670	41907	25	62.3	223.3	3342	13080	30286.3	38238	163	234	157	866	5728	17550	24459.3	183.5	177	416	593	3636	12143	19283
1871	26	26	52	695	8568	13442	11254	26	29	112	1339	12360.3	21148	35797	24	45	141	2055.3	8433	22376	30815	190	209	164	551.3	3663	12748	19300	167.5	183	354	403.3	2297	8682	15430
1872	27	25	44	433	6369	11893.8	8861	24	26	71	771	8688	19386	33357	25	47.3	90	1128	5521.3	19470.8	28250	274	305.3	168	519	2125	10132	17604	248	192	484	340	1552.5	7143	14188.5
1873	26	27	59	490	6832	11736	10521	26.3	28	70	1056.8	10397	19603	35310	24	44	114.3	1351	6616	20376	30090	259	285	189	685	2299	11087	18350	268	229	513.8	475	1796.3	7790	15044
1874	26	25	63	801	8667	16960	15125.8	28	29	113	1587	13589.5	27651	41920.3	25	40	152	1967	9317	26775	37295.3	245	250	198.5	721.3	3404.5	14636.3	23000	244	208.8	443	461	2433.3	9626.3	18800
1875	25	23	30.3	201	3273	7349	7812	28	28	41.8	447	5732	12772	30593	24	30	68	558	3330	13206.3	25180	235	244	140	394.8	1236	7037	14545	211.3	179	350	351	1144	5418	12341
1876	25	27	63	685	9646.8	15067	13245	25	32.3	107.3	1565	13412	23726	37732.5	24	54	140	1984.8	9110	24254	33311	149	159	114	547.3	3894	14840	22203	167	141.8	258	337	2322	9840	16899
1877	26	26	46	415.3	5558	12699.5	10170	25	28	69	833	8961	19802.5	36063.3	24	30	84	962	5958.3	19208	29318	334	307	215	624.3	1609	8856	16444	303	227.5	570	373.8	1234	6023	13017
1878	26	25	36	284.8	4011	8881.5	8969	28	28	56	606.3	6656	14869.8	31525	27.5	36	83	630	4270	14274	26597	206.5	175	152	403.5	1535	8614	16642	189	179.3	336.3	275.5	1125	5781	12166.5
1879	27.3	26	43	217.8	4179.5	6598	8619.8	25	29	49	402	4955.5	11756	25607.5	23	35	58	603	3073	12088	22075.8	137.3	187.3	108	327	1270	6685.3	13090.5	167	128	262	221.5	838	4281	9620
1880	26.3	23	26.8	203.8	4021.3	7017	8156.3	24	24	54	427	5363	11859.8	26272	25	32	59.5	528	2897	12545.3	21828	241.3	399	162	560	1170.3	6371	13416.3	231.3	191.3	482	333.3	859.3	4703	9726
1881	28.3	22	41	226	4637.3	6574	9084	24	27	48	536.5	4451	11582.8	23012	23	31	57	655.3	3199.3	12370	22786.8	230.3	225	149	334.5	1858.5	7968	13898	212.3	152	346	302.3	1085	5317.3	10766
1882	25.3	23	40	276	4656.5	9304.5	10378	25	28	57	2418	7547	15889.8	29823	24	34.3	79.3	783	4706.5	16785	26458	194	293	192	464	1467	8234	15174.3	190	175	368.5	291	1161	5712.8	11208
1883	28	23	31	227	3604	6845	7716	24	27	46	805.3	5404	10854.5	26079	25	32	74	452	3027.3	11615	19989.5	158	230.8	126	374	986	6158	11926	166	128	268.3	218	860	4836	9443
1884	27	23	29	117	1942.3	4287	5372	23	26	35	228.8	2667.8	7009	22869.3	26	30	38	240	1595	7564.8	17159	182	176	134	304	551	3723.5	8922	154	150	267.5	192	462	2547	6752
1885	25	24	49	631	9032	14131	13670	25	28.3	122.3	1716.5	14012	23315	36401	25	41	173	2181	8799	24145.5	32912.3	178.8	156	135	630	3568	12622	19019	149	153.5	328	358	2128.5	8760	15223
1886	26	25	50	578	7986	10915	9562.5	24	30	104	1272.8	11712.8	17449	32513	24	45	148	1348.8	7118.5	17533	25076.3	145	137	130.8	471	2541	10658.8	15952	126	122	274	289.3	1632	7554.8	12010
1887	27	23	32	155.5	3135	6083	6861	24.3	27	43.3	344	4114	9811	27519	24	29	64	354	2393.8	9783	19410	192.3	166	143	342	794	4819.3	10819.5	189	189	249	228	674.8	3570	8328
1888	29	29	72	936	8670	16247.8	13370	26	30	143.8	2153.3	16458	22937	39668	26.3	49	190	2197	10815	23808	31751	214	209	181	737	3372	13296.8	19199	221	177	409	358	2121.3	8578	14112
1889	27	31	61	1047	8606	17218.5	12799.5	26.3	29	108	2256.5	17608.8	23929	40729.8	24	50.3	181	2450	11033.3	25725	32902.5	151	174	111.5	650	4097.3	15260.5	21088.3	156	130	314	365	2487.5	10660	17165.8
1890	27	22	31.5	184	1714	6739	5239.3	25	26	43	403.3	3399	9720	23203	25	28.5	48	302.5	2386.5	9315.3	16161	150	136	113	237	500	3459.8	7217	123.8	108.3	183.8	166	513.8	2631	6554
1891	25	30	63	913	9266	16998	15201.5	24	33	124	1851	15336	24107	42310	26	55.5	175	2152	10079.8	26054	35136	152	169.3	138	764.8	3520	13477	21247.3	183.5	133.5	313	380.5	2123	9827.8	16515
1892	27	28	50	780.3	8002	14241	11477	24.5	26	79	1326.5	13560	20437.8	40461	25	44	110.8	1333.8	7774	20151	30405	114.5	178	100.8	508	2374.5	11144	18551.8	126	98.5	223	249	1677	8646	14616
1893	27	26	65	825	7674.3	15899	12589	22	28.3	106	1815.8	14017	22675	40510.3	23.3	43	161	2236.3	9969	22406	33864	111	151	121	655	3288.5	12884	19392	141	86	187	296	2075	9349	16419
1894	27	40	97	1410	9000	20024.5	16241	30	35.3	142	2344.8	17075.5	26135	42329.3	28	49	226.3	2632.5	11460.8	27596	35865.5	162	126	121	821	4524.5	15528.3	22363	166	144	269	428	2917	11877	19709.5
1895	27.3	26	71	945	7895	18432	14688	25	26	110.3	1678.3	14923	25458	42247	23	42	132	1847.5	8716.5	25879.5	34593	103	121	104	550	3371	13026	21468	123.5	71	210.3	325	2287.8	10450	18868
1896	29	31	58	800	5949	16430	14293	25	28.3	109	1319	12384.5	22694	39456	23	45	136	1569	7811.5	23012.8	31879	173	164.5	125	545.8	2511	10856	17786	160	124	255.3	275.3	1906	8869.8	16824
1897	34	44	158.5	2750.8	16425	28938	21638	26.5	43	237	4026.5	24398	38909	53609	25	84	337.3	4392	18299.3	38666.3	46427	127.8	146	149	1470	8304	22946	31382.5	135	112	298.5	704	5368	18326	27366.8
1898	30.8	36	132	2307	13348.8	27412	19847.3	26	33	218.3	3646.5	21989	34726	50543	23	69	283	3819	16698	35431.8	43317	167.5	206	176	1222	6982	20531	27672	163	165	340	645	4521	16954	26853
1899	28	34	123	2068	14046	26712.8	19292	29	32	204.8	3528.8	21516	34273	51634.3	22	59	309	3674	16418.3	33850	43802.5	133.5	128.3	126.5	1278.5	6930.5	20544.5	28729	122.3	112	241	556.5	4249	16280.3	24284.8
1900	29.3	53	201	3747.8	16290.5	33132.5	25663.5	25	48	356	7392	31104	42240	57005	23	103	587.8	6880	28162.5	44015	52552	107	114.5	196	2850	13876	31994	38984.5	89.5	94	457.5	1279.5	9419.8	27617.3	34220
1901	30	46.3	211	3962	17491	34073	27466	24	45.3	342	7484	31991.8	41712	57979	26	114	704.8	6897.5	28822.3	44846	52867	100.8	91	200	3148	14318.5	33366	39336.3	100	97	477	1478.5	9457	27808	34509
1902	30	44	231.8	3921.8	17849	34392	27350	26	48.3	401	7361.3	31584.5	43650.8	58226	24.3	105	634.3	7007	28493.8	45339	51686	105.3	99	203	3121.5	14206	33352	39565.8	117	107	480	1480.8	9917.5	28466	35134
1903	29	32	107	1737	9639	27542	23770	24	35	171	3045.5	19524.5	35223	51657	24.8	53	233	3127	16650	37835	49187	70	89.3	129	1397	9261	28471	36805	86	92	307	727	5868.8	21178.8	30561.8
1904	33	38	89	1751	10379	28544.8	23836	28	33	153	3288.8	20641	36307	52961.3	24	72	262	3367	17960	38775	49845.5	86	76	135.3	1506	10164.5	29589.8	36932	80	87.8	297	717	6332	21937	31450
1905	29.3	31	105	1817	10594.8	28815	24827.8	27	31	175.3	3478.5	20450	36163	52352	27	59	304	3295	17541.5	38670.5	49803	79	83	141	1438	10394.5	29524	37520	87	84	343.8	800	6495.8	21898	30545
1906	26	28.8	72	935	6096.8	22761	20758	27.3	27	93	1685.3	12776.5	30167.5	46363	25	40	151	1766.3	10854.3	31411	44978	108	107	130	826.3	5456.5	22201	33036	102	93	246	391	3537	16303	25606
1907	28	30	65.5	710.8	5516	20667	19859	25	26	70	1074.5	10072	27059	44592	24.5	29	100.3	1227	7861.8	27748	43665.8	84.5	75	90	653	4280	20073	32199	74	71	167	330	2728	14558	24303
1908	27	24	53	537	4356.8	18422	18437	26	29	68	982	8148	24221.8	41893	23.5	36	96	953	6505	24971	41705.5	120	125.3	123	535	3564	17111	29288	97	89.5	203	242	2051	11747.8	21337
1909	26	29	51	395	3743.5	16022.8	16015	32	37.3	71.3	1055.3	9162	22959.3	42066.5	31.3	34.8	106	1042	7037.3	24550.8	41261	131	132	106	532	3171	17024	28278	109	107.8	247.8	259	1974	12402	20921.5
1910	59	50.8	70.3	276	1566.5	11152	10980	59	63.5	88	829	7361	16995	39225	66	97	132	732	6033.3	20871	37625.3	130.8	84.3	138	402	2788.8	14117.8	26068.5	124	100	229	323	2075.3	11532	22451
1911	26	23	48.5	220	1220	9337	10909	30	31	45	509	4652	14754	36938	29	29	78	510	3937	17584.5	36661	77	99	103	300	2548.5	11850	24666.5	80	89	175	228	1560.3	9348	20888
1912	26	26	38.5	254	1775.8	9781.5	9315.8	27	27	69	748	6947	15562	38725	23	36	99	638	4744	18606	33920.8	188.3	173	134	423	2107.8	10449	21422	186	176.8	304	289	1691	10098	19353.3
1913	26	23	35.3	204	1989.8	9211	7578	24.3	28.5	60	663	7467	14954	37421	25	28.3	84	601	5096	18464	33085.5	73.8	97	103.3	294	1918	10165	21250.3	99.3	80	216.3	182.8	1540	8324	18467.8
1914	26	24.5	38.3	215	2063.8	9226	8241	28	28	52	428	4848	13834	32726	27	32	81.3	447	3341	15637	29460.8	123	182	130	295	1212	7094	16865	140	121	235	262	1310	7027.5	14393
1915	25	24.3	35.5	235	1455.5	9300	7931	27	29	50.3	643	7130	13808	37846	25	36	85.5	572	4920	17719.3	32938	74	89	76	310	1886	10621.8	21011	103.3	75	150	220	1892	10118	19878
1916	25	24.3	39.3	197	1415	8752.5	7459.5	26	28	51.8	507	5504	13408	38075	24	28	66	458	3836	16743.3	33245	113	126	122	331	1636	10503	21958	119.3	86	229	239	1319.8	8782	19090
1917	25.3	24	29.5	117	719	5755.8	6045.3	25	28	46.8	264	3060	9181	32227	26	30	52	290	2154.8	11187.8	28017	96	156.3	108	360	1131.8	6175	17992	107	88.3	192.5	177	856	5623	15482.5
1918	27	26	47.5	277	1820	10154	8890	32	28.8	44	724	7757.8	15479	39566	24	39	92	593.5	5453	17729	33735	78	81.3	88	346	1950	11116	22766	81.5	60.8	167	220.5	1621	9335	18635
1919	25	22	32.3	124.5	889	6570	5509	27	30	46	364	3667.3	10940.8	33852.5	24.5	36.3	63	273	2672	12552	27728	82	151	106.8	235	916	6302	17634	104	105.5	173.8	165	866	5686.8	15344.8
1920	25	23	38	137	803	6383	6159	26	29	45	365	3684	10413	34890.8	24	30	53.3	313	2538	11782	29051.5	75.3	78	92	211.8	1071	6771	18929.8	79	81	147	161	928	5703.3	15114
1921	23	24.3	46	291	2261	9730	8628	25	29	54	805	7581	14311	38296.3	25	36	92	623	5193	17876.3	31135	118	173	122	412	2372	11971	22378.3	140	104	250	320	2093	10691.8	18226
1922	26.8	24	46	448.3	3754	13543.3	10519	28.3	29	83.3	1222	11912	19816	41855.3	25	36	139	1089	8510.8	23096	35891	86	99.5	100.8	546	3601.3	15092	25700	99	72	191	343	2744	12346.5	19794
1923	25	24	37	169	1511.8	6852	5131	26.3	29.3	51	400	4684.3	11501.8	33511	24	33	67	408	3078	13340	27223	120	157	99	276	1239.3	7552	18001	103.3	96	219	217	1051	7100.5	14630
1924	24	23	46	351	2811	10030	8537	24	31	79	1141	10537	18130	40001	24	39.3	119	921	7328	19039	33066	114	125	119	413	2410	11023	21272	112	100.3	210	316	2145	9412	16162
1925	25	23.3	59	281.5	1978	7260	7290	25	27	44	630	6426	11311.3	32911	24	33	78.5	516	4011	12367	26541.5	87.3	103	84.8	312.5	1586	7809.3	17478.8	79.3	79	157	229	1461	6742	13292.5
1926	25	24	33	173	970	4728	4896.3	24	26	45.5	334.5	3437	8856.5	28924.8	24.3	35	62	413.3	2565	9839	22590	71	93	83	197.5	1462	6713	15079	73.8	72	149	216.3	1385.5	6633.8	13616
1927	25	32	109	1852	8400	20266	13385.8	25	39	304.5	5245	24572	30710.3	48481	25	81	493	5193.3	21168.5	33103	42624	149	132	166	1761	9955.8	22699	30961	141	136	403	1071.3	7171	18951	25607.3
1928	27	33.3	69.3	921	5481	14954.3	8416	24	31	150	2689	12298.5	22511.5	40977	24	54	247.8	2698	13712	25012.3	34000	115	128	150	1064	5925	16715	24276	101.3	123	287	674.8	5009.8	13237	18868
1929	26	30.3	76	1050	5921	17894	9479.8	25	32	159	3208	19953	28351.8	46093	24	68.3	256	3000.3	16623	30471.5	40413	192	192.3	188	1447.8	6896	19834	28874	234	187	515	780	5591	16873	24329
1930	25	35.3	112	1453.3	7666.8	18596	12300	25.3	36.5	193	3779	20973	26892	45353	27	76	665.8	3726	16682	30321	40532.8	100.5	116	124.8	1324.3	7816	20290.5	28942	104	105	333.3	787	5752	15962	22539
1931	26	25	68	619	4253	12570	7983	24	28	105	1808.5	14315	19400	40180.8	22.5	46.3	206	1801.3	10037	22193.3	33024	88.5	109	111	701	4577	14107	23809.3	106	114.5	225.3	490	3776	12004.8	18766.3
1932	26.3	23.3	45	386	3343	11203.3	6122	24	29	78.3	950	10194	17609	36862	24	31.3	101	1074.5	6869.3	19671	31195	118.5	136.8	134.5	513	2900.8	11645	21605	159	123	285.5	400	2310	9784	17014.5
1933	26	26	36.5	302	2659	9431	6712	26	27	54	989	8860	15976	37418	25	39.3	118	890	6136	18365	30693.5	158.5	179.5	154	534	2604	11166	21483	143.5	159	328	443.3	2455.8	9748	17624
1934	27	23	70	622	4020	15440	10481.8	24	33.3	107	1889	14582.8	25290.8	44942	25	40.8	184	1999	11677	26909	39637	152.5	158.8	180	834	4709.8	16713	27338	165.5	135.8	364	537	3945	13326	23423
1935	27	23	33	159.3	1194.5	5184	4596	25	26	50	388	3812.8	9262	30933	23	30	61.5	359	2629	10442	24440	113.3	129.8	106	306.5	1260.5	6570	16625.3	104.3	107	212.5	263	1378	6501	14768
1936	26	26	43	514	3712	12729	9376.5	25	34	84	1640.5	12734	20968	41000	24.5	51	177	1623	9857	23510.8	34406	82	84	97.8	567	4607	16049	25834	100	71.5	200	408	3727	12570.5	20151
1937	26	28	40	373	2581.3	10735	6843.5	24	28	73.5	1106	9929	18286	40639	25	36	137	953	7219.8	19425	32299.3	170	205	193.5	549	2135.5	10272	21415	204	149.8	378	360	2048	8678	16443.5
1938	26	22.3	39	184	1708.8	7402.3	5919	25	28	50	558	5875	12393	35623	24	35	72	521.8	4091	13694	28059	144	119	127	368	1808	9098	20371	151.3	127	246	272	1520.8	7397	14947.8
1939	25	25	34	139.5	1068	4743.3	5020	25	27	35	329	3258	8047.5	29131.3	23	31	64	343	2357	9640	22411.8	82	102.8	84	224	1358	6187	15461	78	70	175	191	1022.8	5006.8	11348.3
1940	26	23	31	157	1187.5	5131	4818	24	30.3	43	298	3395	7915	29092	22	29	51	299	2083	10091.5	22420	117.3	216	138	340	1042	6111.5	16504.8	136	109	214.5	212	967.3	5488.3	11034
1941	24	24	41	168.8	1562	5242	5809	24	31	56	399	3861	9005	25799	22.3	29	65.8	602	3446	11469.5	22909	138	138	142	292	2420	9079	16691.5	150	111	249	305	1770.8	7148	12901
1942	26	23	38	177.8	1401.8	6405	6575	26	27	43	456	4484	10161	31836	25	28	69.3	445	3396.8	13434.8	27295	106	184	102.5	316	1371.3	7592	17781	108	109	217	231	1268	6458	12781
1943	26.3	22	26.5	119	909	4283	4651	26	27	49	274	2786.3	6622	26689.8	24	28	52	246	1772	7915	19457.5	79	171	92.3	252	844	5045	13980	111	99.5	152.5	170	868	5011	10561
1944	27	23	35	93	491	2318.5	2772	26	27	37	180	1303	4285.5	21803	28	27	47	142	926	4811	15787	123	175	114	205	511	2870	10050	120.5	113	161.3	151	415	2556	7551
1945	24	27	47	322	2927	10949	8979	24	27.5	75	1263	10028	18947	39055	24	34	124	1317	7841	22984	34627	89	119	103	526.5	3473	13658.5	23846.8	90.8	118	234.5	419.5	3068	10114	17923
1946	26	22	41	248	2264	7755	5668	24	27	53	808.3	7395	12154	33453	22	34.8	83	774	5168	14944.3	24813	82	86.5	94	365	2533.3	10010.5	18815	88	68	182	280	2338	8322	13547
1947	24.3	24	26	119.8	836	3680	3868	23.3	28	40	271	2196	6361	27388	21	27	47.3	237	1672	7223	19924	101	111	95.5	219	808.3	4533	13057	110	109	212	174.3	737	3802	9984
1948	25	29.3	56.8	570	3304	12675	9218	27.3	30	82	1981	13335.3	18802	39670.5	24	43	198.5	1656.8	9995	21469	32345.8	87	108	136	607.3	3995	14312	22774	117.3	108.3	234	361.3	3017	10230.3	16645
1949	27	27	46	566	3355	13488.5	8312	24	31	96.3	1838	14079.5	20804.3	39279	23	38	166	1622	10311.5	23565	32600	72	102.3	103	627.3	5052.3	16814.3	24629	79	76	205	495.5	3761	11900	18487.5
1950	25	24	33	141	801	4983.5	3216	24	31	50	335	3222.3	7976	24040	24	28	64	294	2400	8138	16308	77	94.8	79	200.8	634	3881.3	9032.8	77	62.5	116.3	168.3	670	3245	7899.5
1951	28	24	54	453	3650	12891	10448	26	33	86	1505	11535	20745.8	42411	24	30.3	149	1438	8493	23643.3	35862	93	104	121	519.3	3517	14537	25626.3	105	90.5	214	352	2956	10876	18065.3
1952	28.5	23	41	295.3	3020.5	10009	7745	27	28	63.8	898	8639	16380.3	40214	24	36.3	108	777	5763	17796.3	31547	58.5	107	82	422.3	2349	11459	22404.8	73	64.3	149.5	242	2141	9697	15758
1953	25	23	49	351	2181	10686	7260.5	24.3	30	67	1282	9522.3	18204.5	38365.5	24	33.5	136	1509.3	8729	19151.8	32726.3	73.8	80.3	94	540	3338	12495	21630	64.3	65.8	152	328	2771.5	9814.5	16926
1954	28	27	63	781	3575	15464.5	10065	25	28	133	2408	15592	23921.8	42310	26	53.8	224	2149	12213.5	26424.8	36195	78.3	100	106.5	793	5565.5	17631	25850	93	74.3	225	518	4501	13878	21218.5
1955	27	25	52	485	3324	14198	8672	27.3	30	102	1525	13140	21791.3	41507.8	25	49	164	1408	9429	24198	35796	58	79	90	547.3	3985	15446	25125.5	63.5	56	156	436.8	3500	12066	20865
1956	26	26	41	447	2299	12817	7564	25	26	78	1186	10206	19134.8	36798.3	26	37	123	1085	7558	20298.5	31888	72	130	115	500	2935	11884	21000	105	69	190	359	2691.3	10495	19341
1957	28.8	36	132	1598.5	8527	22909	14674	27	40	279	4587	25157	35384	53417.5	24	67	453.8	4431	21001	36980	46766	69	99	148	1476	10251	26044	35227	78	77	348.8	1067	8480	21929	31919.5
1958	29	28.3	106.5	1327	6154	21109	13001.3	25	34	225	4061	22046.3	32316	50092.5	22	56	392	3875.8	18900	34159	44748.3	82	103	137	1264	8991.5	23465	32286	95	106	314.3	887	7576	21134.3	32822
1959	28	31	111	1129.8	6490.3	20367.3	12079	27	35	187	3696	21669	32203.8	51166	24	77	379	3441	18343.5	32459	44332	62	110	126	1197	8390.8	23156	31848	69	70	231	799	6529	19306.5	30042
1960	24	34	83	1254.5	6298	23076.5	16104	24	28.5	193.3	3295	19104	33830	50572	26	51	333	3310	17507	36388	47361	70	93	158	1176.3	10136	28381.5	36455.3	68	76.3	286	937.8	7542	21469.5	34200
1961	26.5	33	103	1181.5	6249	23339.8	15625	26	35	178.8	3172	18944	34049	50162	26.5	48.3	301	3280.5	17185	36268.3	47773.5	70	77	134	1123	10053	28119	36351.8	74	73	263	864	7521	21332.8	33491
1962	26	42	109	1173	5845	23486	15777	26	37	173.3	3223	18683	34288	50196	23	48	320.5	3315.5	17623.3	35697	47523.3	76	88	137	1166	9616	28186	36620.3	80	69.5	256.5	799	7462	21116	32951
1963	26	29.8	47.3	423	2457	16343	11716	26.5	30	93	1106.5	9395.5	26038	41848	21	34	135	1194.3	7962	28289	42209.3	72	80.3	99	421	4612	20453	30538	78.3	75	181	338	3192.5	13669	27074.5
1964	27	23	38	377	2225.8	14931	10699	25	29	60	764.5	7522	23769	40966	25	34	98	887.8	6065	25543	40684.5	60	70	87	327	3782.3	18323	29597	60.3	57	127	245	2364	11587	24946.5
1965	26	22.5	56	383	2276	15401	11565	25	28	83	915.3	8051	23982	41203	28	30	91	1066	6964.3	27126.3	41113.3	64	82.5	88	365	4293	19620.5	29869.5	74	80	156	316.5	2932	12250	25786
1966	25	25	31	159	913.3	8205	7821	24	28	41	404.8	3426	13653	33864	25	25.3	55	422.5	2798.3	15835.8	33024	64	79.8	79	247	1686	10537	23442	80	82	150	175	1164	6925	NA
1967	28	31	32	160.3	989.3	7783	7478.8	25	27	52.5	354	3289	12831	32552	23	28	68	414.3	2625	14911	31690	77.3	62.3	89.3	215.8	1628	10061	22804	78	83	162.5	167	1104	6473	17680
1968	25	23	38	149	794.3	7037	6943	26	27	49	302.3	2798	12053	31875.5	24	29	52	319.8	2157.8	13573	31199.3	67	83.3	80	192	1331	9428	21418	69	68	129	146	904.8	5720	16784
1969	27	22	34	132.3	754.8	5906.3	5631	25	27	41.3	294.5	2805	9890.3	29274	24	26	47.3	266	2088.3	11746	27228	111	124	117	216	1261.3	8376.5	18649	108	103.5	227	184.8	1128.3	6764	16678.8
1970	28	24.3	28	111	696	5494.3	4720	24	25.5	38	295.8	2494	8968	29111	25	26	45	280	1986.8	11156	26345	58	87	89	185	1130.8	7766.3	19022.5	64.5	77.5	165.5	112	864	5367.5	15167
1971	27	22	37	211	1509.5	8623	6361	24.3	28	50.3	502.8	4691	13669	33593	23	26.3	81	506	3549.5	15761.3	29425	106	143	120	303	1517	9185.8	19750	100	113	206	204.5	1292.5	7186	15776
1972	26	24	33	98	564	4792.3	4512	25	26	37	235.5	2345	7718	29226.8	24	27	46	210	1636	9819	24076	58	73	68.5	168.8	817	6689	16828	73	57	125	138.3	899	5817	14038
1973	27	23	27.5	102	550	4484	3888	26.3	28	33	196	1941	7385	28769.8	23	29	49	192	1336.3	8731	25196	84.5	127	100	190.3	765	5620	17119	112	79	175	138	629.3	4590	13102
1974	26	22	35	77.5	357	2692.8	3301	25	27	40	125	907	4655.5	22819.5	23.3	27.3	33.8	136	772.3	5517	19458	65	105	85.3	190.3	514	3640	13395	77	75	141.3	127	377	2851	10535
1975	25	24	28	110	617	5269	4740	24	29.3	36	234.3	1944.3	8288	31536.8	21	28	52	209	1956.5	9832	25874	61	57.3	77	157.8	830	6704	17982	71.3	64	138	117.8	683	5364	13518
1976	26	23	29	80	306.5	3007	2561	27	27	31	140	994	4605	22604	22.5	26	36	131	834	5571.8	18851	62	91	79	136.3	364	2961	11869	66	83	125	113	331	2477	9755.5
1977	24.5	24	33	71	313	3050	3006.5	27	30	40	151.5	1243	5456	26050	23.5	25	43	159	1061.3	6551.3	21815	64	77	85	161.5	510	4075	14609	76	61	120	101	434	3111.3	11713
1978	25.3	24	31.5	125	803	5277	5061	26	27	37	270.3	2819.5	8296	29574.5	24.3	29.3	51	263.3	1949.5	10218.3	23814.3	69	90	97.3	209	1328	8062	17877	99	75	180	160	1004.8	6612.8	14527
1979	26.3	25	36	181	1285	8102	5956	23.3	28	55.3	458	4792.8	12921.3	33615	22.3	33	64	396	3299.5	14599.3	29375	57	76	77.3	212	1554.5	9721	20752	69	58.5	127.3	179	1250	7696.3	14693
1980	25	22.3	30	95.8	509	3479	2833	25.3	27.3	35	171	1669	6058.5	25031.3	25	25	44	169	1054.8	6929	20356	84	99.3	81	186	586	4718.8	14102.8	73.8	79	168	142	577	4064.3	12032
1981	25	24	36	156.5	1044.5	5971.8	4741	25	27	40	384.5	4144	11392.3	32334	27	28	61	365	2917.5	12445.3	27626	95	100	93	244	1218	7874	18103	101	90	191	180	1118	6260	14151
1982	25	25	31	136.3	716	5193.3	4787.3	25	27.3	37	263.3	2550	7802.8	27438	25.3	27	49	242	1664.5	8622	23193	68.3	69.5	74	186.8	882.3	5743	16631.5	72	63	134	122.5	867	4932	12575.8
1983	25	23	27.3	88	325.5	2239	2242	26	27	31.3	154	1164	4805.3	19304	23	28.5	38.3	205	992.8	5097	16156	69	74.5	83	152	726.8	4396	11264	69.3	70	104.5	122	699.3	3787	10631
1984	26.5	27	77	936.5	4742	17002	9295	25	35	156.3	2904	17517	27734.8	43729	23.3	58	281.3	2817	14311.5	29158	40434	104	94.5	135.8	1018	7516.5	22168	28978	137.8	92	332.3	800	5995.8	15629	24787
1985	27	28.3	54	389	2496	10604	5250	24	32	86	1078.3	9903.5	16791	35410.3	22.3	33	117	1153	6831.8	18882	30461	111	102	114	477	3563	13833.5	21481.3	116.5	87.5	239	359	2983.8	10102.5	16640
1986	26	24	55	576	2994	14703.5	6304	25	31	81	1774.8	13718	22547	40727	21.5	44	132	1666	10598.3	25242	36960.8	177	129	189	751	4788	18293	25408	188	141.8	517	535	4178	13773	22886
1987	29	27	53	514	3265	13533	7814.5	24	26	84	1508	11583	19898	38973	23.8	45	140	1545	8699.3	22907	34700	102	99	101	596.5	4151	15770	24249	87	106.8	248	502.3	3899	11833	19239
1988	26	26	34.3	198	1211.3	6960	3763	23.3	27	49	486.3	4864	10370	31965	29.3	35	66	538	3512.5	12845	25927.8	70	80	109	285	1586	8917	17808	83	84	185	240	1666	7543	14816.3
1989	26	26	35	173.8	1003	5924	2871	24	27	50.5	365.5	3884	9884.5	29435	23.5	26	52	306	2655	11351	23959.5	142.5	130	128	282	1295.8	7329	16023	146	107	309	243	1109	6409	13301.5
1990	27	23.3	33	105	624	4052	2890	24	26.5	34	298.8	1888	6686	27167.8	26	27	58.3	264	1751.5	8182.3	21254.8	122	149	141	370	827	5443.3	14223	146.3	111	266	269.8	911.3	4929	13267
1991	26	25	41	239	1269	9530	5542	26	27	59	666.8	5393	16167	36162	24.3	35	86	699	4864.5	18139.3	32733	112	128	130	412	2119	11672.8	21575.8	128	105	283	314	1859	8967	20100.8
1992	27	27	30	85	410.3	2435.3	2265	25	26	33	148.3	1076	4306	22414.5	22	29.3	60	152	904.8	4889	17313	91.5	114	128	221.3	541	3566.5	11257	99	104	186	195.3	623	3621.3	11671
1993	26	28	40	196	1212.3	7280	4928	25.3	28	57	490.5	5027.8	11609	32802	25	29	60	566	3632.5	14073	27483	70.3	82	90	244	1855	10638.3	20180	77.5	64.5	150	216.3	1830	8185	17255
1994	26	25	35	165	999.5	6778	3752	24	27	51.3	416	4602	11675.8	32501	23	28	59	391	3158.8	12306	25661	174.5	167.8	179.5	406	1096.5	7224.3	16073	186	142	355.5	232	1157	5980	14290
1995	27.3	26.3	35	97	575.5	3604	2771	22.3	25.5	40	202.8	1908.8	5886	26539.3	25	31	47	182	1307.3	6979	21025	114	117	147	239	784.5	5098.5	14692.5	123.8	124	214	157	674.8	3978	12129.3
1996	24	23	32	71	305	1723	1817	25.3	28	35	126.3	924	3035	16623	25	27	42.3	159.5	734.3	3788.8	12899	67	97	84.5	152.3	566	3143	8763	70	87	138.5	125	428	2410.5	8118
1997	25	22	34	80	312	1768	2027	24	28	33	124.3	904	2901	18367	25	28	44	121.5	605.8	3554	13205	81	131	104	190.3	453	2688	9712	97	92	129.5	125.8	437	2550	8202
1998	25	27	33.8	102.8	528	2693	2819.8	25	25	36	162.3	1017	4815	15149	25.3	29.3	45	253.3	1229.8	6491	15509.5	130	132	130	221.8	1151	6054	11939	111	112.3	247.3	195	924	4357.3	9907
[truncated: 108,702 more rows]
